# Supplementary material for: High quality de novo genome assembly of the non-conventional yeast Kazachstania bulderi describes a potential low pH production host for biorefineries
Source: Commun Biol. 2023 Sep 7;6:918. doi: 10.1038/s42003-023-05285-0 (PMC10484914; doi:10.1038/s42003-023-05285-0)
Supplement: Supplementary file 4 — Supplementary Data 2 [file 42003_2023_5285_MOESM4_ESM.xlsx]

## Sheet: Label
Supplementary Data 2. Number of proteins functionally annotated by HybridMine in K. bulderi using Schizosaccharomyces pombe, Candida albicans, Candida glabrata, Yarrowia lipolytica, Kluyveromyces marxianus, Kluyveromyces lactis, Kazachstania exigua and Kazachstania barnettii as references genomes
Sheet A	CBS 8638
Sheet B	CBS 8639
Sheet C	NRRL Y-27205
Sheet D	List of potential specific K. bulderi proteins found only in CBS 8638, CBS 8639, NRRL Y-27205
Sheet E	List of potential genus-specific proteins
Sheet F	List of genes shared by the three K. bulderi strains
Sheet G	Data for generation of Upset plot- Figure 3

## Sheet: A
K. bulderi ID	S. cerevisiae ID	S. cerevisiae ID alias	Y. lipolytica ID	C. albicans ID	C. glabrata ID	S. pombe ID	K. marxianus ID	K. exigua ID	K. barnettii ID	K. lactis ID
KB38_0J00100				XP_717840
KB38_0J00110
KB38_0J00120								KAG0663048	XP_041407437
KB38_0J00130								KAG0663047
KB38_0J00140								KAG0663046	XP_041407436
KB38_0J00150								KAG0663045	XP_041407434
KB38_0J00160			XP_501280			NP_594384		KAG0663044	XP_041407433
KB38_0J00170								KAG0663043	XP_041408807
KB38_0J00180							XP_022678479	KAG0663042	XP_041407432	XP_453044
KB38_0J00190								KAG0663041	XP_041407431
KB38_0J00200	YLL050C	COF1	XP_505682	XP_019330950	XP_445863	NP_594741	XP_022678461	KAG0663040	XP_041407430	XP_453967
KB38_0J00210	YLL048C	YBT1	XP_503935		XP_445860		XP_022678459	KAG0663039	XP_041407429	XP_453970
KB38_0J00220								KAG0663038	XP_041407428
KB38_0J00230			XP_505839	XP_723211	XP_445858	NP_595832	XP_022678457	KAG0667704	XP_041407427	XP_002999386
KB38_0J00240								KAG0667703	XP_041407426
KB38_0J00250	YLL042C	ATG10	XP_501354		XP_445317				XP_041407425	XP_453976
KB38_0J00260	YLL041C	SDH2	XP_503189	XP_711983	XP_445316	NP_593530	XP_022678452	KAG0667702	XP_041407424	XP_453977
KB38_0J00270	YLL040C	VPS13	XP_505096	XP_711864	XP_445315	NP_001342827	XP_022678451	KAG0667701	XP_041407423	XP_453978
KB38_0J00280	YLL036C	PRP19	XP_501420	XP_719838	XP_445536	NP_594874	XP_022674183		XP_041407422	XP_453238
KB38_0J00290	YLL034C	RIX7	XP_505704	XP_720530	XP_445539	NP_595792	XP_022674761	KAG0667700	XP_041407421	XP_453984
KB38_0J00300	YLL035W	GRC3	XP_504013	XP_713081	XP_445538	NP_588473	XP_022674762	KAG0667699	XP_041407420	XP_453983
KB38_0J00310	YLL033W	IRC19			XP_445540		XP_022674760	KAG0667698	XP_041407419	XP_453987
KB38_0J00320	YLL032C	YLL032C	XP_505583	XP_723216	XP_446538	NP_595755	XP_022674759	KAG0667697	XP_041407418	XP_453988
KB38_0J00330	YPL267W	ACM1			XP_002999509			KAG0667696	XP_041407417
KB38_0J00340
KB38_0J00350	YEL056W	HAT2	XP_499647	XP_712421	XP_445127	NP_587881	XP_022678082	KAG0667695	XP_041407416	XP_453108
KB38_0J00360	YEL055C	POL5	XP_503392	XP_719159	XP_445126	NP_595917	XP_022678081	KAG0653297	XP_041407415	XP_453107
KB38_0J00370	YEL058W	PCM1	XP_504558	XP_722217	XP_445128	NP_592933	XP_022678084	KAG0657625	XP_041407414	XP_453110
KB38_0J00380	YEL059C-A	SOM1		XP_711577			XP_022678085			XP_453111
KB38_0J00390	YEL060C	PRB1	XP_500976	XP_715244	XP_445129	NP_594848	XP_022678087	KAG0657624	XP_041407412	XP_453114
KB38_0J00400	YEL061C	CIN8	XP_505401	XP_713072	XP_445130	NP_594527	XP_022678089	KAG0657623	XP_041407411	XP_453117
KB38_0J00410	YEL062W	NPR2	XP_504919	XP_720023	XP_449347	NP_593793	XP_022678090	KAG0657622	XP_041407410	XP_453118
KB38_0J00420	YOR006C	TSR3	XP_503017	XP_715343	XP_445807	NP_593007	XP_022678092	KAG0657621	XP_041407409	XP_453120
KB38_0J00430	YML002W	YML002W	XP_504111	XP_715362	XP_449109	NP_594408	XP_022678093	KAG0657620	XP_041407408	XP_453121
KB38_0J00440	YOR007C	SGT2	XP_501637	XP_715364	XP_445808	NP_001342950	XP_022678094	KAG0657619	XP_041407407	XP_453122
KB38_0J00450								KAG0656334
KB38_0J00460	YCR098C	GIT1	XP_502571	XP_711841				KAG0656333	XP_041407406
KB38_0J00470	YML001W	YPT7	XP_505628	XP_714835	XP_445802	NP_596307	XP_022678097	KAG0656331	XP_041407405	XP_453125
KB38_0J00480	YOR001W	RRP6	XP_503541	XP_710869	XP_445801	NP_593004	XP_022678099	KAG0656330	XP_041407404	XP_453127
KB38_0J00490	YOL002C	IZH2	XP_504072	XP_710866	XP_445799	NP_596013	XP_022678100	KAG0656329	XP_041407403	XP_453128
KB38_0J00500	YMR001C	CDC5	XP_503298	XP_718972	XP_448219	NP_593647	XP_022673798	KAG0656869	XP_041407402	XP_452471
KB38_0J00510	YOL006C	TOP1	XP_503300	XP_714305	XP_445795	NP_596209	XP_022673797	KAG0656868	XP_041407401	XP_452470
KB38_0J00520	YMR002W	MIX17	XP_505526	XP_714302	XP_448221	NP_593716	XP_022673796	KAG0656867	XP_041407400	XP_452469
KB38_0J00530	YMR005W	TAF4	XP_505076	XP_713142	XP_448223	NP_593109	XP_022673790	KAG0656866	XP_041407399	XP_452463
KB38_0J00540	YMR008C	PLB1	XP_504006	XP_711295	XP_448225	NP_592781	XP_022673789	KAG0656865	XP_041407398	XP_452462
KB38_0J00550	YML043C	RRN11	XP_505433	XP_713078	XP_448226	NP_595497	XP_022673785	KAG0653538	XP_041407397	XP_452458
KB38_0J00560	YDR260C	SWM1			XP_449727		XP_022677184	KAG0661612	XP_041407395
KB38_0J00570	YOR171C	LCB4	XP_002143013	XP_716326	XP_448483	NP_593818	XP_022676044	KAG0661613	XP_041407394
KB38_0J00580	YEL020C-B	YEL020C-B						KAG0661614	XP_041407393
KB38_0J00590	YOR168W	GLN4	XP_501409	XP_720356	XP_448972	NP_596745	XP_022676041	KAG0661615	XP_041407392	XP_455998
KB38_0J00600
KB38_0J00610	YKL033W	TTI1	XP_501108	XP_721560	XP_448856	NP_588185	XP_022677396	KAG0661617	XP_041407390	XP_456227
KB38_0J00620	YOR166C	SWT1	XP_502233	XP_720351	XP_448970	NP_001342947	XP_022676038	KAG0661618	XP_041407389	XP_455994
KB38_0J00630	YOR165W	SEY1	XP_504852	XP_712426	XP_448969	NP_593153	XP_022676036	KAG0661619	XP_041407388	XP_455992
KB38_0J00640	YOR164C	GET4	XP_502817	XP_720538	XP_448968	NP_587883	XP_022676035	KAG0661620	XP_041407387	XP_455991
KB38_0J00650	YOR163W	DDP1	XP_499760	XP_720539	XP_448967	NP_592840	XP_022676034	KAG0661621	XP_041407386	XP_455990
KB38_0J00660	YOR172W	YRM1					XP_022674610	KAG0661622	XP_041407385	XP_453513
KB38_0J00670								KAG0661623	XP_041407384
KB38_0J00680	YOR174W	MED4	XP_504851	XP_713135	XP_448976	NP_596462	XP_022676030	KAG0661624	XP_041407383	XP_455986
KB38_0J00690	YOR175C	ALE1	XP_505624	XP_713138	XP_448977	NP_596779	XP_022676029	KAG0661625	XP_041407382	XP_455985
KB38_0J00700	YOR176W	HEM15	XP_505622	XP_713137	XP_448978	NP_587720	XP_022676028	KAG0661626	XP_041407381	XP_455984
KB38_0J00710			XP_501278
KB38_0J00720
KB38_0J00730
KB38_0J00740			XP_505242	XP_717387	XP_448313	NP_595478	XP_022675279	KAG0654430	XP_041407380	XP_455650
KB38_0J00750	YBL024W	NCL1	XP_503641	XP_717381	XP_448312	NP_593189	XP_022675281	KAG0654429	XP_041407379	XP_455648
KB38_0J00760	YBL025W	RRN10		XP_717382	XP_448311		XP_022675282	KAG0654428	XP_041407378	XP_455647
KB38_0J00770	YER136W	GDI1		XP_715059	XP_448309	NP_593749	XP_022674624	KAG0654427	XP_041407377	XP_455498
KB38_0J00780	YER139C	RTR1	XP_500341	XP_711331	XP_447549	NP_594445	XP_022675276	KAG0659115	XP_041407376	XP_455653
KB38_0J00790	YER140W	EMP65	XP_500340	XP_711330	XP_447548	NP_596554	XP_022675277	KAG0659114	XP_041407375	XP_455652
KB38_0J00800	YER141W	COX15	XP_505837	XP_711328	XP_447547	NP_594836	XP_022674374	KAG0659113	XP_041407374	XP_454418
KB38_0J00810	YER142C	MAG1	XP_500867	XP_714480	XP_447546	NP_593991	XP_022674373	KAG0659112	XP_041407373	XP_454417
KB38_0J00820	YER143W	DDI1	XP_500579	XP_715056	XP_447545	NP_001018195	XP_022674372	KAG0659111	XP_041407372	XP_454416
KB38_0J00830								KAG0659110	XP_041407371
KB38_0J00840	YER145C	FTR1	XP_502525	XP_715020	XP_447543	NP_594493	XP_022675743	KAG0659109	XP_041407370	XP_451132
KB38_0J00850	YER146W	LSM5	XP_500866	XP_715054	XP_447542	NP_596373	XP_022674366	KAG0659108	XP_041407369	XP_454410
KB38_0J00860	YER147C	SCC4			XP_447541		XP_022674363	KAG0659107	XP_041407368	XP_454406
KB38_0J00870	YER148W	SPT15	XP_501249	XP_710721	XP_447540	NP_594566	XP_022674362	KAG0659106	XP_041407367	XP_454405
KB38_0J00880	YER149C	PEA2		XP_710719	XP_447539		XP_022674361	KAG0659105	XP_041407366	XP_454404
KB38_0J00890	YDR075W	PPH3	XP_505248	XP_019331076	XP_448663	NP_596646	XP_022674360	KAG0659104	XP_041407365	XP_454403
KB38_0J00900
KB38_0J00910	YER151C	UBP3	XP_503707	XP_710490	XP_447537	NP_596528	XP_022674753	KAG0658895	XP_041407364	XP_453994
KB38_0J00920	YER152C	YER152C	XP_503693	XP_712298	XP_447536		XP_022674755	KAG0658896	XP_041407363	XP_453992
KB38_0J00930	YER153C	PET122			XP_447535		XP_022674756	KAG0658897	XP_041407362	XP_453991
KB38_0J00940	YER154W	OXA1	XP_506118	XP_721401	XP_447534	NP_596177	XP_022674757	KAG0658898	XP_041407361	XP_453990
KB38_0J00950	YER155C	BEM2	XP_506119	XP_721409	XP_447533		XP_022674758	KAG0658899	XP_041407360	XP_453989
KB38_0J00960	YER156C	MYG1	XP_503254	XP_712957	XP_447620	NP_594484	XP_022675507	KAG0658900	XP_041407359	XP_452721
KB38_0J00970	YER157W	COG3	XP_505546	XP_713884	XP_447621	NP_596819	XP_022675505	KAG0658901	XP_041407358	XP_452723
KB38_0J00980	YNR072W	HXT17						KAG0665552
KB38_0J00990	YNR073C	MAN2						KAG0665553
KB38_0J01000					XP_447622			KAG0665554	XP_041407356
KB38_0J01010	YER159C	BUR6	XP_503687	XP_720486	XP_447624	NP_593726	XP_022677281	KAG0665555	XP_041407355	XP_452733
KB38_0J01020	YER161C	SPT2	XP_502587	XP_719825	XP_449276		XP_022675315	KAG0665556	XP_041407354	XP_455731
KB38_0J01030	YER162C	RAD4	XP_502588	XP_719821	XP_449277	NP_594644	XP_022675314	KAG0665557	XP_041407353	XP_455730
KB38_0J01040	YER163C	GCG1	XP_505894	XP_710340	XP_449278	NP_596565	XP_022675508	KAG0665558	XP_041407352	XP_452720
KB38_0J01050	YER164W	CHD1	XP_501282	XP_721533	XP_449279	NP_001342861	XP_022675434	KAG0665559	XP_041407351	XP_452985
KB38_0J01060	YER165W	PAB1	XP_501289	XP_721535	XP_449280	NP_593377	XP_022675433	KAG0665560	XP_041407350	XP_452986
KB38_0J01070	YER166W	DNF1	XP_501288	XP_716771	XP_449281	NP_592849	XP_022675431	KAG0665561	XP_041407349	XP_452988
KB38_0J01080	YER167W	BCK2			XP_449282		XP_022675430	KAG0665562	XP_041407348	XP_452989
KB38_0J01090	YER168C	CCA1	XP_502358	XP_722770	XP_449283	NP_588119	XP_022675429	KAG0665563	XP_041407347	XP_452990
KB38_0J01100	YER169W	RPH1	XP_505415	XP_720480	XP_449284		XP_022675428	KAG0662886	XP_041407346	XP_452991
KB38_0J01110	YER170W	ADK2	XP_505911	XP_720408	XP_449285		XP_022675426	KAG0662887	XP_041407345	XP_452993
KB38_0J01120	YER171W	RAD3	XP_505677	XP_720409	XP_449286	NP_593025	XP_022675425	KAG0662888	XP_041407344	XP_452994
KB38_0J01130	YER172C	BRR2	XP_505676	XP_715407	XP_449287	NP_593346	XP_022675424	KAG0662889	XP_041407343	XP_452995
KB38_0J01140	YER173W	RAD24	XP_500837	XP_720478	XP_449288	NP_594918	XP_022675423	KAG0662890	XP_041407342	XP_452996
KB38_0J01150								KAG0662891	XP_041407341
KB38_0J01160	YER175C	TMT1		XP_718489	XP_449290		XP_022675421	KAG0662892	XP_041407340	XP_452998
KB38_0J01170	YER176W	ECM32			XP_449291			KAG0662893	XP_041407339
KB38_0J01180			XP_500881	XP_721512		NP_594167		KAG0662894	XP_041407338
KB38_0J01190	YER178W	PDA1	XP_505675	XP_715406	XP_449293	NP_594892	XP_022674507	KAG0662895	XP_041407337	XP_455624
KB38_0J01200	YER179W	DMC1		XP_019330712	XP_449294	NP_594166	XP_022674509	KAG0662896	XP_041407336	XP_455622
KB38_0J01210	YER180C	ISC10	XP_505313		XP_449295		XP_022674512	KAG0662897	XP_041407335	XP_455619
KB38_0J01220	YER180C-A	SLO1			XP_002999592		XP_022674513		XP_041407334
KB38_0J01230	YLR083C	EMP70	XP_503854	XP_720496	XP_445042	NP_596464	XP_022675980	KAG0668720	XP_041407333	XP_455929
KB38_0J01240	YLR084C	RAX2	XP_499757	XP_710795	XP_449296	NP_593899	XP_022675982	KAG0668721	XP_041407332	XP_455931
KB38_0J01250	YLR085C	ARP6	XP_502780	XP_723586	XP_449297	NP_588104	XP_022675985	KAG0668722	XP_041407331	XP_455935
KB38_0J01260	YLR086W	SMC4	XP_502000	XP_716802	XP_449298	NP_595392	XP_022675986	KAG0668723	XP_041407330	XP_455936
KB38_0J01270	YLR087C	CSF1	XP_503753	XP_716794	XP_449299		XP_022675987	KAG0668724	XP_041407329	XP_455937
KB38_0J01280	YLR089C	ALT1	XP_502480	XP_720041	XP_449301		XP_022675990		XP_041407328	XP_455940
KB38_0J01290	YLR090W	XDJ1	XP_502347		XP_449302		XP_022675991	KAG0668725	XP_041407327	XP_455941
KB38_0J01300	YLR091W	GEP5		XP_716325			XP_022675993	KAG0668726	XP_041407326	XP_455943
KB38_0J01310	YLR092W	SUL2	XP_501037	XP_720488	XP_449305	NP_595773	XP_022675998	KAG0668727	XP_041407325	XP_455948
KB38_0J01320	YLR093C	NYV1	XP_500476		XP_445200		XP_022676003	KAG0668728	XP_041407324	XP_455953
KB38_0J01330	YLR094C	GIS3			XP_445199		XP_022676005	KAG0668729	XP_041407323	XP_455955
KB38_0J01340	YLR095C	IOC2			XP_445198		XP_022676006	KAG0668730	XP_041407322	XP_455956
KB38_0J01350	YDR122W	KIN1	XP_002143057	XP_718667	XP_449836	NP_596106	XP_022676007	KAG0668731	XP_041407321	XP_455957
KB38_0J01360	YLR097C	HRT3	XP_504685	XP_722710	XP_449837	NP_588546	XP_022676008	KAG0668732	XP_041407320	XP_455959
KB38_0J01370	YLR098C	CHA4		XP_714691	XP_449838		XP_022676009	KAG0668733	XP_041407319	XP_455960
KB38_0J01380	YLR099C	ICT1			XP_449839		XP_022676010	KAG0668734	XP_041407318	XP_455961
KB38_0J01390	YLR099W-A	MIM2	XP_504603	XP_019331050		NP_001343148		KAG0668735	XP_041407317	XP_455962
KB38_0J01400	YDR127W	ARO1	XP_505337	XP_722769	XP_449840	NP_594681	XP_022676012	KAG0668736	XP_041407316	XP_455965
KB38_0J01410				XP_711692				KAG0668737
KB38_0J01420	YLR100W	ERG27	XP_501024	XP_717931	XP_449841	NP_595440	XP_022676014	KAG0654150	XP_041407315	XP_455967
KB38_0J01430	YDR129C	SAC6	XP_501023	XP_719107	XP_445058	NP_596289	XP_022676015	KAG0654149	XP_041407314	XP_455968
KB38_0J01440	YLR102C	APC9	XP_505527		XP_449842			KAG0659841	XP_041407313
KB38_0J01450	YLR103C	CDC45	XP_500565	XP_710112	XP_449843	NP_594693	XP_022676016	KAG0659840	XP_041407312	XP_455970
KB38_0J01460	YLR104W	LCL2	XP_500599	XP_711696	XP_449844			KAG0659839	XP_041407311	XP_455971
KB38_0J01470	YLR105C	SEN2	XP_500601	XP_720485	XP_449845	NP_001018222	XP_022676017	KAG0659838	XP_041407310	XP_455972
KB38_0J01480	YLR106C	REA1	XP_500637	XP_722762	XP_449846	NP_588370	XP_022676018	KAG0659837	XP_041407309	XP_455973
KB38_0J01490	YLR107W	REX3	XP_500615	XP_722159	XP_449847	NP_594715	XP_022676019	KAG0659836	XP_041407308	XP_455974
KB38_0J01500					XP_449849	NP_593208	XP_022676022	KAG0656179	XP_041407307	XP_455977
KB38_0J01510	YDR134C	CCW22			XP_449851		XP_022676024	KAG0656178	XP_041407306	XP_455980
KB38_0J01520	YLR113W	HOG1	XP_504383	XP_721016	XP_449852	NP_592843	XP_022676025		XP_041407305	XP_455981
KB38_0J01530	YLR114C	AVL9	XP_505984	XP_721317	XP_449853	NP_593804	XP_022674525	KAG0671809	XP_041407304	XP_455606
KB38_0J01540	YLR115W	CFT2	XP_502172	XP_720020	XP_445516	NP_595448	XP_022675274	KAG0671808	XP_041407303	XP_454491
KB38_0J01550	YLR116W	MSL5	XP_505575	XP_720024	XP_445517	NP_587871	XP_022675944	KAG0671807	XP_041407302	XP_455888
KB38_0J01560	YLR117C	CLF1	XP_505576	XP_720027	XP_445518	NP_596573	XP_022675942	KAG0671806	XP_041407301	XP_455887
KB38_0J01570	YLR118C	TML25	XP_500198	XP_720557	XP_445519	NP_594165	XP_022675941	KAG0671805	XP_041407300	XP_455883
KB38_0J01580	YOR368W	RAD17	XP_505068	XP_710334	XP_448020	NP_594809	XP_022676482	KAG0671804	XP_041407299	XP_455094
KB38_0J01590	YOR369C	RPS12	XP_505066	XP_719881	XP_448021	NP_587869	XP_022676483	KAG0671803	XP_041407298	XP_455095
KB38_0J01600	YOR370C	MRS6	XP_505064	XP_719879	XP_448022	NP_595923	XP_022675139	KAG0671802	XP_041407297	XP_453340
KB38_0J01610	YOR371C	GPB1			XP_448801			KAG0671801	XP_041407296
KB38_0J01620	YOR372C	NDD1					XP_022676485	KAG0671800	XP_041407295	XP_455097
KB38_0J01630				XP_719885	XP_445694		XP_022676486	KAG0671799	XP_041407294	XP_455098
KB38_0J01640			XP_501768
KB38_0J01650	YOR374W	ALD4	XP_501383		XP_445696		XP_022676487	KAG0671797	XP_041407292	XP_455099
KB38_0J01660	YEL072W	RMD6		XP_712240				KAG0671796	XP_041407291
KB38_0J01670				XP_723582			XP_022678119	KAG0671795	XP_041407290
KB38_0J01680			XP_501537			NP_596847		KAG0671794	XP_041407289
KB38_0J01690								KAG0671793	XP_041407288
KB38_0J01700								KAG0671792
KB38_0J01710	YNR054C	ESF2	XP_500481	XP_714579	XP_445322	NP_595758	XP_022675864	KAG0671790	XP_041407286	XP_453041
KB38_0J01720	YNR053C	NOG2	XP_505976	XP_019331013	XP_445323	NP_593896	XP_022675865	KAG0671789	XP_041407285	XP_453040
KB38_0J01730	YNR052C	POP2	XP_500803	XP_718072	XP_445324	NP_588385	XP_022675866	KAG0671788	XP_041407284	XP_453039
KB38_0J01740	YNR051C	BRE5		XP_712099	XP_445325			KAG0671787	XP_041407283	XP_453038
KB38_0J01750	YNR050C	LYS9	XP_503168	XP_716109	XP_445326	NP_596411	XP_022675869	KAG0671786	XP_041407282	XP_453035
KB38_0J01760	YNR049C	MSO1			XP_445327		XP_022675870	KAG0671785	XP_041407281	XP_453034
KB38_0J01770			XP_504907					KAG0671784	XP_041407280
KB38_0J01780	YNR047W	FPK1	XP_499761	XP_712606	XP_445329	NP_593065	XP_022675877	KAG0671783	XP_041407279	XP_453027
KB38_0J01790	YNR046W	TRM112	XP_504367	XP_714432	XP_445330	NP_592914	XP_022675878	KAG0671782	XP_041407278	XP_453026
KB38_0J01800	YNR045W	PET494			XP_445331	NP_587793	XP_022674956	KAG0671781	XP_041407277	XP_454026
KB38_0J01810								KAG0671780	XP_041407276
KB38_0J01820	YCR084C	TUP1	XP_500061		XP_445712	NP_592873	XP_022674579	KAG0671779	XP_041407275	XP_455547
KB38_0J01830	YNR043W	MVD1	XP_505041	XP_019330598	XP_445335	NP_594027	XP_022674578	KAG0671778	XP_041407274	XP_455548
KB38_0J01840	YNR041C	COQ2	XP_505040	XP_719402	XP_445336	NP_593219	XP_022674577	KAG0671777	XP_041407273	XP_455549
KB38_0J01850	YNR040W	MRX15	XP_500694	XP_715880	XP_445337			KAG0671776	XP_041407272	XP_455550
KB38_0J01860	YNR039C	ZRG17	XP_500429	XP_717174	XP_446710	NP_595796	XP_022674726	KAG0671775	XP_041407271	XP_455393
KB38_0J01870	YNR038W	DBP6	XP_501227	XP_711043	XP_446709	NP_588332	XP_022674724	KAG0671774	XP_041407270	XP_455395
KB38_0J01880	YNR037C	RSM19	XP_501228	XP_019331102	XP_446708	NP_592912	XP_022674723	KAG0671773	XP_041407269	XP_455396
KB38_0J01890	YNR036C	MRPS12	XP_499713	XP_718461	XP_446707	NP_593866	XP_022674721	KAG0671772	XP_041407268	XP_455398
KB38_0J01900	YNR035C	ARC35	XP_499714	XP_718460	XP_446706	NP_593903	XP_022674720	KAG0671771	XP_041407267	XP_455399
KB38_0J01910	YNR034W-A	EGO4			XP_002999602			KAG0671770	XP_041407266
KB38_0J01920			XP_505834		XP_449820	NP_588183	XP_022676179	KAG0671769	XP_041407265	XP_456299
KB38_0J01930	YCR073W-A	SOL2	XP_501998	XP_714529	XP_449819	NP_587920	XP_022677805	KAG0671768	XP_041407264	XP_452574
KB38_0J01940	YNR033W	ABZ1	XP_499784	XP_710092	XP_449818	NP_596536	XP_022677806	KAG0671767	XP_041407263	XP_452576
KB38_0J01950	YNR032C-A	HUB1	XP_499707	XP_019330931	XP_449817	NP_595099	XP_022677807	KAG0671766	XP_041407262	XP_452578
KB38_0J01960	YNR032W	PPG1	XP_499783	XP_717179	XP_449816	NP_593740	XP_022677808	KAG0671765	XP_041407261	XP_452579
KB38_0J01970								KAG0671764	XP_041407260
KB38_0J01980	YNR030W	ALG12	XP_501361	XP_716986	XP_449815	NP_595429	XP_022677812	KAG0671763	XP_041407259	XP_452583
KB38_0J01990	YNR029C	YNR029C	XP_503865	XP_716987	XP_449814	NP_596245	XP_022677813	KAG0671762	XP_041407258	XP_452584
KB38_0J02000								KAG0671761	XP_041407257
KB38_0J02010	YOR396W	YRF1-8
KB38_0J02020	YNR027W	BUD17		XP_716720	XP_449813	NP_593904	XP_022675634		XP_041407256	XP_452588
KB38_0J02030	YNR026C	SEC12			XP_449812			KAG0671758	XP_041407255
KB38_0J02040							XP_022675631	KAG0671757	XP_041407254
KB38_0J02050
KB38_0J02060	YNR024W	MPP6		XP_717965				KAG0671756	XP_041407253
KB38_0J02070	YNR022C	MRPL50		XP_714849	XP_449809		XP_022675620	KAG0671755	XP_041407252	XP_452603
KB38_0J02080	YNR020C	ATP23	XP_505259	XP_714839	XP_449807	NP_587717	XP_022675617	KAG0671754	XP_041407251	XP_452606
KB38_0J02090	YNR019W	ARE2	XP_505086	XP_714838	XP_449806	NP_593707	XP_022675616	KAG0671753	XP_041407250	XP_452607
KB38_0J02100	YNR018W	RCF2	XP_505828	XP_711897	XP_449805	NP_593280	XP_022677543	KAG0671752	XP_041407249	XP_455352
KB38_0J02110	YNR017W	TIM23	XP_506009	XP_714535	XP_447491	NP_587996	XP_022677541	KAG0671751	XP_041407248	XP_455354
KB38_0J02120	YNR015W	SMM1	XP_506010	XP_714536	XP_447492	NP_595439	XP_022677539	KAG0671750	XP_041407247	XP_455356
KB38_0J02130						NP_001018229		KAG0671749	XP_041404853
KB38_0J02140	YNL048W	ALG11	XP_502579	XP_712508	XP_445463	NP_587708	XP_022678205	KAG0671748	XP_041404852	XP_455253
KB38_0J02150	YIL105C	SLM1	XP_502578	XP_710843	XP_446422	NP_594631	XP_022678204	KAG0671747	XP_041404851	XP_455254
KB38_0J02160	YNL045W	LAP2	XP_504817	XP_711210	XP_446424	NP_588133	XP_022678203	KAG0671745	XP_041404850	XP_455256
KB38_0J02170	YNL044W	YIP3	XP_002142986	XP_019330660	XP_446425	NP_587810	XP_022678202	KAG0660150	XP_041404849	XP_455257
KB38_0J02180	YNL042W	BOP3		XP_710912	XP_446426		XP_022678201	KAG0660151	XP_041404848	XP_455258
KB38_0J02190	YGR046W	TAM41	XP_501755	XP_720542	XP_446530	NP_595808	XP_022673646	KAG0660152	XP_041404847	XP_452304
KB38_0J02200	YIL103W	DPH1	XP_505734	XP_710915	XP_446483	NP_596409	XP_022678199	KAG0660153	XP_041404846	XP_455260
KB38_0J02210	YNL041C	COG6	XP_505497	XP_710917	XP_446427	NP_596325	XP_022678198	KAG0660154	XP_041404845	XP_455261
KB38_0J02220	YIL099W	SGA1	XP_503574	XP_721790	XP_446481	NP_595908	XP_022678195	KAG0658647	XP_041404844	XP_455264
KB38_0J02230	YNL038W	GPI15	XP_504573	XP_718197	XP_446429	NP_596139	XP_022678190	KAG0658648	XP_041404843	XP_454332
KB38_0J02240	YNL039W	BDP1	XP_504143	XP_718196	XP_446430	NP_588496	XP_022678189	KAG0658649	XP_041404842	XP_454331
KB38_0J02250	YNL035C	YNL035C	XP_504144	XP_718195	XP_446432	NP_587980	XP_022678188	KAG0658650	XP_041404841	XP_454330
KB38_0J02260								KAG0658651	XP_041404840
KB38_0J02270	YNL020C	ARK1				NP_596081		KAG0669259	XP_041404839
KB38_0J02280	YNL021W	HDA1	XP_504372	XP_718271	XP_447854	NP_595104	XP_022678186	KAG0669258	XP_041404838	XP_454328
KB38_0J02290	YNL022C	RCM1	XP_502626	XP_718269	XP_449649	NP_594509	XP_022678185		XP_041404837	XP_454327
KB38_0J02300	YNL023C	FAP1	XP_502652	XP_713411	XP_449648	NP_588382	XP_022678183	KAG0669257	XP_041404836	XP_454325
KB38_0J02310	YNL024C	EFM6	XP_502650		XP_449647	NP_593178	XP_022678182	KAG0669256	XP_041404835	XP_454324
KB38_0J02320	YNL024C-A	KSH1	XP_002143044	XP_019331096		NP_001343144			XP_041404834	XP_454322
KB38_0J02330	YNL025C	SSN8	XP_502385	XP_716596	XP_449646	NP_595953	XP_022678178	KAG0669255	XP_041404833	XP_454319
KB38_0J02340	YIL083C	CAB2	XP_501540	XP_716598	XP_449640	NP_588072	XP_022678167	KAG0669254	XP_041404832	XP_454344
KB38_0J02350	YNL026W	SAM50	XP_501539	XP_716599	XP_449645	NP_594600	XP_022678168	KAG0669253	XP_041404831	XP_454343
KB38_0J02360	YNL027W	CRZ1	XP_502287	XP_716600	XP_449644	NP_593073	XP_022678169	KAG0669252	XP_041404830	XP_454342
KB38_0J02370	YML005W	TRM12	XP_502288	XP_716610	XP_449643	NP_593066		KAG0669251	XP_041404829
KB38_0J02380								KAG0669250	XP_041404828
KB38_0J02390
KB38_0J02400
KB38_0J02410	YNL032W	SIW14	XP_502530	XP_711079	XP_449641	NP_595585	XP_022678175	KAG0669247	XP_041404825	XP_454336
KB38_0J02420	YNL011C	YNL011C		XP_712477	XP_446951			KAG0669246	XP_041404824	XP_455635
KB38_0J02430	YNL010W	PYP1	XP_500672	XP_714859	XP_446952	NP_593841	XP_022675292	KAG0669245	XP_041404823	XP_455636
KB38_0J02440	YNL007C	SIS1		XP_713489	XP_446955	NP_588477	XP_022674802	KAG0669244	XP_041404822	XP_453274
KB38_0J02450	YNL006W	LST8	XP_503905	XP_441049	XP_446956	NP_595682	XP_022674803	KAG0669243	XP_041404821	XP_453275
KB38_0J02460	YLR176C	RFX1		XP_713492			XP_022674804	KAG0669242	XP_041404820
KB38_0J02470	YNL003C	PET8	XP_502002	XP_720373	XP_446961	NP_594641	XP_022674808	KAG0669241	XP_041404819	XP_453280
KB38_0J02480	YNL004W	HRB1					XP_022674811		XP_041404818	XP_453283
KB38_0J02490	YCL012C	YCL012C	XP_505434	XP_720369	XP_445180	NP_593125		KAG0669240	XP_041404817
KB38_0J02500	YNL005C	MRP7	XP_502738	XP_715251	XP_446963	NP_596173	XP_022675289	KAG0669239	XP_041404816	XP_455640
KB38_0J02510	YCL001W	RER1	XP_500605	XP_715250	XP_445174	NP_594831	XP_022673961	KAG0669238	XP_041404815	XP_451379
KB38_0J02520	YNL001W	DOM34	XP_501146	XP_713252	XP_446966	NP_587936	XP_022673962	KAG0669237	XP_041404814	XP_451380
KB38_0J02530	YEL011W	GLC3	XP_501531	XP_719182	XP_449494	NP_587976	XP_022674062	KAG0669236	XP_041404813	XP_451486
KB38_0J02540	YEL012W	UBC8	XP_503847	XP_712965	XP_449495	NP_596617	XP_022674063	KAG0669235	XP_041404812	XP_451487
KB38_0J02550
KB38_0J02560
KB38_0J02570
KB38_0J02580								KAG0655815	XP_041404810
KB38_0J02590								KAG0655816
KB38_0J02600			XP_502742	XP_711323		NP_596730	XP_022674053	KAG0655817	XP_041404809
KB38_0J02610	YCR015C	CTO1	XP_502941	XP_719831	XP_445125	NP_595901	XP_022674055	KAG0655818	XP_041404808	XP_451481
KB38_0J02620	YCR016W	YCR016W		XP_719829	XP_449118		XP_022674056	KAG0655819	XP_041404807	XP_451482
KB38_0J02630								KAG0655820
KB38_0J02640
KB38_0J02650
KB38_0J02660	YEL013W	VAC8	XP_503924	XP_710992	XP_449493	NP_595238	XP_022674066	KAG0658241	XP_041404806	XP_451490
KB38_0J02670	YEL015W	EDC3	XP_502820	XP_712246	XP_449492	NP_595858	XP_022674069		XP_041404805	XP_451491
KB38_0J02680	YEL017W	GTT3			XP_449491		XP_022674073	KAG0658242	XP_041404804	XP_451495
KB38_0J02690	YEL018W	EAF5			XP_449490		XP_022674075	KAG0658243	XP_041404803	XP_451497
KB38_0J02700	YEL019C	MMS21	XP_499982	XP_716078	XP_449489	NP_001343015	XP_022674076	KAG0658244	XP_041404802	XP_451498
KB38_0J02710	YEL020C	PXP1	XP_503660		XP_449488	NP_595484		KAG0658245	XP_041404801
KB38_0J02720	YEL020W-A	TIM9	XP_503570	XP_019331040	XP_447061	NP_588008	XP_022674243	KAG0655377	XP_041404800	XP_454982
KB38_0J02730	YEL021W	URA3		XP_721787	XP_447384	NP_587705	XP_022674242	KAG0655378	XP_041404799	XP_454981
KB38_0J02740	YEL022W	GEA2	XP_504150	XP_721784	XP_447385	NP_596613	XP_022674240	KAG0655379	XP_041404798	XP_454979
KB38_0J02750	YPL122C	TFB2	XP_506038	XP_710801	XP_448003	NP_596563	XP_022676515	KAG0657931	XP_041404797	XP_455127
KB38_0J02760	YPL121C	MEI5		XP_019331091	XP_448004		XP_022676517	KAG0657932	XP_041404796	XP_455129
KB38_0J02770	YPL120W	VPS30	XP_502723	XP_720483	XP_448005	NP_001342824	XP_022676520	KAG0657933	XP_041404795	XP_455132
KB38_0K00100
KB38_0K00110
KB38_0K00120			XP_500511
KB38_0K00130								KAG0658563	XP_041406655
KB38_0K00140	YIR019C	FLO11				NP_596840	XP_022676870	KAG0655080		XP_453068
KB38_0K00150								KAG0664545
KB38_0K00160								KAG0664544	XP_041409099
KB38_0K00170								KAG0664543	XP_041409100
KB38_0K00180			XP_502298					KAG0664542	XP_041409097
KB38_0K00190								KAG0664541	XP_041409096	XP_002999364
KB38_0K00200								KAG0664540	XP_041409095
KB38_0K00210	YPR191W	QCR2	XP_505169	XP_712027	XP_446801	NP_587698	XP_022676324	KAG0661762	XP_041409094	XP_451693
KB38_0K00220	YPR190C	RPC82	XP_505170	XP_715778	XP_446800	NP_594129	XP_022676323	KAG0661761	XP_041409093	XP_451692
KB38_0K00230	YPR189W	SKI3	XP_504812	XP_723534	XP_446799	NP_588487	XP_022676322	KAG0661760	XP_041409092	XP_451691
KB38_0K00240	YPR188C	MLC2			XP_446798		XP_022676321	KAG0661759	XP_041409091	XP_451690
KB38_0K00250	YPR187W	RPO26	XP_505017	XP_712026	XP_446797	NP_587956	XP_022676320	KAG0661758	XP_041409090	XP_451689
KB38_0K00260	YPR186C	PZF1	XP_505018	XP_710284	XP_446796	NP_594670	XP_022676319	KAG0661757	XP_041409089	XP_451688
KB38_0K00270	YPR185W	ATG13	XP_504947	XP_715779	XP_446795	NP_594750	XP_022676318	KAG0661756	XP_041409088	XP_451687
KB38_0K00280	YPR184W	GDB1	XP_500229	XP_710991	XP_446794		XP_022676317	KAG0661755	XP_041409087	XP_456290
KB38_0K00290				XP_722667				KAG0661754
KB38_0K00300
KB38_0K00310
KB38_0K00320						NP_001342970		KAG0663764
KB38_0K00330	YNL142W	MEP2	XP_504457	XP_713353	XP_447968	NP_588424	XP_022675077	KAG0663762	XP_041409086	XP_453408
KB38_0K00340	YNL153C	GIM3	XP_499662	XP_716581	XP_447967	NP_592959	XP_022677494	KAG0663761	XP_041409085	XP_453558
KB38_0K00350	YNL141W	AAH1		XP_714841	XP_447966	NP_595071	XP_022674258	KAG0663760	XP_041409084	XP_454997
KB38_0K00360	YNL154C	YCK2	XP_504432					KAG0663759	XP_041409083
KB38_0K00370
KB38_0K00380								KAG0656203
KB38_0K00390	YNL155W	CUZ1		XP_711968	XP_447965			KAG0656201	XP_041409080	XP_453551
KB38_0K00400	YLR300W	EXG1	XP_505030	XP_721488	XP_447274	NP_596461	XP_022673764	KAG0656199	XP_041409078	XP_452437
KB38_0K00410
KB38_0K00420								KAG0663766	XP_041404565
KB38_0K00430								KAG0663767
KB38_0K00440	YOR191W	ULS1		XP_713356	XP_446772	NP_596602	XP_022673766	KAG0663768	XP_041409077	XP_452439
KB38_0K00450
KB38_0K00460								KAG0663765	XP_041409076
KB38_0K00470	YGL120C	PRP43	XP_500940	XP_721764	XP_446279	NP_595937	XP_022676464	KAG0662155	XP_041409075	XP_451555
KB38_0K00480	YGL119W	COQ8	XP_500941	XP_718154	XP_446281	NP_596237	XP_022676465		XP_041409074	XP_451554
KB38_0K00490									XP_041409073
KB38_0K00500	YGL116W	CDC20	XP_501395	XP_714328	XP_446286	NP_593161	XP_022674557	KAG0662154	XP_041409072	XP_455571
KB38_0K00510	YGL115W	SNF4		XP_718103	XP_446285	NP_001342925	XP_022674558	KAG0662153	XP_041409071	XP_455570
KB38_0K00520	YGL114W	YGL114W	XP_503395	XP_718105	XP_446284		XP_022674559	KAG0662152	XP_041409070	XP_455569
KB38_0K00530	YBR233W	PBP2		XP_718106	XP_448533		XP_022674561	KAG0662151	XP_041409069	XP_455567
KB38_0K00540	YGL113W	SLD3		XP_716113	XP_446283		XP_022674562	KAG0662150	XP_041409068	XP_455566
KB38_0K00550	YGL112C	TAF6	XP_501470	XP_716115	XP_446282	NP_587928	XP_022674563	KAG0662149	XP_041409067	XP_455565
KB38_0K00560	YBR233W-A	DAD3		XP_713496	XP_002999580		XP_022674564	KAG0662148	XP_041409066	XP_455564
KB38_0K00570	YBR234C	ARC40	XP_501014	XP_713498	XP_448532	NP_595909	XP_022674565	KAG0662147	XP_041409065	XP_455563
KB38_0K00580	YOL078W	AVO1	XP_500780	XP_716290	XP_447595	NP_594703	XP_022677223	KAG0662146	XP_041409064	XP_454755
KB38_0K00590	YOL077W-A	ATP19	XP_002143014	XP_019330709	XP_002999562	NP_001343074	XP_022677221		XP_041409063
KB38_0K00600	YOL075C	YOL075C	XP_503291	XP_712956	XP_447598		XP_022673737	KAG0662145	XP_041409062	XP_452398
KB38_0K00610	YOL073C	DSC2	XP_502259	XP_723195	XP_448276	NP_594090	XP_022673739	KAG0657348	XP_041409060	XP_452401
KB38_0K00620	YGR077C	PEX8			XP_448277		XP_022673740	KAG0657347	XP_041409059	XP_452402
KB38_0K00630	YGR075C	PRP38			XP_448279		XP_022674179	KAG0657346	XP_041409058	XP_453234
KB38_0K00640	YGR072W	UPF3		XP_716346	XP_448281		XP_022674176	KAG0657345	XP_041409057	XP_453230
KB38_0K00650	YOL072W	THP1	XP_499933	XP_716345	XP_447600	NP_596463	XP_022674174	KAG0657344	XP_041409056	XP_453228
KB38_0K00660								KAG0657343	XP_041409055
KB38_0K00670	YOL071W	SDH5	XP_505310	XP_723414	XP_447601	NP_594638	XP_022678001	KAG0657342	XP_041409054	XP_454550
KB38_0K00680	YOR258W	HNT3	XP_504247	XP_715159	XP_448609	NP_588388	XP_022675596	KAG0657341	XP_041409053	XP_452627
KB38_0K00690								KAG0657340	XP_041409052
KB38_0K00700	YOL069W	NUF2	XP_504658	XP_715704	XP_448216	NP_594532	XP_022676124	KAG0657339	XP_041409051	XP_456083
KB38_0K00710	YOL068C	HST1	XP_505293	XP_723447	XP_445407	NP_001018840	XP_022675323	KAG0667973	XP_041409050	XP_455739
KB38_0K00720	YOL066C	RIB2	XP_505321	XP_714595	XP_445404		XP_022677356	KAG0667974	XP_041409049	XP_456184
KB38_0K00730	YOL065C	INP54	XP_505320	XP_714597	XP_445403		XP_022677355		XP_041409048	XP_456183
KB38_0K00740	YOL064C	MET22	XP_505957	XP_714314	XP_445402	NP_588230	XP_022677353	KAG0667975	XP_041409047	XP_456181
KB38_0K00750	YDL031W	DBP10	XP_503234	XP_723201	XP_448292	NP_592919	XP_022677351	KAG0667976	XP_041409046	XP_456179
KB38_0K00760	YDL030W	PRP9	XP_505210	XP_714596	XP_448293	NP_595337	XP_022677350	KAG0667977	XP_041409045	XP_456178
KB38_0K00770	YDL029W	ARP2	XP_505455	XP_019331112	XP_448294	NP_001342919	XP_022673709	KAG0667978	XP_041409044	XP_452368
KB38_0K00780	YOL063C	CRT10	XP_502265	XP_719115	XP_445401		XP_022673707	KAG0667979	XP_041409043	XP_452366
KB38_0K00790	YOL062C	APM4	XP_501762	XP_716034	XP_445400		XP_022673711	KAG0667980	XP_041409042	XP_452370
KB38_0K00800								KAG0667981	XP_041409041
KB38_0K00810	YOL061W	PRS5	XP_500361	XP_716033	XP_445399		XP_022673712	KAG0667982	XP_041409039	XP_452371
KB38_0K00820	YOL059W	GPD2			XP_445397			KAG0667983	XP_041409038
KB38_0K00830	YOL058W	ARG1		XP_718627	XP_445396	NP_595183	XP_022673716	KAG0667984	XP_041409037	XP_452377
KB38_0K00840	YOL057W	YOL057W	XP_501101	XP_718108	XP_445395		XP_022673717	KAG0667985	XP_041409036	XP_452378
KB38_0K00850	YOL056W	GPM3			XP_448299		XP_022673718	KAG0667986	XP_041409035	XP_452379
KB38_0K00860	YOL055C	THI20	XP_503531	XP_721010	XP_445394	NP_596525	XP_022675195		XP_041409034	XP_452151
KB38_0K00870					XP_445393			KAG0667987	XP_041409033
KB38_0K00880	YAR019C	CDC15	XP_505151	XP_714904	XP_445391	NP_596340	XP_022673723	KAG0667988	XP_041409032	XP_452384
KB38_0K00890	YAR018C	KIN3	XP_504757	XP_717128	XP_447441	NP_593305	XP_022673724	KAG0667989	XP_041409031	XP_452385
KB38_0K00900	YAR014C	BUD14	XP_504877	XP_714914	XP_447443		XP_022673726	KAG0667990	XP_041409030	XP_452387
KB38_0K00910			XP_501274					KAG0667993
KB38_0K00920
KB38_0K00930								KAG0654007
KB38_0K00940								KAG0660602
KB38_0K00950	YBR017C	KAP104	XP_504876	XP_714915	XP_447444	NP_594385	XP_022673727	KAG0660603	XP_041409029	XP_452388
KB38_0K00960
KB38_0K00970								KAG0660606
KB38_0K00980	YJR007W	SUI2	XP_500370	XP_718803	XP_445135	NP_594081	XP_022678114	KAG0660607	XP_041409025	XP_451514
KB38_0K00990	YGR191W	HIP1			XP_445134		XP_022678112	KAG0660608	XP_041409024	XP_451512
KB38_0K01000								KAG0663654
KB38_0K01010
KB38_0K01020	YIL014W	MNT3		XP_714702	XP_445352			KAG0658385	XP_041409023	XP_453659
KB38_0K01030	YIL013C	PDR11						KAG0658386	XP_041409022
KB38_0K01040	YIL011W	TIR3			XP_445344			KAG0658387	XP_041409021
KB38_0K01050	YIL010W	DOT5	XP_504146	XP_717789	XP_445343	NP_595117	XP_022676867	KAG0658389	XP_041409020	XP_453699
KB38_0K01060	YNL034W	YNL034W						KAG0658390	XP_041409019
KB38_0K01070									XP_041409018
KB38_0K01080	YER003C	PMI40	XP_501053	XP_714562	XP_447802	NP_596445	XP_022676847	KAG0662757	XP_041408235	XP_453675
KB38_0K01090	YER002W	NOP16	XP_501052	XP_714560	XP_447801	NP_596824	XP_022676848	KAG0662756	XP_041408234	XP_453676
KB38_0K01100	YIR001C	SGN1		XP_714561	XP_447800	NP_595794	XP_022676849	KAG0662755	XP_041408233	XP_453677
KB38_0K01110	YIL001W	YIL001W	XP_502644	XP_720304	XP_447799	NP_593682	XP_022676851	KAG0662754	XP_041408232	XP_453679
KB38_0K01120	YIL002C	INP51		XP_714547	XP_447798		XP_022676852	KAG0662753	XP_041408231	XP_453680
KB38_0K01130	YIL002W-A	CMI7	XP_503295					KAG0662752
KB38_0K01140	YIL004C	BET1	XP_505860	XP_714558	XP_447796	NP_593185	XP_022676857	KAG0662751	XP_041408230	XP_453686
KB38_0K01150	YIL005W	EPS1	XP_503459	XP_714564	XP_447795		XP_022676858	KAG0662750	XP_041408229	XP_453687
KB38_0K01160	YIL006W	YIA6	XP_504023	XP_714565	XP_447792	NP_592957	XP_022676859	KAG0662749	XP_041408228	XP_453688
KB38_0K01170
KB38_0K01180	YIL007C	NAS2	XP_504147	XP_710041	XP_445340	NP_594924	XP_022676862	KAG0662747	XP_041408226	XP_453693
KB38_0K01190	YIR002C	MPH1	XP_502067	XP_715573	XP_447791	NP_593348	XP_022676838	KAG0655603	XP_041408225	XP_453667
KB38_0K01200	YIR003W	AIM21		XP_723562			XP_022676835	KAG0655604	XP_041408224	XP_453664
KB38_0K01210	YIR005W	IST3	XP_501900	XP_713650	XP_447788	NP_596479	XP_022676832	KAG0655605	XP_041408223	XP_453661
KB38_0K01220	YIR007W	EGH1	XP_500759	XP_721939	XP_449186		XP_022677925	KAG0670331	XP_041408287	XP_452051
KB38_0K01230	YIR008C	PRI1	XP_500758	XP_721938	XP_449185	NP_593765	XP_022677924	KAG0670332	XP_041408288	XP_452050
KB38_0K01240	YER012W	PRE1	XP_500757	XP_721933	XP_447214	NP_592916	XP_022677923	KAG0670333	XP_041408289	XP_452049
KB38_0K01250	YIR009W	MSL1	XP_503188	XP_723434	XP_449184	NP_595571			XP_041408290	XP_452046
KB38_0K01260	YGR198W	YPP1	XP_500316	XP_712617	XP_448268		XP_022676103	KAG0670334	XP_041408291	XP_456060
KB38_0K01270				XP_711008				KAG0670335	XP_041408292
KB38_0K01280								KAG0670336
KB38_0K01290			XP_499795		XP_446765		XP_022674937	KAG0670337	XP_041408293
KB38_0K01300	YGR199W	PMT6			XP_448267		XP_022676104	KAG0670338	XP_041408294	XP_456061
KB38_0K01310	YGR200C	ELP2	XP_502179	XP_720462	XP_448266	NP_588047	XP_022676105	KAG0670339	XP_041408295	XP_456062
KB38_0K01320	YJR016C	ILV3	XP_502180	XP_721948	XP_445144	NP_593729	XP_022676106	KAG0670340	XP_041408296	XP_456063
KB38_0K01330	YGR203W	YCH1	XP_503042	XP_712639	XP_448265	NP_595247	XP_022677173	KAG0670341	XP_041408297	XP_454697
KB38_0K01340	YGR204W	ADE3	XP_503399	XP_712654	XP_448264	NP_595256	XP_022677171	KAG0670342	XP_041408298	XP_454695
KB38_0K01350	YGR205W	TDA10	XP_499704	XP_716479	XP_448263	NP_592905	XP_022677169	KAG0670343	XP_041408299	XP_454693
KB38_0K01360	YGR206W	MVB12			XP_448262		XP_022677165		XP_041408300	XP_454689
KB38_0K01370	YGR207C	CIR1	XP_502053	XP_711311	XP_448261	NP_593913	XP_022677164	KAG0670344	XP_041408301	XP_454688
KB38_0K01380	YGR208W	SER2	XP_501136	XP_715378	XP_448260	NP_595768	XP_022677163	KAG0670345	XP_041408302	XP_454687
KB38_0K01390	YGR209C	TRX2	XP_504863	XP_719372	XP_448259	NP_593852	XP_022677162	KAG0670346	XP_041408303	XP_454686
KB38_0K01400								KAG0670347	XP_041408304
KB38_0K01410								KAG0670348
KB38_0K01420	YGR210C	YGR210C	XP_504169	XP_723532	XP_448258	NP_595193	XP_022677157	KAG0670349	XP_041408305	XP_454681
KB38_0K01430	YGR211W	ZPR1	XP_505766	XP_718123	XP_448257	NP_594291	XP_022677156	KAG0670350	XP_041408306	XP_454680
KB38_0K01440	YKL015W	PUT3	XP_500584	XP_718793	XP_449193	NP_593605	XP_022677236	KAG0670351	XP_041408307	XP_454768
KB38_0K01450	YKL016C	ATP7	XP_500583	XP_711727	XP_449194	NP_596058	XP_022677235	KAG0670352	XP_041408308	XP_454767
KB38_0K01460	YKL017C	HCS1	XP_500586	XP_718790	XP_449195	NP_588369	XP_022677234	KAG0670353	XP_041408309	XP_454766
KB38_0K01470	YKL018W	SWD2	XP_505701	XP_711732	XP_449196	NP_595730	XP_022677233	KAG0670354	XP_041408310	XP_454765
KB38_0K01480	YKL018C-A	MCO12			XP_449197		XP_022677232		XP_041408311	XP_454764
KB38_0K01490	YKL019W	RAM2	XP_500960	XP_723503	XP_449198	NP_593518	XP_022677229	KAG0670355	XP_041408312	XP_454761
KB38_0K01500					XP_446265		XP_022677228	KAG0670356	XP_041408313	XP_454760
KB38_0K01510	YKL021C	MAK11	XP_505338	XP_711439	XP_446266	NP_587918	XP_022676214	KAG0670357	XP_041408314	XP_454309
KB38_0K01520	YKL022C	CDC16	XP_500928	XP_711440	XP_449199	NP_593301	XP_022676212	KAG0670358	XP_041408315	XP_454311
KB38_0K01530								KAG0670359
KB38_0K01540	YKL024C	URA6	XP_505202	XP_710403	XP_449201	NP_001342723	XP_022676210	KAG0670360	XP_041408317	XP_454313
KB38_0K01550	YIR035C	NRE1		XP_019330641	XP_446268	NP_596280		KAG0670361	XP_041408318
KB38_0K01560	YKL025C	PAN3	XP_501822	XP_721918	XP_449202	NP_596134	XP_022676208	KAG0670362	XP_041408319	XP_454316
KB38_0K01570								KAG0670363	XP_041408813
KB38_0K01580	YLL055W	YCT1				NP_595045	XP_022675872	KAG0670364	XP_041408320	XP_453032
KB38_0K01590	YPL274W	SAM3					XP_022676697	KAG0670365	XP_041408321	XP_451834
KB38_0K01600								KAG0670366	XP_041408322
KB38_0K01610									XP_041408323
KB38_0K01620								KAG0670367	XP_041408324
KB38_0L00100
KB38_0L00110
KB38_0L00120
KB38_0L00130
KB38_0L00140
KB38_0L00150	YER076C	YER076C						KAG0654550
KB38_0L00160
KB38_0L00170	YHR043C	DOG2		XP_716702				KAG0671415	XP_041407806
KB38_0L00180	YDL240W	LRG1	XP_505363		XP_445418	NP_596743	XP_022677080	KAG0671414		XP_453945
KB38_0L00190			XP_504275			NP_593344
KB38_0L00200				XP_710606			XP_022677068	KAG0671412	XP_041407803	XP_453933
KB38_0L00210	YNL225C	CNM67			XP_445417		XP_022677066	KAG0671411	XP_041407802	XP_453931
KB38_0L00220			XP_504395		XP_445416		XP_022677062		XP_041407801
KB38_0L00230			XP_504530	XP_723513			XP_022677059			XP_453924
KB38_0L00240
KB38_0L00250			XP_501457	XP_713887	XP_448442		XP_022677055	KAG0671407	XP_041407798	XP_453920
KB38_0L00260	YDL234C	GYP7
KB38_0L00270						NP_593760
KB38_0L00280			XP_501459
KB38_0L00290	YDL231C	BRE4	XP_506072		XP_445411		XP_022677045	KAG0658380	XP_041407794
KB38_0L00300	YDL230W	PTP1					XP_022677044		XP_041407793
KB38_0L00310	YNL209W	SSB2			XP_448432	NP_595438
KB38_0L00320
KB38_0L00330	YDL226C	GCS1								XP_453901
KB38_0L00340									XP_041407789
KB38_0L00350	YDL225W	SHS1		XP_713774			XP_022676058	KAG0665332
KB38_0L00360				XP_721334			XP_022676059	KAG0665331	XP_041407787
KB38_0L00370			XP_503500					KAG0665330	XP_041407786
KB38_0L00380	YDL220C	CDC13
KB38_0L00390	YDL219W	DTD1	XP_503286	XP_019330847	XP_446605	NP_594276	XP_022675040	KAG0665328	XP_041407784	XP_453450
KB38_0L00400	YDL218W	YDL218W			XP_446606				XP_041407783	XP_453448
KB38_0L00410
KB38_0L00420	YDL217C	TIM22	XP_506028	XP_710236	XP_446607		XP_022675045	KAG0665325	XP_041407780	XP_453443
KB38_0L00430	YDL216C	RRI1	XP_503559		XP_446608
KB38_0L00440							XP_022675048	KAG0665323	XP_041407778	XP_453440
KB38_0L00450
KB38_0L00460			XP_504402		XP_446611	NP_596033	XP_022675052		XP_041407776	XP_453436
KB38_0L00470				XP_711586	XP_446613			KAG0654494
KB38_0L00480
KB38_0L00490	YHR146W	CRP1						KAG0654496	XP_041407773
KB38_0L00500	YHR144C	DCD1		XP_715043		NP_596442	XP_022675064	KAG0669675		XP_453423
KB38_0L00510
KB38_0L00520	YHR143W	DSE2							XP_041407770	XP_453417
KB38_0L00530	YKL178C	STE3	XP_505308		XP_449701				XP_041407769
KB38_0L00540						NP_587840
KB38_0L00550
KB38_0L00560					XP_449697		XP_022673893	KAG0669681	XP_041407766	XP_451278
KB38_0L00570			XP_505098	XP_719099		NP_001342731
KB38_0L00580
KB38_0L00590	YJL186W	MNN5				NP_596297
KB38_0L00600			XP_503886	XP_711884				KAG0669686
KB38_0L00610	YJR080C	AIM24		XP_710437	XP_449749			KAG0669687	XP_041407761
KB38_0L00620	YJR078W	BNA2	XP_505908					KAG0669688
KB38_0L00630	YBL107C	MIX23	XP_501524	XP_712315	XP_449750				XP_041407759
KB38_0L00640			XP_503016	XP_712320	XP_448455	NP_593006	XP_022677744		XP_041407758	XP_454237
KB38_0L00650			XP_505220	XP_723115	XP_449751		XP_022677745			XP_454238
KB38_0L00660				XP_723113		NP_001342800	XP_022677746		XP_041407756
KB38_0L00670	YBL103C	RTG3			XP_449753		XP_022677748			XP_454241
KB38_0L00680				XP_713947
KB38_0L00690	YBL101C	ECM21		XP_723570	XP_449755		XP_022677750	KAG0669694	XP_041407753	XP_454244
KB38_0L00700
KB38_0L00710	YBL098W	BNA4						KAG0669696	XP_041407751
KB38_0L00720			XP_500461							XP_454252
KB38_0L00730	YBL095W	MRX3	XP_504514	XP_714907		NP_593892	XP_022677759	KAG0669698	XP_041407749	XP_454254
KB38_0L00740			XP_503776			NP_588304	XP_022677761
KB38_0L00750
KB38_0L00760			XP_502438			NP_594594
KB38_0L00770	YPR200C	ARR2
KB38_0L00780	YPR201W	ARR3	XP_501562	XP_715431			XP_022678468	KAG0669702	XP_041406596	XP_453956
KB38_0L00790
KB38_0L00800	YNR057C	BIO4		XP_718255			XP_022677084		XP_041406013	XP_451548
KB38_0L00810	YNR056C	BIO5						KAG0669705
KB38_0L00820	YER119C	AVT6	XP_502717		XP_446994	NP_595211	XP_022677765	KAG0669706	XP_041407745	XP_454261
KB38_0L00830				XP_719142	XP_446995	NP_588126	XP_022677767	KAG0669707		XP_454263
KB38_0L00840
KB38_0L00850	YBL086C	YBL086C			XP_445254			KAG0660213	XP_041407742
KB38_0L00860
KB38_0L00870					XP_447240		XP_022675960			XP_455918
KB38_0L00880
KB38_0L00890	YBR059C	AKL1
KB38_0L00900	YBR060C	ORC2					XP_022675964	KAG0660209	XP_041407737	XP_455913
KB38_0L00910				XP_719848			XP_022675972			XP_455905
KB38_0L00920				XP_019330888		NP_596213	XP_022675970			XP_455907
KB38_0L00930						NP_593393		KAG0660206	XP_041407734
KB38_0L00940			XP_504748
KB38_0L00950	YBR066C	NRG2							XP_041407732
KB38_0L00960				XP_712951					XP_041407731
KB38_0L00970	YBR056W	MRX18	XP_504761	XP_715015
KB38_0L00980										XP_452271
KB38_0L00990									XP_041407728
KB38_0L01000	YDR503C	LPP1					XP_022673617			XP_452274
KB38_0L01010									XP_041407726
KB38_0L01020	YLR185W	RPL37A	XP_503416	XP_019330701	XP_445022	NP_001018221	XP_022673622	KAG0668085	XP_041407725	XP_452279
KB38_0L01030	YDR499W	LCD1		XP_713800			XP_022673623	KAG0668084
KB38_0L01040
KB38_0L01050	YOR002W	ALG6	XP_502922	XP_711072	XP_445803	NP_596744		KAG0668082
KB38_0L01060			XP_505917		XP_445805
KB38_0L01070	YOR005C	DNL4	XP_503109	XP_715339			XP_022678091		XP_041407720	XP_453119
KB38_0L01080	YLR271W	CMG1					XP_022676031	KAG0668079
KB38_0L01090
KB38_0L01100
KB38_0L01110								KAG0668076	XP_041407716
KB38_0L01120					XP_445800
KB38_0L01130					XP_445313			KAG0657627	XP_041407714
KB38_0L01140					XP_446185		XP_022675020	KAG0657626	XP_041407713	XP_453474
KB38_0L01150	YLR274W	MCM5	XP_499648		XP_446186	NP_001342928
KB38_0L01160	YLR275W	SMD2	XP_505089	XP_019330788	XP_446187	NP_594506	XP_022675018	KAG0656152	XP_041407710	XP_453476
KB38_0L01170			XP_506098	XP_716703			XP_022673741			XP_452403
KB38_0L01180				XP_711478		NP_594263	XP_022673742	KAG0656150		XP_452404
KB38_0L01190
KB38_0L01200								KAG0659779
KB38_0L01210				XP_720935	XP_446191		XP_022673745	KAG0659778		XP_452407
KB38_0L01220	YLR284C	ECI1			XP_446192	NP_596443
KB38_0L01230				XP_715151
KB38_0L01240	YLR286C	CTS1		XP_719348
KB38_0L01250								KAG0659774	XP_041407701
KB38_0L01260	YLR287C	YLR287C		XP_711298
KB38_0L01270
KB38_0L01280			XP_505358	XP_711477			XP_022673752	KAG0659771
KB38_0L01290	YLR289W	GUF1	XP_505257						XP_041407697
KB38_0L01300							XP_022676603
KB38_0L01310	YLR291C	GCD7			XP_446780	NP_593435	XP_022673755	KAG0659768	XP_041407695
KB38_0L01320
KB38_0L01330				XP_711485
KB38_0L01340	YLR298C	YHC1			XP_447276	NP_595384	XP_022673759	KAG0659765	XP_041407692	XP_452432
KB38_0L01350	YLR299W	ECM38		XP_719015	XP_447275			KAG0659764	XP_041407691
KB38_0L01360										XP_452440
KB38_0L01370				XP_019330885	XP_447272		XP_022673770			XP_452443
KB38_0L01380				XP_717653		NP_588170	XP_022673774	KAG0657412		XP_452447
KB38_0L01390
KB38_0L01400	YLR328W	NMA1	XP_504391	XP_718656	XP_444815	NP_592856	XP_022675897	KAG0655081	XP_041407822	XP_453005
KB38_0L01410				XP_720422					XP_041406641
KB38_0L01420
KB38_0L01430	YLR329W	REC102			XP_446396		XP_022675903	KAG0654851	XP_041407818	XP_452999
KB38_0L01440	YGR013W	SNU71		XP_722539	XP_446352		XP_022675899	KAG0654852	XP_041407819	XP_453003
KB38_0L01450	YLR330W	CHS5	XP_500107	XP_720931	XP_446397	NP_594121	XP_022674788	KAG0654853		XP_453259
KB38_0L01460	YLR332W	MID2			XP_446399		XP_022675736	KAG0653802	XP_041407820	XP_451139
KB38_0L01470
KB38_0L01480	YAL001C	TFC3	XP_502127	XP_717237	XP_444805	NP_596127	XP_022673965	KAG0658604	XP_041407817	XP_451383
KB38_0L01490	YAL002W	VPS8	XP_502159	XP_717762	XP_444804		XP_022675880	KAG0658605	XP_041407816	XP_453024
KB38_0L01500	YLR321C	SFH1	XP_502630	XP_717630	XP_446341	NP_588001	XP_022675882	KAG0658606	XP_041407815
KB38_0L01510	YAR002W	NUP60	XP_502128	XP_715556	XP_446391	NP_588341	XP_022673966	KAG0658607	XP_041407814	XP_451384
KB38_0L01520	YAR002C-A	ERP1			XP_446392	NP_595791	XP_022673967	KAG0658608	XP_041407813	XP_451385
KB38_0L01530	YAR003W	SWD1	XP_502155	XP_717763	XP_446393	NP_593795	XP_022673968	KAG0658609	XP_041407812	XP_451386
KB38_0L01540	YGL003C	CDH1	XP_501978	XP_719530	XP_444799	NP_594674	XP_022673969	KAG0658610	XP_041407811	XP_451387
KB38_0L01550	YAR007C	RFA1	XP_503990	XP_719539	XP_446394	NP_595092	XP_022673970	KAG0658611	XP_041407810	XP_451388
KB38_0L01560	YAR008W	SEN34	XP_504515	XP_712808	XP_446395	NP_596163	XP_022673974	KAG0658612	XP_041407809	XP_451392
KB38_0L01570							XP_022674159	KAG0653803	XP_041408561
KB38_0L01580
KB38_0L01590	YLR333C	RPS25B	XP_501417	XP_711416	XP_447719	NP_595515	XP_022676677	KAG0661193	XP_041409150	XP_451812
KB38_0L01600								KAG0654663
KB38_0L01610	YLR335W	NUP2	XP_501416	XP_711417	XP_446400	NP_587937	XP_022676676	KAG0659099	XP_041409149	XP_451810
KB38_0L01620	YLR336C	SGD1	XP_502895	XP_715139	XP_446401	NP_594036	XP_022676675	KAG0659100	XP_041409148	XP_451809
KB38_0L01630	YGR029W	ERV1			XP_446402	NP_594974	XP_022676673	KAG0659101	XP_041409147	XP_451806
KB38_0L01640	YLR337C	VRP1		XP_716030	XP_446403	NP_001342958	XP_022676672	KAG0659102	XP_041409146	XP_451805
KB38_0L01650	YLR342W	FKS1	XP_504213	XP_721429	XP_446406	NP_588501	XP_022676666	KAG0659103	XP_041409145	XP_451796
KB38_0L01660	YLR343W	GAS2			XP_446407		XP_022676665		XP_041409144	XP_451794
KB38_0L01670	YLR344W	RPL26A	XP_504222	XP_019330618	XP_446408	NP_595654	XP_022676663	KAG0655237	XP_041409143	XP_451792
KB38_0L01680	YLR345W	YLR345W		XP_713784	XP_446409	NP_594678	XP_022676662	KAG0655238	XP_041409142	XP_451790
KB38_0L01690	YLR347C	KAP95	XP_502730	XP_713775	XP_446411	NP_594233	XP_022676660	KAG0655239	XP_041409141	XP_451788
KB38_0L01700	YLR348C	DIC1	XP_500457	XP_019331012	XP_446412			KAG0655240	XP_041409140
KB38_0L01710						NP_595290		KAG0653354	XP_041409139
KB38_0L01720								KAG0663423
KB38_0L01730								KAG0663424	XP_041406597
KB38_0L01740	YLR351C	NIT3	XP_500602	XP_713955	XP_446414	NP_594154	XP_022675767	KAG0663425	XP_041409138	XP_451108
KB38_0L01750	YLR352W	LUG1	XP_501522	XP_714233	XP_445108		XP_022675764	KAG0663426	XP_041409137	XP_451111
KB38_0L01760					XP_445107		XP_022675763	KAG0663427	XP_041409136	XP_451112
KB38_0L01770	YLR354C	TAL1	XP_505460	XP_715147	XP_445106	NP_001342725	XP_022675760	KAG0663428	XP_041409135	XP_451115
KB38_0L01780	YCR050C	YCR050C		XP_713504
KB38_0L01790	YLR355C	ILV5	XP_502354	XP_714297	XP_445105	NP_001018845	XP_022675757	KAG0663429	XP_041409134	XP_451118
KB38_0L01800	YLR356W	ATG33			XP_445096		XP_022675756	KAG0663430	XP_041409133	XP_451119
KB38_0L01810
KB38_0L01820
KB38_0L01830
KB38_0L01840	YGR054W	YGR054W	XP_501618	XP_721430	XP_448414	NP_596421	XP_022675753	KAG0663431	XP_041409132	XP_451122
KB38_0L01850						NP_596420		KAG0663432	XP_041409131
KB38_0L01860	YLR359W	ADE13	XP_501015	XP_713495	XP_445093	NP_596735	XP_022675223	KAG0663433	XP_041409130	XP_452119
KB38_0L01870	YLR360W	VPS38			XP_445092		XP_022675225	KAG0663434	XP_041409129	XP_452117
KB38_0L01880	YLR361C	DCR2	XP_504306	XP_720967	XP_445091	NP_587954	XP_022675226	KAG0663435	XP_041409128	XP_452116
KB38_0L01890	YLR361C-A	YLR361C-A			XP_002999517				XP_041409127
KB38_0L01900	YLR362W	STE11	XP_505381	XP_720968	XP_445090	NP_595714	XP_022675228	KAG0663436	XP_041409126	XP_452115
KB38_0L01910	YLR363C	NMD4		XP_722569	XP_446578		XP_022676749	KAG0663437	XP_041409125	XP_451891
KB38_0L01920	YLR364W	GRX8			XP_446576		XP_022676743	KAG0663438	XP_041409124	XP_451885
KB38_0L01930	YLR368W	MDM30			XP_446575		XP_022676739	KAG0672406		XP_451880
KB38_0L01940								KAG0672405	XP_041409123
KB38_0L01950	YLR369W	SSQ1			XP_446574		XP_022676738	KAG0672403	XP_041409122	XP_451879
KB38_0L01960	YLR372W	ELO3			XP_446571		XP_022676735	KAG0672402	XP_041409121	XP_451876
KB38_0L01970	YLR373C	VID22				NP_594113		KAG0672401	XP_041409120
KB38_0L01980	YLR375W	STP3	XP_500531	XP_721028	XP_447007		XP_022674719	KAG0672400	XP_041409119	XP_455401
KB38_0L01990	YLR376C	PSY3			XP_447008		XP_022677521	KAG0672399	XP_041409118	XP_454005
KB38_0L02000	YLR377C	FBP1	XP_500111	XP_710934	XP_447010	NP_595083	XP_022677523	KAG0672398	XP_041409117	XP_454003
KB38_0L02010	YLR378C	SEC61	XP_504248	XP_710932	XP_447011	NP_595226	XP_022674748	KAG0672397	XP_041409116	XP_454000
KB38_0L02020	YLR380W	CSR1	XP_501946	XP_718050	XP_447013	NP_592995	XP_022677696	KAG0672396	XP_041409115	XP_454187
KB38_0L02030	YLR381W	CTF3			XP_447014		XP_022677695	KAG0672395	XP_041409114	XP_454186
KB38_0L02040	YLR382C	NAM2	XP_504899	XP_718047	XP_447015	NP_593069	XP_022677694	KAG0672394	XP_041409113	XP_454185
KB38_0L02050	YLR383W	SMC6	XP_504902	XP_721404	XP_447016	NP_587906	XP_022677693	KAG0672393	XP_041409112	XP_454184
KB38_0L02060	YLR384C	IKI3	XP_505673	XP_710122	XP_447017	NP_595335	XP_022677690	KAG0672392	XP_041409111	XP_454181
KB38_0L02070	YLR385C	SWC7			XP_447018		XP_022677689	KAG0672391	XP_041409110	XP_454180
KB38_0L02080	YLR386W	VAC14	XP_501232	XP_716250	XP_447078	NP_596363	XP_022677688	KAG0672390	XP_041409109	XP_002999395
KB38_0L02090	YLR387C	REH1		XP_716246	XP_447077	NP_588107	XP_022677687	KAG0672389	XP_041409108	XP_454178
KB38_0L02100	YDL060W	TSR1	XP_500653	XP_716255	XP_445452	NP_593391	XP_022677686	KAG0672388	XP_041408003	XP_454177
KB38_0L02110
KB38_0L02120	YLR389C	STE23	XP_505854	XP_719124	XP_447076	NP_593966	XP_022677684	KAG0672386	XP_041408005	XP_454175
KB38_0L02130	YLR390W	ECM19		XP_019331109	XP_447075		XP_022677683		XP_041408006	XP_454174
KB38_0L02140	YLR390W-A	CCW14	XP_504201	XP_720324	XP_447074		XP_022677679	KAG0672385	XP_041408007	XP_454170
KB38_0L02150	YLR392C	ART10		XP_710750	XP_445293			KAG0672384	XP_041408008
KB38_0L02160	YLR393W	ATP10	XP_505635	XP_716214	XP_445292	NP_593071	XP_022677678	KAG0672383	XP_041408009	XP_454169
KB38_0L02170	YLR394W	CST9		XP_019330785	XP_445291		XP_022676314	KAG0672382	XP_041408010	XP_451682
KB38_0L02180	YLR395C	COX8	XP_504979	XP_019330786	XP_002999524		XP_022676313		XP_041408011	XP_451681
KB38_0L02190	YLR396C	VPS33	XP_504980	XP_710922	XP_445290	NP_596210	XP_022676311	KAG0672381	XP_041408012	XP_451679
KB38_0L02200	YLR397C	AFG2	XP_503636	XP_716270	XP_445289	NP_596710	XP_022676310		XP_041408013	XP_451677
KB38_0L02210	YLR398C	SKI2	XP_499995	XP_716263	XP_445288		XP_022676308	KAG0672380	XP_041408014	XP_451674
KB38_0L02220	YLR399C	BDF1	XP_504191	XP_716816	XP_445287	NP_588301	XP_022676305	KAG0672379	XP_041408015	XP_451671
KB38_0L02230	YLR401C	DUS3	XP_504409	XP_722607	XP_449780	NP_594572	XP_022676303	KAG0672378	XP_041408016	XP_451669
KB38_0L02240	YLR403W	SFP1	XP_505289	XP_723164	XP_449779	NP_594573	XP_022676302	KAG0672377	XP_041408017	XP_451668
KB38_0L02250	YLR404W	SEI1			XP_449778		XP_022676301	KAG0672376	XP_041408018	XP_451667
KB38_0L02260	YLR406C	RPL31B	XP_504354	XP_019330776	XP_445440	NP_594826	XP_022676297	KAG0672374	XP_041408020	XP_451663
KB38_0L02270	YLR407W	YLR407W	XP_500763	XP_714928	XP_449776	NP_001343071	XP_022676295	KAG0672373	XP_041408021	XP_451661
KB38_0L02280	YLR408C	BLS1			XP_449775		XP_022676365	KAG0672372	XP_041408022	XP_451660
KB38_0L02290	YLR409C	UTP21	XP_500840	XP_722608	XP_449774	NP_587878	XP_022676367	KAG0672371	XP_041408023	XP_451658
KB38_0L02300	YLR410W	VIP1	XP_500841	XP_716818	XP_449773	NP_587877	XP_022676368	KAG0672370	XP_041408024	XP_451657
KB38_0L02310	YLR412W	BER1		XP_716808	XP_446193	NP_595916	XP_022676370	KAG0672369	XP_041408025	XP_451654
KB38_0L02320	YKL182W	FAS1	XP_500912	XP_716817	XP_445436	NP_594370	XP_022676371	KAG0672368	XP_041408026	XP_451653
KB38_0L02330								KAG0672367	XP_041408027
KB38_0L02340	YLR414C	PUN1	XP_500611	XP_719839	XP_447900	NP_594296	XP_022676377	KAG0672365	XP_041408028	XP_451647
KB38_0L02350	YLR417W	VPS36	XP_502274	XP_720919	XP_447901	NP_596667	XP_022676379	KAG0672364	XP_041408029	XP_451645
KB38_0L02360	YLR418C	CDC73	XP_499751	XP_721481	XP_447902	NP_595891	XP_022674151	KAG0672363	XP_041408030	XP_453203
KB38_0L02370	YLR419W	YLR419W	XP_501356	XP_719912	XP_447903	NP_588050	XP_022674152	KAG0672362	XP_041408031	XP_453204
KB38_0L02380	YKL190W	CNB1	XP_500266	XP_721917	XP_448800	NP_588476	XP_022674149	KAG0672361	XP_041408032	XP_453201
KB38_0L02390	YLR420W	URA4	XP_505765	XP_715739	XP_447906	NP_594571	XP_022674146	KAG0672360	XP_041408033	XP_453198
KB38_0L02400	YLR421C	RPN13	XP_500676	XP_019330637	XP_447907	NP_588003	XP_022674144	KAG0672359	XP_041408034	XP_453196
KB38_0L02410	YLR422W	DCK1	XP_501223	XP_720939	XP_447908		XP_022674143	KAG0672358	XP_041408035	XP_453195
KB38_0L02420	YKL192C	ACP1		XP_720943	XP_445571	NP_594345	XP_022674142	KAG0672357	XP_041408036	XP_453194
KB38_0L02430	YLR423C	ATG17	XP_505796	XP_723533	XP_447910	NP_593262	XP_022674138	KAG0672356	XP_041408037	XP_453190
KB38_0L02440								KAG0672355	XP_041408038
KB38_0L02450	YPL005W	AEP3		XP_715052	XP_449163		XP_022676166	KAG0672354	XP_041408039	XP_456286
KB38_0L02460	YPL004C	LSP1			XP_449164		XP_022678048	KAG0672353	XP_041408040	XP_454599
KB38_0L02470	YFL007W	BLM10	XP_503155		XP_449151		XP_022675272	KAG0672352	XP_041408041	XP_454493
KB38_0L02480	YFL005W	SEC4	XP_504292	XP_718237	XP_446065	NP_594580	XP_022675271	KAG0672351	XP_041408042	XP_454494
KB38_0L02490	YPL020C	ULP1	XP_504219	XP_715130	XP_449152	NP_595975	XP_022674547	KAG0672350	XP_041408043	XP_455581
KB38_0L02500	YPL015C	HST2		XP_718246	XP_449153	NP_588147	XP_022674545	KAG0672349	XP_041408044	XP_455583
KB38_0L02510	YHR181W	SVP26	XP_504449	XP_713027	XP_449922	NP_588034	XP_022673984	KAG0672348	XP_041408045	XP_451406
KB38_0L02520	YHR182W	RGD3						KAG0672347	XP_041408046
KB38_0L02530	YGR256W	GND2	XP_500938	XP_019330729	XP_449923	NP_595095	XP_022673986	KAG0672346	XP_041408047	XP_451408
KB38_0L02540	YHR184W	SSP1			XP_449924		XP_022673987	KAG0672345	XP_041408048	XP_451409
KB38_0L02550	YHR185C	PFS1	XP_504319		XP_449925		XP_022673989		XP_041408049	XP_451411
KB38_0L02560	YHR186C	KOG1	XP_503648	XP_715853	XP_449926	NP_593370	XP_022673992	KAG0672344	XP_041408050	XP_451414
KB38_0L02570	YHR187W	IKI1	XP_002143010	XP_720429	XP_449927	NP_595851	XP_022673993	KAG0672343	XP_041408051	XP_451415
KB38_0L02580	YHR188C	GPI16	XP_501150	XP_720430	XP_449928	NP_596625	XP_022673994	KAG0672342	XP_041408052	XP_451416
KB38_0L02590	YMR288W	HSH155	XP_501149	XP_720428	XP_449929	NP_594538	XP_022673995	KAG0672341	XP_041408053	XP_451417
KB38_0L02600	YMR289W	ABZ2	XP_502893	XP_715377	XP_449930	NP_001342710	XP_022673997	KAG0672340	XP_041408054	XP_451419
KB38_0L02610	YMR290C	HAS1	XP_503430	XP_721871	XP_449931	NP_594488	XP_022674000	KAG0672339	XP_041408055	XP_451422
KB38_0L02620	YMR291W	TDA1		XP_723124	XP_449932		XP_022674002	KAG0672338	XP_041408056	XP_451424
KB38_0L02630	YER034W	YER034W			XP_445280			KAG0672337	XP_041408057	XP_451065
KB38_0L02640								KAG0672336	XP_041408058
KB38_0L02650	YER038C	KRE29			XP_445276		XP_022675806	KAG0672335	XP_041408059	XP_451060
KB38_0L02660	YER040W	GLN3			XP_445275			KAG0672334	XP_041408060	XP_451058
KB38_0L02670								KAG0672333
KB38_0L02680	YER042W	MXR1		XP_719477	XP_445273	NP_594563	XP_022675810	KAG0672332	XP_041408061	XP_451056
KB38_0L02690	YER043C	SAH1	XP_505301	XP_721821	XP_445271	NP_595580	XP_022675813	KAG0672331	XP_041408062	XP_451052
KB38_0L02700	YFR039C	OSW7			XP_445270			KAG0672330	XP_041408063
KB38_0L02710	YFR040W	SAP155			XP_445269		XP_022675815	KAG0672329	XP_041408064	XP_451050
KB38_0L02720	YFR041C	ERJ5	XP_505307	XP_711987	XP_445268	NP_594141	XP_022675816	KAG0672328	XP_041408065	XP_451049
KB38_0L02730	YFR042W	KEG1			XP_445267		XP_022675817	KAG0672327	XP_041408066	XP_451048
KB38_0L02740	YFR043C	IRC6		XP_711548	XP_445266			KAG0672326	XP_041408067	XP_451047
KB38_0L02750	YFR044C	DUG1	XP_505554	XP_721825	XP_445264	NP_595077	XP_022675821	KAG0672325	XP_041408068	XP_451043
KB38_0L02760	YFR045W	MRX20	XP_505687	XP_717590	XP_445263		XP_022675822	KAG0672324	XP_041408069	XP_451042
KB38_0L02770	YFR046C	CNN1			XP_445262			KAG0672323	XP_041408070	XP_451039
KB38_0L02780	YFR047C	BNA6	XP_503651	XP_717592				KAG0672322	XP_041408071
KB38_0L02790	YGL241W	KAP114	XP_501059	XP_720377	XP_447136	NP_593739	XP_022675829	KAG0672321	XP_041408072	XP_451034
KB38_0L02800
KB38_0L02810								KAG0654296
KB38_0L02820	YGL242C	YGL242C	XP_501058	XP_720400	XP_447135	NP_593466	XP_022675830	KAG0660312	XP_041408073	XP_451033
KB38_0L02830								KAG0660313
KB38_0L02840	YFR048W	RMD8	XP_502303	XP_720350	XP_445261	NP_592883	XP_022675833	KAG0660314	XP_041408074	XP_451030
KB38_0L02850			XP_504509			NP_594904		KAG0660315	XP_041408075
KB38_0L02860	YGL247W	BRR6	XP_504510	XP_716102	XP_447132	NP_593955	XP_022677980	KAG0660316	XP_041408076	XP_454530
KB38_0L02870	YFR049W	YMR31	XP_002143094	XP_019330962	XP_444972		XP_022677477	KAG0660317	XP_041408077	XP_453576
KB38_0L02880	YFR051C	RET2	XP_504690	XP_720546	XP_444974	NP_588336	XP_022677482	KAG0660318	XP_041408078	XP_453569
KB38_0L02890								KAG0660319	XP_041408079
KB38_0L02900	YFR052W	RPN12	XP_500210	XP_712597	XP_444977	NP_596750	XP_022677483	KAG0660320		XP_453568
KB38_0L02910			XP_502514	XP_719172	XP_445913	NP_593981		KAG0660321		XP_453552
KB38_0L02920
KB38_0L02930	YIL162W	SUC2	XP_504435			NP_588300	XP_022674031	KAG0660322		XP_451456
KB38_0L02940								KAG0653847	XP_041405401
KB38_0L02950								KAG0654691	XP_041407808
KB38_0L02960
KB38_0L02970
KB38_0A00100
KB38_0A00110
KB38_0A00120	YMR318C	ADH6			XP_449955		XP_022678388	KAG0672248	XP_041405405	XP_454851
KB38_0A00130	YOL151W	GRE2					XP_022675166	KAG0672247	XP_041405406	XP_453553
KB38_0A00140	YOL149W	DCP1	XP_505466	XP_715858	XP_445027		XP_022674952	KAG0672246	XP_041405407	XP_454030
KB38_0A00150	YOL148C	SPT20	XP_501424	XP_715857			XP_022674951	KAG0672245	XP_041405408	XP_454031
KB38_0A00160	YOL147C	PEX11	XP_501425	XP_712102	XP_445529	NP_595177	XP_022674950	KAG0672244	XP_041405409	XP_454032
KB38_0A00170	YOL146W	PSF3	XP_502323	XP_720357	XP_445528	NP_592970	XP_022674948	KAG0672243	XP_041405410	XP_454033
KB38_0A00180	YOL145C	CTR9	XP_500103	XP_720359	XP_445029	NP_594620	XP_022674947	KAG0672242	XP_041405411	XP_454034
KB38_0A00190	YOL144W	NOP8	XP_500104	XP_712104	XP_445030		XP_022674946	KAG0672241	XP_041405412	XP_454035
KB38_0A00200	YOL143C	RIB4	XP_500000	XP_019330652	XP_445031	NP_595463	XP_022674945	KAG0672240	XP_041405413	XP_454036
KB38_0A00210	YNL330C	RPD3	XP_504286	XP_719896	XP_445032	NP_595333	XP_022674944	KAG0672239	XP_041405414	XP_454037
KB38_0A00220	YNL329C	PEX6	XP_501986	XP_714932	XP_445527	NP_593468	XP_022674943	KAG0672238	XP_041405415	XP_454038
KB38_0A00230	YNL328C	MDJ2	XP_501988	XP_714933	XP_445526		XP_022674942		XP_041405416	XP_454039
KB38_0A00240	YNL327W	EGT2			XP_445525		XP_022674941	KAG0672237	XP_041405417	XP_454040
KB38_0A00250	YNL326C	PFA3	XP_504297	XP_719897	XP_445524	NP_595701	XP_022674940	KAG0672236	XP_041405418	XP_454041
KB38_0A00260	YNL325C	FIG4	XP_504713	XP_719148	XP_445522	NP_001018284	XP_022674938	KAG0672235	XP_041405419	XP_454043
KB38_0A00270	YNL322C	KRE1		XP_715153	XP_449528		XP_022678438	KAG0672234	XP_041405420
KB38_0A00280	YNL321W	VNX1	XP_503223	XP_719429	XP_449527	NP_593099	XP_022678437	KAG0672233	XP_041405421	XP_454901
KB38_0A00290	YNL320W	YNL320W	XP_503226	XP_719388	XP_449526	NP_595609	XP_022678435	KAG0672232	XP_041405422	XP_454899
KB38_0A00300								KAG0672231
KB38_0A00310	YNL316C	PHA2	XP_501012	XP_019330844	XP_449523	NP_596269	XP_022677775	KAG0672230	XP_041405424	XP_454272
KB38_0A00320	YNL315C	ATP11	XP_501011	XP_712487	XP_449522	NP_593338	XP_022677776	KAG0672229	XP_041405425	XP_454273
KB38_0A00330	YNL314W	DAL82			XP_449521		XP_022677777		XP_041405426	XP_454274
KB38_0A00340								KAG0672228	XP_041405427
KB38_0A00350	YNL311C	SKP2		XP_713314	XP_449519		XP_022676245	KAG0672227	XP_041405429	XP_454279
KB38_0A00360	YNL310C	ZIM17	XP_504971	XP_712488	XP_449518	NP_592950	XP_022676246	KAG0672226	XP_041405430	XP_454278
KB38_0A00370	YNL309W	STB1		XP_712509	XP_449517		XP_022676247	KAG0672225	XP_041405431	XP_454277
KB38_0A00380	YNL308C	KRI1	XP_502264	XP_721688	XP_449516	NP_593054	XP_022676242	KAG0672224	XP_041405432	XP_454282
KB38_0A00390	YNL306W	MRPS18	XP_503930	XP_713821	XP_449515	NP_594803	XP_022676239	KAG0672223	XP_041405433	XP_454285
KB38_0A00400	YOL127W	RPL25	XP_505871	XP_019331006	XP_449514	NP_596104	XP_022676238	KAG0672222	XP_041405434	XP_454286
KB38_0A00410	YNL305C	BXI1	XP_500523	XP_710035	XP_449513	NP_588431	XP_022676237	KAG0672221	XP_041405435	XP_454287
KB38_0A00420
KB38_0A00430	YNL304W	YPT11			XP_449512		XP_022678300	KAG0672219	XP_041405437	XP_452774
KB38_0A00440			XP_501808	XP_723199	XP_445774	NP_595094		KAG0672218	XP_041405438	XP_452776
KB38_0A00450
KB38_0A00460
KB38_0A00470	YNL299W	TRF5			XP_449509			KAG0672215	XP_041405441
KB38_0A00480	YNL298W	CLA4	XP_502152	XP_723573	XP_449508	NP_592864		KAG0672214	XP_041405442	XP_451329
KB38_0A00490	YNL297C	MON2	XP_501240	XP_722150	XP_449507	NP_594550		KAG0672213	XP_041405443	XP_451330
KB38_0A00500	YNL295W	MRX6			XP_449506		XP_022673917	KAG0672212	XP_041405444	XP_451331
KB38_0A00510	YNL294C	RIM21	XP_501238	XP_714594	XP_449505		XP_022673918	KAG0672211	XP_041405445	XP_451332
KB38_0A00520	YNL293W	MSB3	XP_501237	XP_714206	XP_449504		XP_022673919	KAG0672210	XP_041405446	XP_451333
KB38_0A00530	YNL292W	PUS4	XP_503266	XP_715717	XP_449503	NP_596400	XP_022677994	KAG0672209	XP_041405447	XP_454543
KB38_0A00540	YNL291C	MID1	XP_499675	XP_710952	XP_449502	NP_592865	XP_022677995	KAG0672208	XP_041405448	XP_454544
KB38_0A00550	YNL290W	RFC3	XP_499674	XP_019330974	XP_449501	NP_001342879	XP_022677996	KAG0672207	XP_041405449	XP_454545
KB38_0A00560			XP_505742					KAG0672206	XP_041405450
KB38_0A00570	YNL288W	CAF40	XP_504943	XP_715246	XP_449500	NP_594984	XP_022677998		XP_041405451	XP_454547
KB38_0A00580	YNL287W	SEC21	XP_504948	XP_713569	XP_449499	NP_593371	XP_022677999	KAG0672205	XP_041405452	XP_454548
KB38_0A00590	YNL284C	MRPL10		XP_714891	XP_447383	NP_595748	XP_022678332	KAG0654721	XP_041405454	XP_452739
KB38_0A00600	YNL283C	WSC2						KAG0654720	XP_041405455
KB38_0A00610	YNL282W	POP3		XP_719416			XP_022678330	KAG0654719	XP_041405456	XP_452741
KB38_0A00620	YNL281W	HCH1		XP_019331004	XP_447381		XP_022678329	KAG0654718	XP_041405457	XP_452742
KB38_0A00630	YNL280C	ERG24	XP_501260	XP_710679	XP_447380	NP_596767	XP_022678327	KAG0655661	XP_041405458	XP_452744
KB38_0A00640	YDR498C	SEC20	XP_501468	XP_719091	XP_447379		XP_022678325	KAG0655662	XP_041405459	XP_452746
KB38_0A00650	YDR496C	PUF6	XP_505532	XP_714906		NP_588564	XP_022678323	KAG0655663	XP_041405460	XP_452748
KB38_0A00660	YDR495C	VPS3	XP_505517	XP_719401	XP_446564	NP_587839	XP_022678322	KAG0655664	XP_041405461	XP_452749
KB38_0A00670	YDR494W	RSM28		XP_715072	XP_446563		XP_022678321	KAG0655665	XP_041405462	XP_452750
KB38_0A00680	YDR493W	MZM1	XP_499853	XP_717805	XP_446562	NP_001343167	XP_022678319	KAG0672453	XP_041405463	XP_452752
KB38_0A00690	YDR492W	IZH1			XP_446561		XP_022678318	KAG0672452	XP_041405464	XP_452753
KB38_0A00700			XP_504438	XP_721788			XP_022674241	KAG0672451	XP_041405465	XP_454980
KB38_0A00710
KB38_0A00720	YDR489W	SLD5	XP_501032	XP_719391	XP_446559	NP_596195	XP_022674543	KAG0655174	XP_041405466	XP_455586
KB38_0A00730	YDR487C	RIB3	XP_500663		XP_447577	NP_596606		KAG0655175	XP_041405467
KB38_0A00740	YDR486C	VPS60	XP_500664	XP_716711	XP_446557	NP_001342736	XP_022673698	KAG0655176	XP_041405468	XP_452357
KB38_0A00750	YDR485C	VPS72	XP_500949	XP_716709	XP_446196		XP_022673700	KAG0655177	XP_041405469	XP_452359
KB38_0A00760	YDR484W	VPS52	XP_505118	XP_719419	XP_446197	NP_596131	XP_022673702	KAG0655178	XP_041405470	XP_452361
KB38_0A00770						NP_594596		KAG0670085	XP_041405471
KB38_0A00780	YBR148W	YSW1		XP_712658	XP_449067			KAG0670084	XP_041405472
KB38_0A00790	YBR149W	ARA1		XP_716013			XP_022675704	KAG0670083	XP_041405473	XP_455203
KB38_0A00800				XP_719345				KAG0670082
KB38_0A00810	YBR151W	APD1	XP_501860	XP_710000	XP_446200		XP_022675702	KAG0670081	XP_041405474	XP_455205
KB38_0A00820	YBR152W	SPP381			XP_446199			KAG0670080	XP_041405475	XP_456029
KB38_0A00830	YBR153W	RIB7	XP_502488	XP_711559	XP_446198	NP_001342945	XP_022676072	KAG0670079	XP_041405476	XP_456028
KB38_0A00840	YBR154C	RPB5	XP_502486	XP_019330714	XP_447588	NP_593187	XP_022676071	KAG0670078	XP_041405477	XP_456027
KB38_0A00850	YBR146W	MRPS9	XP_500556	XP_716299	XP_449069	NP_594879	XP_022676068	KAG0670077	XP_041405478	XP_456024
KB38_0A00860	YOL086C	ADH1		XP_717649	XP_447590	NP_588244	XP_022676067	KAG0670076	XP_041405479	XP_456023
KB38_0A00870	YBR143C	SUP45	XP_504906	XP_714900	XP_449070	NP_594680	XP_022675525	KAG0670075	XP_041405480	XP_452701
KB38_0A00880	YBR142W	MAK5	XP_499768	XP_714899	XP_444926	NP_596107	XP_022675524	KAG0670074	XP_041405481	XP_452702
KB38_0A00890	YBR141C	BMT2	XP_506034	XP_714898	XP_444927	NP_592906	XP_022675523	KAG0670073	XP_041405482	XP_452703
KB38_0A00900	YBR140C	IRA1	XP_500608	XP_716288	XP_449781	NP_001342789	XP_022677225	KAG0670071	XP_041405483	XP_454757
KB38_0A00910	YBR139W	ATG42		XP_718495			XP_022677222	KAG0670070	XP_041405484	XP_454754
KB38_0A00920	YOL077C	BRX1	XP_500778	XP_716301	XP_447596	NP_595107	XP_022677220	KAG0670069	XP_041405485	XP_454753
KB38_0A00930	YOL076W	MDM20	XP_500776	XP_719033	XP_447597	NP_595632	XP_022677219	KAG0670068	XP_041405253	XP_454752
KB38_0A00940	YBR138C	YBR138C	XP_503533		XP_449782			KAG0670067	XP_041405252	XP_452397
KB38_0A00950	YBR137W	YBR137W	XP_500545	XP_715247	XP_445201	NP_596186		KAG0670066	XP_041405251
KB38_0A00960	YGR078C	PAC10	XP_500657	XP_019330872	XP_448275	NP_593000	XP_022673738	KAG0670065	XP_041405250	XP_452400
KB38_0A00970	YGR076C	MRPL25	XP_503178	XP_719433	XP_448278	NP_594816	XP_022674180	KAG0670064	XP_041405249	XP_453235
KB38_0A00980	YGR074W	SMD1	XP_499769	XP_719431	XP_448280	NP_594613	XP_022674178	KAG0670063	XP_041405248	XP_453233
KB38_0A00990	YDL047W	SIT4		XP_710408	XP_448282	NP_588420	XP_022674173	KAG0670062	XP_041405247	XP_453227
KB38_0A01000	YDL046W	NPC2	XP_499766	XP_717917	XP_448283	NP_594778	XP_022678000	KAG0670061	XP_041405246	XP_454549
KB38_0A01010	YDL045W-A	MRP10	XP_505221	XP_019330968	XP_448284	NP_594038	XP_022678002	KAG0670060	XP_041405245	XP_454551
KB38_0A01020	YDL045C	FAD1	XP_503279	XP_019330679	XP_448285	NP_587730	XP_022678003	KAG0670059	XP_041405244	XP_454552
KB38_0A01030	YDL044C	MTF2		XP_723408	XP_448286		XP_022678004	KAG0670058	XP_041405243	XP_454553
KB38_0A01040	YOL070C	NBA1		XP_720654	XP_447602		XP_022678005	KAG0670057	XP_041405242	XP_454554
KB38_0A01050	YDL043C	PRP11	XP_503283	XP_723411	XP_448287	NP_596585	XP_022676125	KAG0670056	XP_041405241	XP_456084
KB38_0A01060								KAG0670055	XP_041405240
KB38_0A01070	YOL067C	RTG1	XP_505311	XP_723409	XP_445406		XP_022675324	KAG0670054	XP_041405239	XP_455740
KB38_0A01080	YDL040C	NAT1	XP_505322	XP_714602	XP_445405	NP_588160	XP_022674658	KAG0670053	XP_041405238	XP_455464
KB38_0A01090						NP_592881		KAG0670052	XP_041405237
KB38_0A01100	YDL035C	GPR1	XP_505620	XP_715707	XP_448290	NP_588228	XP_022677354	KAG0670051	XP_041405236	XP_456182
KB38_0A01110	YDL033C	SLM3	XP_505853	XP_715045	XP_448291	NP_593402	XP_022677352	KAG0670050	XP_041405235	XP_456180
KB38_0A01120	YDL025C	RTK1			XP_448297		XP_022673713	KAG0670049	XP_041405234	XP_452372
KB38_0A01130	YIR015W	RPR2	XP_500878	XP_717407	XP_448600	NP_596472	XP_022677928	KAG0670047	XP_041405233	XP_452054
KB38_0A01140	YDL027C	MRX9			XP_448296		XP_022673710	KAG0670046	XP_041405232	XP_452369
KB38_0A01150	YDL028C	MPS1	XP_505124	XP_716428	XP_448295	NP_595150	XP_022673708	KAG0670045	XP_041405231	XP_452367
KB38_0A01160	YDL022W	GPD1	XP_500444	XP_714402	XP_448298	NP_594542	XP_022673715	KAG0670044	XP_041405230	XP_452375
KB38_0A01170	YDL020C	RPN4	XP_505886	XP_713673		NP_001342894	XP_022673719	KAG0670043	XP_041405229	XP_452380
KB38_0A01180	YDL019C	OSH2	XP_505514	XP_717632	XP_448301	NP_595710	XP_022673721	KAG0667778	XP_041405228	XP_452382
KB38_0A01190	YAR035W	YAT1	XP_505698	XP_712976	XP_445392		XP_022673722	KAG0667777	XP_041405227	XP_452383
KB38_0A01200	YAR015W	ADE1	XP_504710	XP_718641	XP_447442	NP_595460	XP_022673725	KAG0667776	XP_041405226	XP_452386
KB38_0A01210						NP_595240		KAG0667775	XP_041405225
KB38_0A01220	YDL018C	ERP3	XP_500858	XP_714917	XP_448303	NP_001342850	XP_022673729	KAG0667774	XP_041405224	XP_452390
KB38_0A01230	YDL017W	CDC7	XP_505782	XP_714920	XP_448304	NP_596328	XP_022673730	KAG0667773	XP_041405223	XP_452391
KB38_0A01240	YDL015C	TSC13	XP_499770	XP_718116	XP_448305	NP_595365	XP_022673731	KAG0667772	XP_041405222	XP_452392
KB38_0A01250	YDL014W	NOP1	XP_501884	XP_715447	XP_448306	NP_596229	XP_022673733	KAG0667771	XP_041405221	XP_452393
KB38_0A01260	YBR026C	ETR1	XP_502018	XP_717822	XP_445158	NP_594891	XP_022677345	KAG0667770	XP_041405220	XP_456173
KB38_0A01270	YBR036C	CSG2			XP_447457			KAG0667769	XP_041405219
KB38_0A01280	YBR025C	OLA1	XP_501394	XP_713564	XP_445159	NP_001342852	XP_022674171	KAG0667768	XP_041405218	XP_453225
KB38_0A01290	YBR024W	SCO2			XP_445160			KAG0667767	XP_041405217	XP_453226
KB38_0A01300								KAG0667766	XP_041405216
KB38_0A01310	YBR022W	POA1	XP_499826	XP_715713	XP_445162			KAG0667765	XP_041405215
KB38_0A01320	YBR023C	CHS3	XP_502222	XP_722148	XP_445161		XP_022674168	KAG0667764	XP_041405214	XP_453222
KB38_0A01330	YBR021W	FUR4			XP_445163		XP_022674166	KAG0667763	XP_041405213	XP_453220
KB38_0A01340	YBR020W	GAL1	XP_501784	XP_713764		NP_596859	XP_022674661	KAG0667761	XP_041405212	XP_455461
KB38_0A01350	YBR018C	GAL7	XP_505809	XP_713769		NP_596856	XP_022674659	KAG0667760	XP_041405211	XP_455463
KB38_0A01360	YDL007W	RPT2	XP_504910	XP_717812	XP_447462	NP_595480	XP_022675325	KAG0667759	XP_041405210	XP_455741
KB38_0A01370	YDL006W	PTC1	XP_503137	XP_723471	XP_445371	NP_588401	XP_022675326	KAG0667758	XP_041405209	XP_455742
KB38_0A01380	YDL005C	MED2			XP_445370		XP_022675327	KAG0667757	XP_041405208	XP_455743
KB38_0A01390	YBL001C	ECM15	XP_504424	XP_019330882	XP_445365			KAG0667756	XP_041405207	XP_002999407
KB38_0A01400
KB38_0A01410
KB38_0A01420	YDL001W	RMD1	XP_500527	XP_710440	XP_449802	NP_587910	XP_022677204	KAG0668752	XP_041405204	XP_454733
KB38_0A01430	YDL002C	NHP10	XP_502965	XP_019330829	XP_449803	NP_595672	XP_022677205	KAG0668753	XP_041405203	XP_454734
KB38_0A01440
KB38_0A01450	YBL004W	UTP20	XP_503151	XP_710441	XP_449804	NP_596713	XP_022677206	KAG0668754	XP_041405202	XP_454735
KB38_0A01460				XP_719394				KAG0668755	XP_041405201
KB38_0A01470	YBR002C	RER2	XP_501991	XP_721936	XP_445362	NP_594957	XP_022677199	KAG0668756	XP_041405200	XP_454725
KB38_0A01480	YBR003W	COQ1	XP_501989	XP_718635	XP_445361	NP_595276	XP_022677198	KAG0668757	XP_041405199	XP_454724
KB38_0A01490	YDR003W	RCR2	XP_504051	XP_714435	XP_449800		XP_022677207	KAG0668758	XP_041405198	XP_454736
KB38_0A01500	YDR004W	RAD57	XP_505243	XP_716015	XP_449798	NP_593627	XP_022677210	KAG0668759	XP_041405197	XP_454739
KB38_0A01510	YDR005C	MAF1	XP_505250	XP_019330803	XP_449797	NP_594012	XP_022677211	KAG0668760	XP_041405196	XP_002999408
KB38_0A01520	YDR006C	SOK1	XP_502879	XP_715885	XP_447224		XP_022677212	KAG0668761	XP_041405195	XP_454742
KB38_0A01530	YBR011C	IPP1	XP_505378	XP_714437	XP_447227	NP_593636	XP_022677215	KAG0668762	XP_041405194	XP_454746
KB38_0A01540	YDL008W	APC11	XP_505519	XP_719403	XP_447448	NP_593423	XP_022677216	KAG0668763	XP_041405193	XP_454749
KB38_0A01550	YDL010W	GRX6	XP_505978	XP_711354	XP_447447	NP_588305	XP_022677217	KAG0668764	XP_041405192	XP_454750
KB38_0A01560	YDL013W	SLX5	XP_502219	XP_722585	XP_448307		XP_022673734	KAG0668765	XP_041405191	XP_452394
KB38_0A01570
KB38_0A01580	YBR015C	MNN2	XP_500042	XP_723558	XP_447446		XP_022677218	KAG0668767	XP_041405190	XP_454751
KB38_0A01590	YBR028C	YPK3	XP_501869	XP_718862	XP_445157	NP_587830	XP_022677348	KAG0668768	XP_041405189	XP_456176
KB38_0A01600	YBR029C	CDS1	XP_503942	XP_710660	XP_447456	NP_596416	XP_022677349	KAG0668769	XP_041405188	XP_456177
KB38_0A01610	YBR030W	RKM3	XP_500648	XP_715024	XP_445156		XP_022676711	KAG0668770	XP_041405187	XP_451849
KB38_0A01620					XP_449685			KAG0668771
KB38_0A01630	YBR031W	RPL4A	XP_501532	XP_715018	XP_445155	NP_595879	XP_022676710	KAG0668772	XP_041405186	XP_451848
KB38_0A01640	YDR013W	PSF1	XP_499917	XP_712482	XP_445609	NP_595821	XP_022676708	KAG0668773	XP_041405185	XP_451846
KB38_0A01650	YDR014W	RAD61						KAG0668774	XP_041405184
KB38_0A01660	YBR035C	PDX3	XP_502816	XP_717413				KAG0668775	XP_041405183
KB38_0A01670	YDR014W-A	HED1			XP_445606			KAG0668776	XP_041405182
KB38_0A01680	YDR016C	DAD1	XP_500849	XP_019330728	XP_002999530	NP_594045	XP_022676704	KAG0668777	XP_041405181	XP_451841
KB38_0A01690	YDR017C	KCS1	XP_505394	XP_710272	XP_445605	NP_587847	XP_022676703	KAG0668778	XP_041405180	XP_451840
KB38_0A01700	YDR019C	GCV1	XP_504922	XP_719084	XP_445604	NP_594015	XP_022676696	KAG0668779	XP_041405179	XP_451833
KB38_0A01710	YDR020C	DAS2	XP_504916	XP_718508	XP_449634		XP_022676694	KAG0668780	XP_041405178	XP_451831
KB38_0A01720	YDR021W	FAL1	XP_504915	XP_718509	XP_449633	NP_592863	XP_022674039	KAG0668781	XP_041405177	XP_451466
KB38_0A01730	YDR022C	ATG31			XP_448724		XP_022674038	KAG0668782	XP_041405176	XP_451465
KB38_0A01740	YDR023W	SES1	XP_504912	XP_719967	XP_448725	NP_594867	XP_022674037	KAG0662008	XP_041405175	XP_451464
KB38_0A01750	YDR025W	RPS11A	XP_505665	XP_019330957	XP_448726	NP_594672		KAG0662009	XP_041407087	XP_451459
KB38_0A01760	YDR026C	NSI1	XP_505664	XP_718060	XP_448727	NP_001342963		KAG0662010	XP_041405173
KB38_0A01770	YDR027C	VPS54	XP_500991	XP_719456	XP_448728	NP_594389	XP_022677612	KAG0662011	XP_041405172	XP_455277
KB38_0A01780			XP_500990	XP_719454	XP_448729	NP_592969	XP_022677613	KAG0662012	XP_041405171	XP_455276
KB38_0A01790	YDR030C	RAD28	XP_504230	XP_719966	XP_448730			KAG0662013	XP_041405170
KB38_0A01800	YBR054W	YRO2			XP_448732	NP_587895		KAG0662014	XP_041405169
KB38_0A01810	YDR034C	LYS14		XP_719111	XP_448733	NP_593160	XP_022677618	KAG0662015	XP_041405168	XP_455270
KB38_0A01820	YBR055C	PRP6	XP_502013	XP_711574	XP_447236	NP_596086	XP_022677619	KAG0662016	XP_041405167	XP_455269
KB38_0A01830	YDR035W	ARO3	XP_501119	XP_019330750	XP_447238		XP_022675958	KAG0670499	XP_041405166	XP_455920
KB38_0A01840	YDR036C	EHD3	XP_502475	XP_721527	XP_448735	NP_596228	XP_022675961	KAG0670500	XP_041405165	XP_455917
KB38_0A01850				XP_717160	XP_447241		XP_022675963	KAG0670501	XP_041405164	XP_455914
KB38_0A01860
KB38_0A01870	YDR037W	KRS1	XP_505490	XP_719846	XP_448737	NP_595892	XP_022675973	KAG0670502	XP_041405163	XP_455904
KB38_0A01880	YDR040C	ENA1	XP_499639	XP_719032	XP_448738	NP_595246	XP_022676051	KAG0670503	XP_041405162	XP_456007
KB38_0A01890	YDR041W	RSM10	XP_505769	XP_719849	XP_448739	NP_596611	XP_022675971	KAG0670504	XP_041405161	XP_455906
KB38_0A01900									XP_041405160
KB38_0A01910	YDR043C	NRG1	XP_501757	XP_715199	XP_448740		XP_022675968	KAG0670505	XP_041405159	XP_455910
KB38_0A01920	YDR044W	HEM13	XP_504574	XP_710999	XP_448741	NP_593150	XP_022675966	KAG0670506	XP_041405158	XP_455911
KB38_0A01930	YDR045C	RPC11	XP_503146	XP_717162	XP_447165	NP_593235	XP_022675965	KAG0670507	XP_041405157	XP_455912
KB38_0A01940	YDR046C	BAP3			XP_449106		XP_022675974	KAG0670508	XP_041405156
KB38_0A01950								KAG0670509
KB38_0A01960			XP_501597					KAG0670510	XP_041407438
KB38_0A01970	YDR047W	HEM12	XP_501337	XP_717171	XP_447163	NP_588085	XP_022674516	KAG0670511	XP_041405155	XP_455614
KB38_0A01980	YDR049W	VMS1	XP_504411	XP_717170	XP_447162	NP_001342733	XP_022674515	KAG0670512	XP_041405154	XP_455615
KB38_0A01990	YBR072W	HSP26	XP_501399			NP_596091	XP_022675979	KAG0670513	XP_041405153	XP_455928
KB38_0A02000	YBR071W	YBR071W	XP_503679		XP_445871			KAG0670514	XP_041405152	XP_455927
KB38_0A02010	YBR070C	ALG14	XP_500760	XP_717165	XP_445869	NP_593363	XP_022675977	KAG0670515	XP_041405151	XP_455926
KB38_0A02020	YDR050C	TPI1	XP_505023	XP_719842	XP_447161	NP_588024	XP_022675976	KAG0670516	XP_041405150	XP_455924
KB38_0A02030	YDR051C	DET1	XP_505302	XP_019330889	XP_447160		XP_022675975	KAG0670517	XP_041405149	XP_455923
KB38_0A02040					XP_449426			KAG0670518	XP_041405148
KB38_0A02050	YDR052C	DBF4	XP_500999	XP_716988	XP_445887	NP_588105	XP_022674522	KAG0670519	XP_041405147	XP_455609
KB38_0A02060	YDR054C	CDC34	XP_501505	XP_721367	XP_445888		XP_022675022	KAG0670520	XP_041405146	XP_453472
KB38_0A02070								KAG0670521	XP_041405145
KB38_0A02080	YDR056C	EMC10			XP_445891		XP_022677969	KAG0670522	XP_041405144	XP_454519
KB38_0A02090	YDR057W	YOS9	XP_504671	XP_719340	XP_445892	NP_592965	XP_022677968	KAG0670523	XP_041405143	XP_454518
KB38_0A02100	YBR082C	UBC4	XP_502855	XP_019331121	XP_445894	NP_595283	XP_022677966	KAG0670524	XP_041405142	XP_454516
KB38_0A02110			XP_505446	XP_723122	XP_446148			KAG0670525	XP_041405141
KB38_0A02120				XP_019330865	XP_444910	NP_587807		KAG0670526	XP_041405140
KB38_0A02130	YBL028C	YBL028C		XP_723119	XP_446149	NP_595611	XP_022677960	KAG0670527	XP_041405139	XP_454509
KB38_0A02140	YBL029W	YBL029W	XP_501874	XP_722201	XP_446150		XP_022677959	KAG0670528	XP_041405138	XP_454508
KB38_0A02150	YBL029C-A	YBL029C-A	XP_500358	XP_019330617	XP_446153	NP_001018291	XP_022677958		XP_041405137	XP_454506
KB38_0A02160	YBL032W	HEK2	XP_500190	XP_719187	XP_446156	NP_587684	XP_022677955	KAG0670529	XP_041405136	XP_454503
KB38_0A02170
KB38_0A02180	YBL033C	RIB1	XP_503453	XP_715792	XP_446157	NP_593413	XP_022677954	KAG0655419	XP_041405135	XP_452081
KB38_0A02190	YBL034C	STU1	XP_503130	XP_713879	XP_446158	NP_594084	XP_022677952	KAG0655418	XP_041405134	XP_452079
KB38_0A02200	YBL035C	POL12	XP_504121	XP_711738	XP_446159	NP_587765	XP_022677951	KAG0655417	XP_041405133	XP_452078
KB38_0A02210								KAG0661482	XP_041405132
KB38_0A02220	YBL037W	APL3	XP_501983	XP_711728	XP_446162	NP_595595	XP_022677948	KAG0661483	XP_041405131	XP_452075
KB38_0A02230	YBR087W	RFC5	XP_502103	XP_719478	XP_445491	NP_595646	XP_022677947	KAG0661484	XP_041405130	XP_452074
KB38_0A02240	YBL038W	MRPL16	XP_501963	XP_719468	XP_446163	NP_596459	XP_022677946	KAG0661485	XP_041405129	XP_452073
KB38_0A02250	YPR047W	MSF1	XP_501981	XP_719488	XP_447174	NP_587774	XP_022677945	KAG0661486	XP_041405128	XP_452072
KB38_0A02260	YPR049C	ATG11	XP_500502	XP_722686	XP_447172	NP_593855	XP_022677943	KAG0661487	XP_041405127	XP_452070
KB38_0A02270	YPR051W	MAK3	XP_501727	XP_722689	XP_447171	NP_596246	XP_022677942	KAG0661488	XP_041405126	XP_452068
KB38_0A02280	YPR054W	SMK1		XP_019330730	XP_445489		XP_022677935	KAG0661489	XP_041405125	XP_452061
KB38_0A02290	YPR055W	SEC8	XP_504744	XP_711320	XP_445488	NP_001342752	XP_022674420	KAG0661490	XP_041405124	XP_454464
KB38_0A02300	YPR056W	TFB4	XP_501438	XP_711246	XP_445487	NP_595532	XP_022678377	KAG0661491	XP_041405123	XP_451910
KB38_0A02310	YPR057W	BRR1			XP_445486	NP_592779	XP_022678379	KAG0661492	XP_041405122	XP_451908
KB38_0A02320	YPR058W	YMC1	XP_504064	XP_713891	XP_445485	NP_593701	XP_022678380	KAG0661493	XP_041405121	XP_451907
KB38_0A02330	YPR060C	ARO7	XP_504065	XP_713036	XP_448747	NP_594216	XP_022678381	KAG0661494	XP_041405120	XP_451906
KB38_0A02340	YPR061C	JID1	XP_504139	XP_713035	XP_445484		XP_022678382	KAG0661495	XP_041405119	XP_451905
KB38_0A02350	YGL050W	TYW3	XP_503142	XP_713241	XP_445681	NP_594475		KAG0659019	XP_041405118
KB38_0A02360	YGL049C	TIF4632	XP_501450	XP_714443		NP_594602	XP_022676613	KAG0659020	XP_041405117	XP_451207
KB38_0A02370	YGL048C	RPT6	XP_502931	XP_714440	XP_445679	NP_595870	XP_022676614	KAG0659021	XP_041405116	XP_451208
KB38_0A02380	YGL047W	ALG13	XP_504721	XP_718987	XP_445678	NP_593269	XP_022676615	KAG0659022	XP_041405115	XP_451209
KB38_0A02390	YBR112C	CYC8	XP_500610	XP_719894	XP_445474	NP_596609	XP_022678346	KAG0659023	XP_041405114	XP_451941
KB38_0A02400	YPR072W	NOT5			XP_445473		XP_022678349	KAG0659024	XP_041405113	XP_451938
KB38_0A02410	YPR073C	LTP1	XP_504696	XP_019330676	XP_445472	NP_001342920	XP_022678350	KAG0659025	XP_041405112	XP_451937
KB38_0A02420	YPR074C	TKL1	XP_503628	XP_717648	XP_445471	NP_596066	XP_022678351	KAG0659026	XP_041405111	XP_451936
KB38_0A02430	YPR075C	OPY2	XP_499844	XP_717646	XP_445470		XP_022678352	KAG0659027	XP_041405110	XP_451935
KB38_0A02440			XP_505768					KAG0653680	XP_041405109
KB38_0A02450	YPR079W	MRL1	XP_501629	XP_713568	XP_445468	NP_595322	XP_022678357	KAG0653679	XP_041405108	XP_451930
KB38_0A02460	YPR080W	TEF1			XP_448561			KAG0667996	XP_041405107	XP_451929
KB38_0A02470	YPR082C	DIB1	XP_503948	XP_715737	XP_448562	NP_587992	XP_022678362	KAG0653965	XP_041405106	XP_451925
KB38_0A02480
KB38_0A02490	YLR303W	MET17	XP_503263	XP_713326	XP_445683	NP_595189	XP_022674188	KAG0669314	XP_041405105	XP_453243
KB38_0A02500	YLR305C	STT4	XP_504493	XP_710433	XP_445685	NP_595304	XP_022675445	KAG0669313	XP_041405104	XP_452973
KB38_0A02510	YLR306W	UBC12	XP_502552	XP_717783	XP_445686	NP_588256	XP_022675447	KAG0669312	XP_041405103	XP_452971
KB38_0A02520	YLR308W	CDA2	XP_506068	XP_718660	XP_445687		XP_022675449	KAG0669311	XP_041405102	XP_452970
KB38_0A02530	YLR309C	IMH1	XP_506069	XP_713243	XP_445837		XP_022675450	KAG0669310	XP_041405101	XP_452969
KB38_0A02540	YLL018C	DPS1	XP_503144	XP_713240	XP_445690	NP_588352	XP_022674181	KAG0669309	XP_041405100	XP_453236
KB38_0A02550	YLL018C-A	COX19	XP_002143099	XP_019330723	XP_445691	NP_587875	XP_022674186	KAG0669308	XP_041405099	XP_453242
KB38_0A02560	YLL019C	KNS1	XP_501448	XP_722185	XP_445692	NP_001018187	XP_022676117	KAG0669307	XP_041405098	XP_456076
KB38_0A02570	YLL021W	SPA2	XP_505504	XP_711580	XP_445693	NP_594077	XP_022675442	KAG0669306	XP_041405097	XP_452976
KB38_0A02580
KB38_0A02590	YLL022C	HIF1	XP_503195	XP_712231	XP_446527	NP_595313	XP_022674778	KAG0669305	XP_041405096
KB38_0A02600	YLL023C	POM33	XP_503197	XP_713658	XP_446528	NP_596818	XP_022674780	KAG0669304	XP_041405095	XP_453251
KB38_0A02610	YHL024W	RIM4	XP_504041	XP_711593	XP_445844	NP_593715	XP_022675951	KAG0669303	XP_041405094	XP_455897
KB38_0A02620	YLL026W	HSP104	XP_504490	XP_716227	XP_446531	NP_596503	XP_022675950	KAG0669302	XP_041405093	XP_455896
KB38_0A02630	YLL027W	ISA1	XP_504136	XP_719086	XP_446532	NP_588112	XP_022675949	KAG0669301	XP_041405092	XP_455894
KB38_0A02640	YLL029W	FRA1	XP_504135	XP_719541	XP_446535	NP_001342933	XP_022675948	KAG0669300	XP_041405091	XP_455893
KB38_0A02650	YLL028W	TPO1	XP_505105	XP_721413	XP_445846	NP_595328	XP_022675947	KAG0669299	XP_041405090	XP_455892
KB38_0A02660	YKL216W	URA1	XP_503008	XP_723522	XP_449903	NP_593317	XP_022674337	KAG0669298	XP_041405089	XP_453064
KB38_0A02670								KAG0669297	XP_041405088
KB38_0A02680								KAG0669296
KB38_0A02690						NP_594847		KAG0654630	XP_041405087
KB38_0A02700					XP_448584			KAG0654631	XP_041405086
KB38_0A02710			XP_499992	XP_720015	XP_447960			KAG0654632	XP_041405085
KB38_0A02720					XP_449568
KB38_0A02730
KB38_0A02740
KB38_0A02750								KAG0669531	XP_041405084
KB38_0A02760	YMR314W	PRE5	XP_501939	XP_715227	XP_449953	NP_594101	XP_022674020	KAG0669532	XP_041405083	XP_451444
KB38_0A02770	YMR313C	TGL3	XP_502944	XP_722764	XP_449952		XP_022674021	KAG0669533	XP_041405082	XP_451445
KB38_0A02780	YMR312W	ELP6	XP_503114	XP_722766	XP_449951		XP_022674022	KAG0669534	XP_041405081	XP_451446
KB38_0A02790	YGR285C	ZUO1	XP_499622	XP_720460	XP_446371	NP_596284	XP_022678235	KAG0669535	XP_041405080	XP_455221
KB38_0A02800			XP_504894		XP_446372			KAG0669536	XP_041405079
KB38_0A02810	YMR311C	GLC8		XP_720461	XP_449950		XP_022678237	KAG0669537	XP_041405078	XP_455219
KB38_0A02820	YMR310C	YMR310C	XP_504197	XP_722636	XP_449949	NP_595578	XP_022678238	KAG0669538	XP_041405077	XP_455218
KB38_0A02830	YMR308C	PSE1	XP_505419	XP_717622	XP_449947	NP_588502	XP_022678247	KAG0669539	XP_041405076	XP_452833
KB38_0A02840	YMR306W	FKS3			XP_449945		XP_022678251	KAG0669540	XP_041405075	XP_452829
KB38_0A02850	YMR305C	SCW10		XP_714424	XP_449944		XP_022678252	KAG0669541	XP_041405074	XP_452828
KB38_0A02860	YMR304W	UBP15	XP_502896	XP_714422	XP_449943	NP_595341	XP_022678255	KAG0669542	XP_041405073
KB38_0A02870	YMR302C	YME2	XP_504220	XP_715128	XP_449942	NP_595637	XP_022678256	KAG0669543	XP_041405072	XP_452823
KB38_0A02880	YMR301C	ATM1	XP_503682	XP_712090	XP_449941	NP_594288	XP_022674019	KAG0669544	XP_041405071	XP_451443
KB38_0A02890	YMR300C	ADE4	XP_500924	XP_716541	XP_449940	NP_001342845	XP_022674018	KAG0669545	XP_041405070	XP_451442
KB38_0A02900	YGR274C	TAF1	XP_506122	XP_718784	XP_446383	NP_593094	XP_022674014	KAG0669546	XP_041405069	XP_451438
KB38_0A02910	YMR298W	LIP1			XP_449938		XP_022674013	KAG0669547	XP_041405068	XP_451437
KB38_0A02920	YMR297W	PRC1	XP_500219	XP_711679	XP_449937	NP_594425	XP_022674012	KAG0669548	XP_041405067	XP_451436
KB38_0A02930	YMR295C	YMR295C	XP_500513	XP_715543	XP_449936	NP_596160	XP_022674010	KAG0669549	XP_041405066	XP_451434
KB38_0A02940	YMR293C	HER2	XP_505788	XP_721865	XP_449934	NP_595361	XP_022674006	KAG0669550	XP_041405065	XP_451430
KB38_0A02950	YMR292W	GOT1	XP_500597	XP_019330982	XP_449933			KAG0669551	XP_041405064	XP_451428
KB38_0A02960	YER029C	SMB1	XP_502814	XP_019331099	XP_445285	NP_594151	XP_022676461	KAG0669552	XP_041405063	XP_451558
KB38_0A02970	YER030W	CHZ1		XP_712353	XP_445284	NP_593688	XP_022676460	KAG0669553	XP_041405062	XP_451559
KB38_0A02980	YER032W	FIR1			XP_445282		XP_022676459	KAG0669554	XP_041405061
KB38_0A02990	YER033C	ZRG8		XP_722563	XP_445281		XP_022676458	KAG0669555	XP_041405060	XP_451562
KB38_0A03000	YBR012C	YBR012C						KAG0669556	XP_041405059
KB38_0A03010								KAG0669557	XP_041405058
KB38_0A03020	YCR009C	RVS161	XP_501584	XP_720414	XP_449116	NP_595489	XP_022674439	KAG0669558	XP_041405057	XP_454488
KB38_0A03030	YCR008W	SAT4	XP_501305	XP_713484	XP_449117	NP_594866	XP_022674441	KAG0669559	XP_041405056	XP_454490
KB38_0A03040	YPR160W	GPH1	XP_504982	XP_720315	XP_446184		XP_022674587	KAG0655926	XP_041405055	XP_455538
KB38_0A03050	YKL107W	YKL107W	XP_501193					KAG0655927		XP_453325
KB38_0A03060	YER027C	GAL83	XP_503921	XP_714255	XP_444928			KAG0653427	XP_041405054	XP_451556
KB38_0A03070							XP_022676462	KAG0653687	XP_041405053
KB38_0A03080	YNR001C	CIT1	XP_503469	XP_019331074	XP_446968	NP_593718	XP_022674444	KAG0654692	XP_041405052	XP_455655
KB38_0A03090	YCR004C	YCP4		XP_710367	XP_445132		XP_022674445	KAG0653512	XP_041405051	XP_455656
KB38_0A03100	YCR003W	MRPL32	XP_502075	XP_717412	XP_446655	NP_596627	XP_022674447	KAG0653513	XP_041405050	XP_455658
KB38_0A03110	YLR304C	ACO1	XP_502616	XP_716225	XP_445684	NP_594031	XP_022675444	KAG0659191	XP_041405049	XP_452974
KB38_0A03120	YLR310C	CDC25	XP_503145	XP_712727	XP_445838	NP_596123	XP_022675017	KAG0659193	XP_041405048	XP_453477
KB38_0A03130								KAG0659194	XP_041405047
KB38_0A03140	YLR312W-A	MRPL15	XP_505093	XP_710785	XP_445840		XP_022675441	KAG0659195	XP_041405046	XP_452977
KB38_0A03150								KAG0659196	XP_041405045
KB38_0A03160	YLR314C	CDC3	XP_503196	XP_019330636	XP_445842	NP_594754	XP_022674191	KAG0659197	XP_041405044	XP_453247
KB38_0A03170	YLL024C	SSA2			XP_446529		XP_022674782	KAG0659439	XP_041405043	XP_453252
KB38_0A03180	YHL023C	NPR3		XP_716281	XP_445843	NP_001342971	XP_022675952		XP_041405042	XP_455898
KB38_0A03190	YLL031C	GPI13	XP_503848	XP_720956	XP_446537	NP_595538	XP_022675436	KAG0659438	XP_041405041	XP_452983
KB38_0A03200	YHL025W	SNF6		XP_720955	XP_445848		XP_022674421	KAG0659437	XP_041405040	XP_454465
KB38_0A03210	YHL026C	YHL026C			XP_445849	NP_587788		KAG0659436	XP_041405039
KB38_0A03220	YHL027W	RIM101	XP_500847	XP_715047	XP_445850		XP_022674763	KAG0659434	XP_041405038	XP_453982
KB38_0A03230
KB38_0A03240	YHL029C	OCA5	XP_501287	XP_719865	XP_445851		XP_022674182	KAG0659433	XP_041405037	XP_453237
KB38_0A03250	YLL038C	ENT4			XP_445852		XP_022674185	KAG0659432	XP_041405036	XP_453241
KB38_0A03260	YLL039C	UBI4	XP_504128	XP_719867	XP_445631	NP_595409	XP_022674765		XP_041405035	XP_453980
KB38_0A03270	YHL030W	ECM29	XP_501415	XP_719868	XP_445853	NP_001342940	XP_022674766	KAG0657133	XP_041405034	XP_453979
KB38_0A03280	YHL031C	GOS1	XP_503187	XP_721387	XP_445855	NP_593070	XP_022678454	KAG0657132	XP_041405033	XP_453975
KB38_0A03290	YLL043W	FPS1	XP_503595		XP_445856	NP_592788	XP_022678455	KAG0657131	XP_041405032	XP_453974
KB38_0A03300	YHL032C	GUT1	XP_504821	XP_710317	XP_445857		XP_022678456	KAG0657130	XP_041405031	XP_453973
KB38_0A03310	YLL045C	RPL8B
KB38_0A03320	YHL034C	SBP1			XP_445859		XP_022678458	KAG0661212	XP_041405029	XP_453971
KB38_0A03330	YHL036W	MUP3		XP_720016	XP_445861		XP_022678460	KAG0661211	XP_041405028	XP_453969
KB38_0A03340	YHL038C	CBP2	XP_500056		XP_445862			KAG0661210	XP_041405027
KB38_0A03350	YHL039W	EFM1		XP_716460	XP_445864		XP_022678462	KAG0661209	XP_041405026	XP_453965
KB38_0A03360	YHL040C	ARN1	XP_505685	XP_716020	XP_445865		XP_022674032	KAG0661208	XP_041405025	XP_451457
KB38_0A03370	YLL051C	FRE6		XP_715695	XP_445321		XP_022678051	KAG0661207	XP_041405024	XP_452419
KB38_0A03380								KAG0661205
KB38_0A03390									XP_041405397
KB38_0A03400	YMR315W	YMR315W	XP_502664	XP_719090	XP_449954	NP_001342858	XP_022675863	KAG0662734	XP_041405022	XP_453042
KB38_0A03410	YML098W	TAF13	XP_502623	XP_716996	XP_447096	NP_588527	XP_022674984	KAG0662735	XP_041405021	XP_453516
KB38_0A03420	YML130C	ERO1	XP_502622	XP_723555	XP_447097	NP_588313	XP_022674983	KAG0662736	XP_041405020	XP_453517
KB38_0A03430	YML097C	VPS9	XP_504692	XP_719097	XP_447098	NP_596110	XP_022674982	KAG0662737	XP_041405019	XP_453518
KB38_0A03440	YML095C	RAD10	XP_503288	XP_718490	XP_448789	NP_596115	XP_022674980	KAG0662738	XP_041405018	XP_453520
KB38_0A03450	YML129C	COX14	XP_002143106	XP_019330655	XP_448692				XP_041405017	XP_453525
KB38_0A03460
KB38_0A03470	YML128C	MSC1	XP_506027	XP_716444	XP_445082		XP_022674975	KAG0662739	XP_041405016	XP_453526
KB38_0A03480	YML127W	RSC9	XP_506030	XP_718494	XP_445081	NP_596197	XP_022677518	KAG0662740	XP_041405015	XP_453527
KB38_0A03490	YML125C	PGA3		XP_716441	XP_445080		XP_022677873	KAG0662741	XP_041405014	XP_452957
KB38_0A03500
KB38_0A03510	YML123C	PHO84	XP_500086	XP_713038		NP_595057		KAG0662743	XP_041405012
KB38_0A03520					XP_445078		XP_022677870	KAG0662744	XP_041405011
KB38_0A03530	YML121W	GTR1	XP_499930	XP_714461	XP_445077	NP_595414	XP_022673808	KAG0662745	XP_041405010	XP_452481
KB38_0A03540	YML120C	NDI1			XP_445076		XP_022673807	KAG0662746	XP_041405009	XP_452480
KB38_0A03550	YML119W	YML119W			XP_445075		XP_022673805	KAG0654081	XP_041405008	XP_452478
KB38_0A03560	YMR286W	MRPL33	XP_501611	XP_019330827	XP_447368	NP_588490	XP_022673804		XP_041405007	XP_452477
KB38_0A03570								KAG0654080	XP_041405006
KB38_0A03580
KB38_0A03590	YML117W	NAB6			XP_445073		XP_022678105	KAG0657203	XP_041405005	XP_453135
KB38_0A03600	YML116W	ATR1	XP_502147	XP_719999	XP_445072	NP_595059	XP_022673549	KAG0657204	XP_041405004	XP_451545
KB38_0A03610	YML115C	VAN1		XP_019330890	XP_445071		XP_022678107	KAG0657205	XP_041405003	XP_453137
KB38_0A03620	YML114C	TAF8	XP_503491	XP_717149	XP_445070	NP_588062	XP_022674089	KAG0657206	XP_041405002	XP_453141
KB38_0A03630	YML113W	DAT1			XP_445069		XP_022674097	KAG0657207	XP_041405001	XP_453149
KB38_0A03640	YML112W	CTK3			XP_447999		XP_022674096	KAG0657208	XP_041405000	XP_453148
KB38_0A03650			XP_504549	XP_722701				KAG0670135	XP_041404999
KB38_0A03660	YML110C	COQ5	XP_501966	XP_714936	XP_447997	NP_587834	XP_022674094	KAG0670134	XP_041404998	XP_453146
KB38_0A03670	YML109W	ZDS2	XP_505344	XP_717228	XP_446118	NP_594632	XP_022674092	KAG0670133	XP_041404997	XP_453144
KB38_0A03680	YML108W	YML108W		XP_713512	XP_447995		XP_022674091	KAG0670132	XP_041404996	XP_453143
KB38_0A03690	YML104C	MDM1	XP_504887	XP_718232	XP_447991	NP_587991	XP_022674103	KAG0670131	XP_041404995	XP_453155
KB38_0A03700	YML105C	SEC65	XP_505711	XP_718224	XP_447992	NP_588458	XP_022674101	KAG0670130	XP_041404994	XP_453153
KB38_0A03710	YML106W	URA5	XP_505712	XP_718222	XP_447993	NP_595495	XP_022674100	KAG0670129	XP_041404993	XP_453152
KB38_0A03720	YML103C	NUP188	XP_505377	XP_723494	XP_447990	NP_593414	XP_022674401	KAG0670128	XP_041404992	XP_454448
KB38_0A03730	YML102W	CAC2	XP_500910	XP_711422	XP_447989	NP_594450	XP_022674406	KAG0670127	XP_041404991	XP_454453
KB38_0A03740					XP_447988	NP_587825		KAG0670126	XP_041404990
KB38_0A03750	YMR261C	TPS3		XP_019330821	XP_447987	NP_593962	XP_022674413	KAG0670125	XP_041404989	XP_454457
KB38_0A03760	YOL054W	PSH1	XP_504805	XP_019330842	XP_447681	NP_587745	XP_022678372	KAG0655098	XP_041404988	XP_451914
KB38_0A03770	YOL053W	AIM39		XP_713506	XP_447680		XP_022678370	KAG0655099	XP_041404987	XP_451917
KB38_0A03780	YOR319W	HSH49	XP_503979	XP_714851	XP_447678		XP_022675685	KAG0655100	XP_041404986	XP_452844
KB38_0A03790	YOR317W	FAA1			XP_447677	NP_595726		KAG0655101	XP_041404985
KB38_0A03800						NP_001342952		KAG0658006	XP_041404984
KB38_0A03810	YOR315W	SFG1			XP_447676		XP_022674645	KAG0658007	XP_041404983	XP_455475
KB38_0A03820	YOR313C	SPS4	XP_505819	XP_719330		NP_001342846	XP_022674647	KAG0658008	XP_041404982	XP_455474
KB38_0A03830	YOR312C	RPL20B	XP_505817	XP_722704		NP_594147	XP_022674648	KAG0658010	XP_041404696	XP_455473
KB38_0A03840	YOR311C	DGK1	XP_505604	XP_719494	XP_447674	NP_595517	XP_022674649	KAG0658011	XP_041404980	XP_455472
KB38_0A03850	YOR310C	NOP58		XP_712316			XP_022674650			XP_455471
KB38_0A03860	YOR308C	SNU66	XP_500730	XP_720632	XP_447672	NP_593382	XP_022674651	KAG0668249	XP_041404978	XP_455470
KB38_0A03870	YOR307C	SLY41	XP_500731	XP_711251	XP_447671	NP_595643	XP_022674652	KAG0668250	XP_041404977	XP_455469
KB38_0A03880	YOR306C	MCH5	XP_002143003	XP_718850	XP_447670		XP_022674654	KAG0668251	XP_041404976	XP_455467
KB38_0A03890	YOR305W	RRG7	XP_501236	XP_719350	XP_447668	NP_593442	XP_022674655	KAG0668252	XP_041404975	XP_455466
KB38_0A03900	YOR304C-A	BIL1		XP_721835				KAG0668253		XP_002999428
KB38_0A03910	YOR304W	ISW2	XP_503455	XP_716066	XP_447665		XP_022677358	KAG0668254	XP_041404974	XP_456186
KB38_0A03920	YOR303W	CPA1	XP_502528	XP_722702	XP_447664	NP_596708	XP_022677360	KAG0668255	XP_041404973	XP_456188
KB38_0A03930	YOR302W	YOR302W							XP_041404972
KB38_0A03940						NP_594409				XP_454609
KB38_0A03950
KB38_0A03960	YOR301W	RAX1	XP_503775	XP_723117	XP_444933	NP_593105	XP_022677361	KAG0668256	XP_041404971	XP_456189
KB38_0A03970	YOR299W	BUD7	XP_501360	XP_711164	XP_449566	NP_596578	XP_022677363	KAG0668257	XP_041404970	XP_456193
KB38_0A03980	YOR298W	MUM3	XP_500791	XP_019330836	XP_444932		XP_022677367	KAG0668258	XP_041404969	XP_456197
KB38_0A03990	YOR297C	TIM18			XP_444931			KAG0668259	XP_041404968	XP_456198
KB38_0A04000	YMR234W	RNH1	XP_500020	XP_719126	XP_447890	NP_596126	XP_022675234	KAG0668260	XP_041404967	XP_452108
KB38_0A04010	YOR296W	YOR296W	XP_501312	XP_718974	XP_446691	NP_594926	XP_022675232	KAG0668261	XP_041404966	XP_452110
KB38_0A04020								KAG0668262	XP_041404965	XP_452111
KB38_0A04030				XP_019330801
KB38_0A04040	YOR292C	YOR292C	XP_500520	XP_711304	XP_449833		XP_022676753	KAG0668264	XP_041404963	XP_451895
KB38_0A04050	YOR291W	YPK9	XP_503183	XP_722615	XP_449832	NP_587882	XP_022676754	KAG0668265	XP_041404962	XP_451896
KB38_0A04060	YMR229C	RRP5	XP_504582	XP_722620	XP_449557	NP_587890	XP_022676755	KAG0668266	XP_041404961	XP_451897
KB38_0A04070	YOR289W	YOR289W	XP_504175	XP_719496	XP_449555	NP_594062	XP_022674126	KAG0668267	XP_041404960	XP_453178
KB38_0A04080	YOR288C	MPD1	XP_506015	XP_721830	XP_449554	NP_593653	XP_022674127	KAG0668268	XP_041404959	XP_453179
KB38_0A04090	YOR287C	RRP36	XP_500470	XP_712652	XP_449553	NP_593831	XP_022673827	KAG0668269	XP_041404958	XP_452503
KB38_0A04100						NP_594343		KAG0668270	XP_041404957
KB38_0A04110	YOR285W	RDL1			XP_449551		XP_022673829	KAG0668271	XP_041404956	XP_452505
KB38_0A04120	YOR283W	YOR283W	XP_502901	XP_719018	XP_449250	NP_001342788	XP_022673830	KAG0668272	XP_041404955	XP_452506
KB38_0A04130	YOR281C	PLP2	XP_502775	XP_714414	XP_449249	NP_596219	XP_022673832	KAG0668273	XP_041404954	XP_452508
KB38_0A04140	YMR223W	UBP8	XP_501641	XP_714412	XP_449827	NP_592992	XP_022673833	KAG0671007	XP_041404953	XP_452509
KB38_0A04150	YOR280C	FSH3	XP_502918	XP_721831	XP_449248	NP_588353	XP_022673835	KAG0671006	XP_041404952	XP_452511
KB38_0A04160	YOR279C	RFM1		XP_710539	XP_449247		XP_022673837	KAG0671005	XP_041404951	XP_452513
KB38_0A04170	YOR278W	HEM4	XP_505208	XP_714390	XP_449246	NP_594008	XP_022673841	KAG0671004	XP_041404950	XP_452517
KB38_0A04180	YMR217W	GUA1	XP_500959	XP_723499	XP_446141	NP_594312	XP_022673842	KAG0671003	XP_041404949	XP_452518
KB38_0A04190	YMR214W	SCJ1	XP_503772	XP_716745	XP_446132	NP_596697	XP_022673846	KAG0671002	XP_041404948	XP_452522
KB38_0A04200	YOR276W	CAF20		XP_723482	XP_449245		XP_022673847	KAG0671001	XP_041404947	XP_452523
KB38_0A04210	YOR275C	RIM20	XP_503059	XP_723486	XP_449244	NP_593085	XP_022676272	KAG0671000	XP_041404946	XP_452526
KB38_0A04220	YOR274W	MOD5		XP_723487	XP_449243	NP_593436	XP_022676271	KAG0670999	XP_041404945	XP_452527
KB38_0A04230	YOR273C	TPO4		XP_717336	XP_449242		XP_022676269	KAG0670998	XP_041404944
KB38_0A04240	YOR272W	YTM1	XP_500795	XP_723501	XP_449241	NP_594822	XP_022676267	KAG0670997	XP_041404943	XP_452530
KB38_0A04250	YOR271C	FSF1	XP_500957	XP_723497	XP_449240	NP_594262	XP_022676264	KAG0670996	XP_041404942	XP_452531
KB38_0A04260	YOR270C	VPH1	XP_506081	XP_712251	XP_445306	NP_594219	XP_022676262	KAG0670995	XP_041404941	XP_452533
KB38_0A04270	YOR267C	HRK1			XP_445303		XP_022676260	KAG0670994	XP_041404940
KB38_0A04280	YOR266W	PNT1		XP_712735	XP_445302	NP_596490	XP_022676259		XP_041404939	XP_452536
KB38_0A04290	YOR265W	RBL2	XP_503046	XP_019331083	XP_445301		XP_022675603		XP_041404938	XP_452619
KB38_0A04300	YOR264W	DSE3			XP_445300		XP_022675602	KAG0670993	XP_041404937	XP_452620
KB38_0A04310				XP_714313				KAG0658867
KB38_0A04320	YOR262W	GPN2	XP_503048	XP_714587	XP_445299	NP_594668	XP_022675601	KAG0670992	XP_041404936	XP_452621
KB38_0A04330	YOR260W	GCD1	XP_504245	XP_717344	XP_448607		XP_022675598	KAG0670991	XP_041404935	XP_452624
KB38_0A04340	YOR259C	RPT4	XP_504246	XP_717345	XP_448608	NP_587809	XP_022675597	KAG0670990	XP_041404934	XP_452625
KB38_0A04350	YOR257W	CDC31	XP_500290	XP_019331078	XP_448610	NP_587797	XP_022675594	KAG0670989	XP_041404933	XP_452629
KB38_0A04360			XP_500285					KAG0670988	XP_041404932
KB38_0A04370	YOR253W	NAT5	XP_499949	XP_717353	XP_448613	NP_588274	XP_022675586	KAG0670987	XP_041404931	XP_452637
KB38_0A04380	YOR252W	TMA16	XP_503051	XP_723479	XP_448614		XP_022675584	KAG0670986	XP_041404930	XP_452639
KB38_0A04390	YOR251C	TUM1	XP_505793	XP_714530	XP_448615	NP_001342924	XP_022675580	KAG0670985	XP_041404929	XP_452643
KB38_0A04400	YOR250C	CLP1	XP_506077	XP_712732	XP_448616	NP_593741	XP_022675579	KAG0670984	XP_041404928	XP_452644
KB38_0A04410	YOR249C	APC5	XP_505034	XP_712249	XP_448617	NP_001342967	XP_022675578	KAG0670983	XP_041404927	XP_452645
KB38_0A04420	YPL161C	BEM4			XP_449436		XP_022675574	KAG0670981	XP_041404925	XP_452649
KB38_0A04430	YOR246C	ENV9	XP_504364	XP_712946	XP_448619	NP_587784	XP_022677637	KAG0670980	XP_041404924	XP_453335
KB38_0A04440	YPL160W	CDC60	XP_504360	XP_718229	XP_447863	NP_594882	XP_022677638	KAG0670979	XP_041404923	XP_453334
KB38_0A04450	YPL156C	PRM4			XP_449440		XP_022677643	KAG0670978	XP_041404922	XP_453328
KB38_0A04460	YIL125W	KGD1	XP_504734	XP_710646	XP_446741	NP_595772	XP_022677607	KAG0670977	XP_041404921	XP_455282
KB38_0A04470	YIL124W	AYR1		XP_710648	XP_446740	NP_594548	XP_022677608	KAG0670976	XP_041404920	XP_455281
KB38_0A04480	YNL066W	SUN4	XP_504735	XP_711315	XP_448141	NP_596446	XP_022677609	KAG0670975	XP_041404919	XP_455280
KB38_0A04490	YIL122W	POG1			XP_446738			KAG0670974	XP_041404918
KB38_0A04500	YIL121W	QDR2	XP_504962	XP_717371	XP_446737		XP_022678229	KAG0670973	XP_041404917
KB38_0A04510	YIL118W	RHO3	XP_505528	XP_019330773	XP_446734	NP_001018193	XP_022678222	KAG0670972	XP_041404916	XP_455236
KB38_0A04520			XP_505525					KAG0670971	XP_041404915
KB38_0A04530	YIL116W	HIS5	XP_503408	XP_712631	XP_445228	NP_595622	XP_022678219	KAG0670970	XP_041404914	XP_455239
KB38_0A04540	YIL115C	NUP159	XP_503409	XP_710928	XP_445229	NP_594543	XP_022678218	KAG0670969	XP_041404913	XP_455240
KB38_0A04550	YNL055C	POR1	XP_505530	XP_713647	XP_448140	NP_001342966	XP_022678217	KAG0670968	XP_041404912	XP_455241
KB38_0A04560	YIL112W	HOS4	XP_504834	XP_723416	XP_445231		XP_022678214	KAG0670967	XP_041404911	XP_455244
KB38_0A04570	YNL052W	COX5A	XP_504953	XP_723445	XP_002999521	NP_588158	XP_022678213	KAG0661689	XP_041404909	XP_455245
KB38_0A04580	YIL110W	HPM1	XP_505025		XP_445232	NP_594355	XP_022678212	KAG0661688	XP_041404908	XP_455246
KB38_0A04590								KAG0661687	XP_041404907
KB38_0A04600	YIL108W	YIL108W	XP_506051	XP_719945	XP_445234	NP_593595	XP_022678208	KAG0661686	XP_041404906	XP_455250
KB38_0A04610	YIL107C	PFK26	XP_505967	XP_723439	XP_445462		XP_022678207	KAG0661685	XP_041404905	XP_455251
KB38_0A04620	YIL106W	MOB1	XP_502580	XP_719093	XP_446485	NP_595191	XP_022678206	KAG0661684	XP_041404904	XP_455252
KB38_0A04630	YIL104C	SHQ1	XP_505735	XP_710914	XP_446484	NP_595575	XP_022678200	KAG0661683	XP_041404903	XP_455259
KB38_0A04640	YIL101C	XBP1	XP_505499	XP_710918	XP_446482		XP_022678197	KAG0661682	XP_041404902	XP_455262
KB38_0A04650	YNL036W	NCE103	XP_505708	XP_721792	XP_446428	NP_596512	XP_022678196	KAG0661681	XP_041404901	XP_455263
KB38_0A04660	YIL098C	FMC1	XP_503573	XP_723511	XP_446480		XP_022678194	KAG0661680	XP_041404900	XP_455265
KB38_0A04670	YNL037C	IDH1	XP_503571	XP_019330683	XP_446479	NP_594397	XP_022678193	KAG0656297	XP_041404899	XP_455266
KB38_0A04680	YIL097W	FYV10	XP_504577	XP_716606	XP_446478	NP_595162	XP_022678192	KAG0656296	XP_041404898	XP_454334
KB38_0A04690	YIL096C	BMT5	XP_504576	XP_716607	XP_446477	NP_588495	XP_022678191	KAG0656295	XP_041404897	XP_454333
KB38_0A04700					XP_445257	NP_596828		KAG0656294	XP_041404896
KB38_0A04710	YBL084C	CDC27	XP_500254	XP_717922	XP_445258	NP_594604	XP_022678429	KAG0656293	XP_041404895	XP_454893
KB38_0A04720				XP_019330613	XP_444966				XP_041404894
KB38_0A04730	YBL082C	ALG3	XP_503488	XP_712105	XP_444967	NP_593853	XP_022678424	KAG0660553	XP_041404893	XP_454888
KB38_0A04740	YER109C	FLO8	XP_503484	XP_712106	XP_446512	NP_596834	XP_022678423	KAG0660552		XP_454887
KB38_0A04750	YBL081W	YBL081W			XP_444969			KAG0660551	XP_041404891
KB38_0A04760	YBL080C	PET112	XP_503726	XP_718513	XP_444970	NP_593434	XP_022678420	KAG0660550	XP_041404890	XP_454884
KB38_0A04770	YBL079W	NUP170	XP_503470	XP_718506	XP_446509	NP_594824	XP_022678418	KAG0660549	XP_041404889	XP_454882
KB38_0A04780	YBL078C	ATG8	XP_503468	XP_019330653	XP_444971	NP_596531	XP_022678417	KAG0660548	XP_041404888	XP_454881
KB38_0A04790			XP_501568		XP_447058				XP_041404887
KB38_0A04800	YBL076C	ILS1	XP_499609	XP_712413	XP_446507	NP_595569	XP_022678415	KAG0660546	XP_041404886	XP_454879
KB38_0A04810
KB38_0A04820	YBL071W-A	KTI11	XP_505849		XP_444963	NP_001342897	XP_022678411	KAG0662359	XP_041404884	XP_454875
KB38_0A04830	YBL069W	AST1	XP_505850		XP_446505	NP_596787	XP_022678410	KAG0662360	XP_041404883	XP_454874
KB38_0A04840	YER100W	UBC6	XP_504581	XP_716588	XP_447487	NP_593256	XP_022678409	KAG0662361	XP_041404882	XP_454873
KB38_0A04850			XP_504881		XP_444962	NP_596207		KAG0662362	XP_041404881
KB38_0A04860	YBL066C	SEF1	XP_502427	XP_713441	XP_444961		XP_022678406	KAG0662363	XP_041404880	XP_002999411
KB38_0A04870
KB38_0A04880
KB38_0A04890
KB38_0A04900	YBL063W	KIP1						KAG0662364	XP_041404879
KB38_0A04910	YBL061C	SKT5	XP_504882	XP_716590	XP_444959	NP_592847	XP_022678404	KAG0662365	XP_041404878	XP_454868
KB38_0A04920	YBL060W	YEL1	XP_505743	XP_712157			XP_022678402	KAG0662366	XP_041404877	XP_454866
KB38_0A04930	YBL059C-A	CMC2	XP_505746	XP_019331039	XP_444958	NP_596006	XP_022678400	KAG0662367	XP_041404876	XP_454864
KB38_0A04940	YBL059W	IAI11			XP_444957
KB38_0A04950	YBL058W	SHP1	XP_503959	XP_718218	XP_444956	NP_593429	XP_022678395	KAG0662368	XP_041404875	XP_454858
KB38_0A04960	YBL057C	PTH2	XP_504466	XP_718212	XP_444955	NP_593778	XP_022678394	KAG0662369	XP_041404874	XP_454857
KB38_0A04970						NP_588356		KAG0662370	XP_041404873
KB38_0A04980	YBL055C	YBL055C	XP_503957	XP_718209	XP_444953	NP_595590	XP_022678391	KAG0662371	XP_041404872	XP_454854
KB38_0A04990	YER088C	DOT6	XP_501368					KAG0655574	XP_041404871
KB38_0A05000	YBL052C	SAS3	XP_499739	XP_718208	XP_444951		XP_022678389	KAG0655575	XP_041404870	XP_454852
KB38_0A05010	YBL051C	PIN4	XP_502874	XP_718202	XP_447471	NP_592895	XP_022678387	KAG0655576	XP_041404869	XP_454849
KB38_0A05020
KB38_0A05030			XP_502690	XP_711973
KB38_0A05040
KB38_0A05050	YKL146W	AVT3	XP_503789		XP_445971	NP_593551	XP_022678022	KAG0659471	XP_041404867	XP_454573
KB38_0A05060	YLL001W	DNM1	XP_505494	XP_714693	XP_445662	NP_596014	XP_022674449	KAG0659470	XP_041404866	XP_455660
KB38_0A05070	YLR001C	YLR001C	XP_500627	XP_720387	XP_445663	NP_593117	XP_022674996	KAG0659469	XP_041404865	XP_453499
KB38_0A05080	YKL145W	RPT1	XP_502698	XP_715876	XP_445972	NP_596805	XP_022678021	KAG0659468	XP_041404864	XP_454571
KB38_0A05090	YJL041W	NSP1	XP_500434	XP_721021	XP_447746	NP_594158	XP_022674434	KAG0659467	XP_041404863	XP_454482
KB38_0A05100
KB38_0A05110	YJL042W	MHP1	XP_499858	XP_715895			XP_022674435	KAG0659466	XP_041404862	XP_454484
KB38_0A05120	YJL044C	GYP6			XP_447748		XP_022674436	KAG0654450	XP_041404861	XP_454485
KB38_0A05130	YKL148C	SDH1	XP_502696	XP_715875	XP_447749	NP_594319	XP_022674789	KAG0654451	XP_041404860	XP_453260
KB38_0A05140	YJL008C	CCT8	XP_502689	XP_719058	XP_445547	NP_595406	XP_022675015	KAG0659472		XP_453479
KB38_0A05150	YJL010C	NOP9			XP_445974	NP_594111	XP_022678016	KAG0659473		XP_454567
KB38_0A05160								KAG0653214	XP_041404868
KB38_0A05170	YKL142W	MRP8	XP_502691	XP_717248	XP_445973		XP_022678017	KAG0655633	XP_041404859	XP_454568
KB38_0A05180	YKL143W	LTV1	XP_503695	XP_719409	XP_447751	NP_593949	XP_022678018	KAG0655634	XP_041404858	XP_454569
KB38_0A05190	YKL144C	RPC25	XP_502697	XP_715878	XP_447750	NP_001342773	XP_022678020	KAG0655635	XP_041404857	XP_454570
KB38_0A05200	YNL051W	COG5	XP_505026	XP_723418	XP_446418		XP_022678211	KAG0655636	XP_041404856	XP_455247
KB38_0A05210	YNL050C	YNL050C	XP_505027	XP_019330680	XP_446417	NP_592901	XP_022678210	KAG0655637	XP_041404855	XP_455248
KB38_0A05220	YIL109C	SEC24	XP_505028	XP_723419	XP_445461	NP_594731	XP_022678209	KAG0655638	XP_041404854	XP_455249
KB38_0A05230	YDR387C	CIN10			XP_449417		XP_022674899	KAG0654366	XP_041405579	XP_454082
KB38_0A05240	YDR386W	MUS81	XP_501848	XP_711258	XP_444909	NP_001343019	XP_022674900	KAG0654367	XP_041405580	XP_454081
KB38_0A05250
KB38_0A05260	YDR384C	ATO3			XP_444907		XP_022674905	KAG0666573	XP_041405582	XP_454076
KB38_0A05270	YDR383C	NKP1			XP_444906			KAG0666572	XP_041405583	XP_454075
KB38_0A05280	YDR382W	RPP2B	XP_505050	XP_723140		NP_595873	XP_022674907	KAG0666571	XP_041405584	XP_454074
KB38_0A05290	YOR130C	ORT1	XP_502502		XP_448670		XP_022674908	KAG0666570	XP_041405585	XP_454073
KB38_0A05300	YDR381C-A	COI1		XP_723133	XP_444904	NP_001343030	XP_022674910		XP_041405586	XP_454071
KB38_0A05310	YDR381W	YRA1	XP_002142994	XP_019330866	XP_444903	NP_595715	XP_022674911	KAG0666569	XP_041405587	XP_454070
KB38_0A05320	YDR380W	ARO10		XP_711076	XP_444902		XP_022674913	KAG0666568	XP_041405588	XP_454068
KB38_0A05330	YDR379C-A	SDH6	XP_501376	XP_019330910	XP_444901	NP_593460			XP_041405589	XP_454064
KB38_0A05340	YDR379W	RGA2			XP_444900	NP_595756		KAG0666567	XP_041405590
KB38_0A05350	YDR378C	LSM6		XP_019331045	XP_002999513	NP_594380	XP_022674918	KAG0666566	XP_041405591	XP_454062
KB38_0A05360	YDR377W	ATP17	XP_502716	XP_019331046	XP_444898	NP_596629		KAG0666565	XP_041405592	XP_002999390
KB38_0A05370	YDR376W	ARH1	XP_500902	XP_714880	XP_444897	NP_596413	XP_022674919	KAG0666563	XP_041405593	XP_454061
KB38_0A05380	YDR374C	PHO92	XP_505598	XP_715702	XP_444895		XP_022674923	KAG0666562	XP_041405594	XP_454058
KB38_0A05390	YDR373W	FRQ1	XP_503971	XP_723413	XP_444894	NP_592879	XP_022674925	KAG0666561	XP_041405595	XP_454056
KB38_0A05400	YDR371W	CTS2	XP_504995	XP_722560	XP_444892		XP_022674928	KAG0666559	XP_041405596	XP_454053
KB38_0A05410			XP_500623	XP_717616	XP_444891		XP_022674931	KAG0666558	XP_041405597	XP_454050
KB38_0A05420	YDR370C	DXO1			XP_444890		XP_022674932	KAG0666557	XP_041405598	XP_454049
KB38_0A05430	YDR369C	XRS2	XP_503461		XP_444889		XP_022674934	KAG0666556	XP_041405599	XP_454047
KB38_0A05440	YOR120W	GCY1	XP_500595	XP_719854	XP_447302	NP_594888	XP_022674935	KAG0666555	XP_041405600	XP_452186
KB38_0A05450	YDR367W	KEI1		XP_019330694	XP_444887	NP_594460	XP_022678440	KAG0666554	XP_041405601	XP_454904
KB38_0A05460	YOR119C	RIO1	XP_502134	XP_713925	XP_449272	NP_593261	XP_022678441	KAG0666553	XP_041405602	XP_454905
KB38_0A05470	YDR365C	ESF1	XP_501932	XP_713924	XP_449274	NP_595418	XP_022678443	KAG0666552	XP_041405603	XP_454907
KB38_0A05480	YDR364C	CDC40	XP_503358	XP_711565	XP_444886	NP_001342709	XP_022678444	KAG0666551	XP_041405604	XP_454908
KB38_0A05490	YDR363W-A	SEM1	XP_502141	XP_019330945	XP_444884		XP_022678446	KAG0666550	XP_041405605	XP_454911
KB38_0A05500	YDR363W	ESC2	XP_502126		XP_444883	NP_593028	XP_022678448	KAG0664568	XP_041405606	XP_454913
KB38_0A05510	YHR112C	YHR112C			XP_447310		XP_022678450	KAG0664567	XP_041405607	XP_454915
KB38_0A05520	YDR362C	TFC6	XP_501962	XP_713930	XP_444882	NP_595930	XP_022674767	KAG0664566	XP_041405608	XP_454916
KB38_0A05530	YHR111W	UBA4	XP_501961	XP_713929	XP_447309	NP_593090	XP_022674768	KAG0664565		XP_454917
KB38_0A05540	YDR361C	BCP1	XP_503357	XP_711564	XP_444881	NP_587696	XP_022674771	KAG0664564	XP_041405609	XP_454920
KB38_0A05550	YDR359C	EAF1	XP_503354	XP_715387	XP_444880	NP_588036	XP_022674772	KAG0664563	XP_041405610	XP_454921
KB38_0A05560	YHR108W	GGA2	XP_503351	XP_721504	XP_444879	NP_596351	XP_022674773	KAG0664562	XP_041405611	XP_454922
KB38_0A05570	YDR357C	CNL1		XP_721505	XP_444878		XP_022674774	KAG0664561	XP_041405612	XP_454923
KB38_0A05580	YDR356W	SPC110			XP_444877		XP_022674775	KAG0664560	XP_041405613	XP_454924
KB38_0A05590	YDR354W	TRP4	XP_503350	XP_715408	XP_444876	NP_596757	XP_022674777	KAG0664559	XP_041405614	XP_454926
KB38_0A05600			XP_503348					KAG0664558	XP_041405615
KB38_0A05610	YDR352W	YPQ2		XP_712751	XP_444873		XP_022674195	KAG0664557	XP_041405616	XP_454930
KB38_0A05620	YDR350C	ATP22			XP_444871		XP_022674198	KAG0664556	XP_041405617	XP_454934
KB38_0A05630	YHR099W	TRA1	XP_501349	XP_716758	XP_444849	NP_592862	XP_022676108	KAG0664555	XP_041405618	XP_456065
KB38_0A05640	YDR349C	YPS7					XP_022676109	KAG0656096	XP_041405619	XP_456066
KB38_0A05650	YDR348C	PAL1	XP_501123	XP_019330834	XP_444869	NP_588557	XP_022676111	KAG0657909	XP_041405620	XP_456069
KB38_0A05660	YDR347W	MRP1	XP_501122	XP_721739	XP_444868		XP_022676112	KAG0657908	XP_041405621	XP_456070
KB38_0A05670	YDR346C	SVF1	XP_501927	XP_719030	XP_444867	NP_588216	XP_022676829	KAG0657907	XP_041405622	XP_453657
KB38_0A05680	YDR343C	HXT6		XP_719472	XP_444860		XP_022676825		XP_041405623	XP_453656
KB38_0A05690									XP_041405624
KB38_0A05700									XP_041405625
KB38_0A05710	YDR341C	YDR341C	XP_504086	XP_718164	XP_444859	NP_596077		KAG0654160	XP_041405626	XP_451312
KB38_0A05720	YDR339C	FCF1	XP_504307	XP_710959	XP_449390	NP_001342993		KAG0668329	XP_041405627	XP_451311
KB38_0A05730	YDR338C	YDR338C		XP_719520	XP_449391	NP_588077	XP_022673915	KAG0668330	XP_041405628	XP_451308
KB38_0A05740	YDR337W	MRPS28	XP_502218	XP_718188	XP_449392	NP_595624	XP_022676086	KAG0668331	XP_041405629	XP_456043
KB38_0A05750	YDR336W	MRX8	XP_502206	XP_713030	XP_449393		XP_022676088	KAG0668332	XP_041405630	XP_456045
KB38_0A05760	YDR334W	SWR1	XP_502425	XP_713128	XP_449396	NP_001342781		KAG0668333	XP_041405631	XP_456051
KB38_0A05770	YHR085W	IPI1	XP_499937	XP_710023	XP_449397	NP_587964	XP_022675331	KAG0668334	XP_041405632	XP_455747
KB38_0A05780	YDR333C	RQC1	XP_501446	XP_713121	XP_449398	NP_001342859	XP_022675330	KAG0668335	XP_041405633	XP_455746
KB38_0A05790	YHR084W	STE12	XP_504012	XP_713877	XP_449399		XP_022677196	KAG0668336	XP_041405634	XP_454722
KB38_0A05800	YDR332W	IRC3	XP_505084	XP_711740	XP_449400	NP_001342751	XP_022677194	KAG0668337	XP_041405635	XP_454720
KB38_0A05810	YDR331W	GPI8	XP_505132	XP_711741	XP_449401	NP_588198	XP_022677192		XP_041405636	XP_454718
KB38_0A05820	YDR330W	UBX5	XP_505137	XP_713875	XP_449402	NP_594518	XP_022677191	KAG0668338	XP_041405637	XP_454717
KB38_0A05830	YDR329C	PEX3	XP_505754	XP_713871	XP_449403		XP_022677188	KAG0668339	XP_041405638	XP_454714
KB38_0A05840	YDR328C	SKP1	XP_499961	XP_713872	XP_449404	NP_595455	XP_022677187		XP_041405639	XP_454713
KB38_0A05850	YDR326C	YSP2	XP_500125	XP_713869	XP_449405			KAG0668340	XP_041405640	XP_454712
KB38_0A05860	YDR325W	YCG1	XP_505172	XP_721701	XP_449406	NP_588207	XP_022676821	KAG0668341	XP_041405641	XP_453653
KB38_0A05870	YDR324C	UTP4	XP_505171	XP_721710	XP_449407	NP_596540	XP_022676820	KAG0668342	XP_041405642	XP_453652
KB38_0A05880	YDR323C	PEP7	XP_504244	XP_713343	XP_449408	NP_594255	XP_022676818	KAG0668343	XP_041405643	XP_453650
KB38_0A05890	YDR322C-A	TIM11	XP_002143092	XP_019330901	XP_002999553	NP_595154	XP_022676815		XP_041405644	XP_453647
KB38_0A05900	YDR322W	MRPL35	XP_504672	XP_720986	XP_447102	NP_001342831	XP_022676814	KAG0668344	XP_041405645	XP_453646
KB38_0A05910					XP_448177			KAG0668345
KB38_0A05920	YDR321W	ASP1		XP_719355	XP_447103	NP_595021	XP_022676809	KAG0668346	XP_041405646	XP_453641
KB38_0A05930	YDR320C-A	DAD4	XP_501297	XP_019331103	XP_447104	NP_001343014	XP_022677868		XP_041405647	XP_452950
KB38_0A05940	YHR072W-A	NOP10	XP_501296	XP_019331104	XP_448181	NP_593418	XP_022677867	KAG0668347	XP_041405648	XP_452949
KB38_0A05950	YDR320C	SWA2	XP_500799	XP_714220	XP_447105	NP_593480	XP_022675471	KAG0668348	XP_041405649	XP_451983
KB38_0A05960	YDR319C	YFT2	XP_502212	XP_717095	XP_447106	NP_596796	XP_022675473		XP_041405650	XP_451981
KB38_0A05970	YDR318W	MCM21	XP_502211	XP_710834	XP_447107		XP_022675474	KAG0668349	XP_041405651	XP_451980
KB38_0A05980	YHR071W	PCL5	XP_504216		XP_448183	NP_001342984	XP_022677976	KAG0668946	XP_041405653	XP_454526
KB38_0A05990	YHR070W	TRM5	XP_502445	XP_709946	XP_447109	NP_001018269	XP_022677975	KAG0668947	XP_041405654	XP_454525
KB38_0A06000	YDR316W	OMS1	XP_502447	XP_709941	XP_447111	NP_596661	XP_022677973	KAG0668948	XP_041405655	XP_454523
KB38_0A06010								KAG0668949	XP_041405656
KB38_0A06020	YLR190W	MMR1	XP_500927		XP_444948			KAG0668950	XP_041405657
KB38_0A06030	YLR191W	PEX13		XP_716417	XP_444947	NP_593611	XP_022676763	KAG0668951	XP_041405658	XP_454844
KB38_0A06040	YLR192C	HCR1	XP_506044	XP_719374	XP_444946	NP_593339	XP_022676766	KAG0668952	XP_041405659	XP_454841
KB38_0A06050	YLR193C	UPS1	XP_502040	XP_443374	XP_444945	NP_594949	XP_022676770	KAG0668953	XP_041405660	XP_454837
KB38_0A06060	YLR194C	NCW2			XP_444944			KAG0668954	XP_041405661
KB38_0A06070	YNL264C	PDR17			XP_448059			KAG0668955	XP_041405662	XP_452309
KB38_0A06080	YNL263C	YIF1	XP_504420	XP_711708	XP_448058	NP_596360	XP_022673653	KAG0668956	XP_041405663	XP_452311
KB38_0A06090	YNL262W	POL2	XP_504422	XP_712655	XP_448057	NP_596354	XP_022673654	KAG0668957	XP_041405664	XP_452312
KB38_0A06100	YNL260C	LTO1	XP_504414	XP_712657	XP_448055	NP_588297	XP_022673657	KAG0668958	XP_041405665	XP_452315
KB38_0A06110	YNL259C	ATX1	XP_002143019	XP_019331097	XP_002999574	NP_595443	XP_022673658		XP_041405666	XP_452316
KB38_0A06120	YNL258C	DSL1	XP_499848	XP_712660	XP_448054		XP_022673659	KAG0668959	XP_041405667	XP_452317
KB38_0A06130	YNL257C	SIP3	XP_499890	XP_721545	XP_448053	NP_593790	XP_022673660	KAG0668960	XP_041405668	XP_452318
KB38_0A06140	YNL256W	FOL1	XP_499696	XP_714207	XP_448052	NP_595420	XP_022673663	KAG0668961	XP_041405669	XP_452321
KB38_0A06150	YNL255C	GIS2	XP_502726	XP_714599	XP_448051	NP_593680	XP_022673664	KAG0668962	XP_041405670	XP_452322
KB38_0A06160	YNL254C	RTC4		XP_714208	XP_448050		XP_022673665	KAG0668963	XP_041405671	XP_452323
KB38_0A06170	YNL253W	TEX1	XP_504370	XP_714214	XP_448049	NP_587940	XP_022673666	KAG0668964	XP_041405672	XP_452324
KB38_0A06180	YNL252C	MRPL17	XP_504369	XP_714212	XP_448048	NP_588448	XP_022673667	KAG0668965	XP_041405673	XP_452325
KB38_0A06190	YNL251C	NRD1	XP_504371	XP_714209	XP_448047	NP_593148	XP_022673668	KAG0668966	XP_041405674	XP_452326
KB38_0A06200	YNL250W	RAD50	XP_502852	XP_721725	XP_448046	NP_001342968	XP_022673669	KAG0668967	XP_041405675	XP_452327
KB38_0A06210	YNL248C	RPA49	XP_503575	XP_719466	XP_448045	NP_594382	XP_022673671	KAG0668968	XP_041405676	XP_452329
KB38_0A06220	YNL247W	CRS1	XP_502853	XP_722142	XP_448044	NP_594564	XP_022673674	KAG0668969	XP_041405677	XP_452332
KB38_0A06230	YNL246W	VPS75		XP_711691	XP_448043	NP_001342975	XP_022673675	KAG0668970	XP_041405678	XP_452333
KB38_0A06240	YNL245C	CWC25	XP_505356	XP_710662	XP_448042	NP_595394	XP_022673676	KAG0668971	XP_041405679	XP_452334
KB38_0A06250	YNL244C	SUI1	XP_501559	XP_710661	XP_448041	NP_595863	XP_022673677	KAG0669729		XP_452335
KB38_0A06260	YNL243W	SLA2	XP_501558	XP_715249	XP_448040	NP_594069	XP_022673678	KAG0669730	XP_041405680	XP_452336
KB38_0A06270	YNL242W	ATG2	XP_503692	XP_714289	XP_448039	NP_001342784	XP_022677081	KAG0669731	XP_041405681	XP_453946
KB38_0A06280	YNL241C	ZWF1		XP_723440	XP_448038		XP_022677079	KAG0669732	XP_041405682	XP_453944
KB38_0A06290	YNL240C	NAR1	XP_500499	XP_723443	XP_448037	NP_588309	XP_022677078	KAG0669733	XP_041405683	XP_453943
KB38_0A06300	YNL239W	LAP3	XP_505056	XP_717402	XP_448036			KAG0669734	XP_041405684
KB38_0A06310	YNL238W	KEX2	XP_505362	XP_723441	XP_448035	NP_594835	XP_022677077	KAG0669735	XP_041405685	XP_453942
KB38_0A06320	YNL237W	YTP1	XP_505552	XP_723442			XP_022677076	KAG0669736	XP_041405686	XP_453941
KB38_0A06330	YNL236W	SIN4	XP_505551	XP_711683	XP_448034		XP_022677075	KAG0669737	XP_041405687	XP_453940
KB38_0A06340	YNL234W	YNL234W	XP_499869	XP_711954	XP_448033		XP_022677073	KAG0669738	XP_041405688	XP_453939
KB38_0A06350	YNL233W	BNI4	XP_499870	XP_711953	XP_448032		XP_022677072	KAG0669739	XP_041405689	XP_453938
KB38_0A06360	YNL232W	CSL4	XP_499797	XP_713631	XP_448031	NP_588510	XP_022677071	KAG0669740	XP_041405690	XP_453937
KB38_0A06370	YNL231C	PDR16	XP_499876	XP_713632	XP_448030	NP_588127	XP_022677070	KAG0669741	XP_041405691
KB38_0A06380	YNL230C	ELA1	XP_501906	XP_713633	XP_448029		XP_022677069	KAG0669742	XP_041405692	XP_453934
KB38_0A06390	YNL229C	URE2	XP_501385		XP_448028	NP_588517		KAG0669743	XP_041405693
KB38_0A06400	YNL227C	JJJ1	XP_500925	XP_713232	XP_448027	NP_593763	XP_022677067	KAG0669744	XP_041405694	XP_453932
KB38_0A06410								KAG0669745	XP_041405695
KB38_0A06420	YNL224C	SQS1	XP_505279	XP_713233	XP_448025	NP_595527	XP_022677065	KAG0669746	XP_041405696	XP_453930
KB38_0A06430	YNL223W	ATG4	XP_500034	XP_713234	XP_448024	NP_594771	XP_022677064	KAG0669747	XP_041405697	XP_453929
KB38_0A06440	YNL222W	SSU72	XP_505567	XP_713235	XP_448447	NP_594076	XP_022677063	KAG0669748	XP_041405698	XP_453928
KB38_0A06450	YNL221C	POP1	XP_504532	XP_713237	XP_448446	NP_594476	XP_022677060	KAG0669749	XP_041405699	XP_453925
KB38_0A06460	YNL219C	ALG9	XP_504529	XP_713886	XP_448444	NP_594684	XP_022677058	KAG0669750	XP_041405700	XP_453923
KB38_0A06470	YNL218W	MGS1	XP_501458	XP_721517	XP_448443	NP_594449	XP_022677056	KAG0669751	XP_041405701	XP_453921
KB38_0A06480	YNL217W	PPN2	XP_504794	XP_712159	XP_448441		XP_022677054	KAG0669752	XP_041405702	XP_453919
KB38_0A06490	YNL216W	RAP1			XP_448440		XP_022677053	KAG0669753	XP_041405703	XP_453918
KB38_0A06500				XP_714447				KAG0669754	XP_041405704
KB38_0A06510	YNL214W	PEX17			XP_448437		XP_022677050	KAG0669755	XP_041405705	XP_453914
KB38_0A06520	YNL213C	RRG9		XP_714534	XP_448436	NP_593761	XP_022677049	KAG0669756	XP_041405706	XP_453913
KB38_0A06530	YNL212W	VID27	XP_502453	XP_710495	XP_448435	NP_595218	XP_022677048	KAG0669757	XP_041405707	XP_453912
KB38_0A06540	YNL211C	MRX7	XP_002143046	XP_019330984	XP_448434				XP_041405708	XP_453911
KB38_0A06550	YDL232W	OST4							XP_041405709
KB38_0A06560	YNL210W	MER1		XP_716207			XP_022677043	KAG0669758	XP_041405710	XP_453907
KB38_0A06570									XP_041405711
KB38_0A06580	YNL208W	YNL208W						KAG0655725	XP_041405713
KB38_0A06590	YNL207W	RIO2	XP_506093	XP_716210	XP_447147	NP_596200	XP_022677041	KAG0655724	XP_041405714	XP_453904
KB38_0A06600	YNL206C	RTT106	XP_499863	XP_712295	XP_447148	NP_594112	XP_022677040	KAG0655723	XP_041405715	XP_453903
KB38_0A06610	YNL202W	SPS19	XP_501382	XP_713778	XP_447149	NP_595006	XP_022677037	KAG0655722	XP_041405716	XP_453899
KB38_0A06620	YNL201C	PSY2	XP_500176	XP_713779	XP_447300	NP_001342980	XP_022677036	KAG0655721	XP_041405717	XP_453898
KB38_0A06630	YNL200C	NNR1	XP_501252	XP_713773	XP_446593	NP_594292	XP_022676056	KAG0653812	XP_041405718	XP_456012
KB38_0A06640					XP_446594		XP_022676057	KAG0653813	XP_041405719	XP_456013
KB38_0A06650	YNL197C	WHI3	XP_505328		XP_446595	NP_587917		KAG0658164	XP_041405720	XP_456015
KB38_0A06660	YNL337W	YNL337W						KAG0658165	XP_041405721
KB38_0A06670	YNL195C	YNL195C			XP_448215			KAG0658166	XP_041405722
KB38_0A06680	YNL193W	YNL193W	XP_501793	XP_713819	XP_448214		XP_022676064	KAG0658167	XP_041405723	XP_456020
KB38_0A06690	YNL192W	CHS1	XP_503296	XP_716433	XP_448213	NP_592838	XP_022676065	KAG0658168	XP_041405724	XP_456021
KB38_0A06700	YNL191W	DUG3	XP_506019	XP_716981	XP_448212		XP_022675041	KAG0658169	XP_041405725	XP_453449
KB38_0A06710	YNL190W	YNL190W		XP_716806	XP_448211		XP_022675042	KAG0658170	XP_041405726	XP_453447
KB38_0A06720	YNL189W	SRP1	XP_505993	XP_710511	XP_448210	NP_596632	XP_022675043	KAG0654322	XP_041405727	XP_453445
KB38_0A06730	YNL188W	KAR1					XP_022675044	KAG0654323	XP_041405728
KB38_0A06740						NP_596362		KAG0654324	XP_041405729
KB38_0A06750	YNL187W	SWT21	XP_503561		XP_448208	NP_587950	XP_022675046	KAG0669205	XP_041405730	XP_453442
KB38_0A06760	YNL186W	UBP10	XP_503222	XP_711590	XP_448206		XP_022675049	KAG0669206	XP_041405731	XP_453439
KB38_0A06770	YNL185C	MRPL19	XP_503138	XP_718820	XP_448205	NP_594095	XP_022675050	KAG0669207	XP_041405732	XP_453438
KB38_0A06780	YNL183C	NPR1	XP_500363	XP_718821	XP_448204	NP_587949	XP_022675051	KAG0669208	XP_041405733	XP_453437
KB38_0A06790	YNL182C	IPI3	XP_502809		XP_448203	NP_593710	XP_022675053	KAG0669209	XP_041405734	XP_453435
KB38_0A06800	YNL181W	PBR1	XP_502470	XP_718822	XP_448202	NP_593786	XP_022675054	KAG0669210	XP_041405735	XP_453434
KB38_0A06810	YNL180C	RHO5			XP_448201		XP_022675055	KAG0669211	XP_041405736	XP_453433
KB38_0A06820	YNL178W	RPS3	XP_504321	XP_711097	XP_448200	NP_596763	XP_022675056	KAG0669212	XP_041405737	XP_453432
KB38_0A06830	YNL177C	MRPL22	XP_504324	XP_711587	XP_448199	NP_588410	XP_022675058	KAG0669213	XP_041405738	XP_453430
KB38_0A06840	YNL176C	TDA7			XP_446614		XP_022675059	KAG0669214	XP_041405739	XP_453429
KB38_0A06850	YNL175C	NOP13	XP_499736	XP_719862	XP_448197	NP_594970	XP_022675060	KAG0669215	XP_041405740	XP_453427
KB38_0A06860				XP_019330614				KAG0669216	XP_041405741
KB38_0A06870	YNL172W	APC1	XP_502915	XP_719008	XP_447978	NP_595158	XP_022675062	KAG0669217	XP_041405742	XP_453425
KB38_0A06880	YNL169C	PSD1	XP_503119	XP_719007	XP_447977	NP_595799	XP_022675063	KAG0669218	XP_041405743	XP_453424
KB38_0A06890	YNL168C	FMP41	XP_502166	XP_715044	XP_447976	NP_596589	XP_022675065	KAG0669219	XP_041405744	XP_453422
KB38_0A06900	YNL167C	SKO1	XP_501922	XP_019330633	XP_447975	NP_594500	XP_022675066	KAG0669220	XP_041405745	XP_453421
KB38_0A06910	YNL166C	BNI5		XP_716111	XP_447974		XP_022675068	KAG0669221	XP_041405746	XP_453419
KB38_0A06920	YNL165W	YNL165W			XP_447973		XP_022675069	KAG0669222	XP_041405747	XP_453418
KB38_0A06930	YNL164C	IBD2	XP_503536		XP_447972		XP_022675071	KAG0669223	XP_041405748	XP_453416
KB38_0A06940	YNL163C	RIA1	XP_502894	XP_713895	XP_447971	NP_587766	XP_022675072	KAG0669224	XP_041405749	XP_453415
KB38_0A06950	YNL162W-A	YNL162W-A		XP_019330668	XP_002999572			KAG0669225	XP_041405750	XP_453414
KB38_0A06960	YNL162W	RPL42A	XP_500485	XP_019330689		NP_594304	XP_022675074	KAG0669226	XP_041405751	XP_453412
KB38_0A06970			XP_500487	XP_723591	XP_447970	NP_593165		KAG0669227	XP_041405752
KB38_0A06980	YNL160W	YGP1			XP_447969			KAG0669228	XP_041405753
KB38_0A06990	YPR183W	DPM1	XP_502478	XP_717611	XP_446793	NP_594017	XP_022676316	KAG0669229	XP_041405754	XP_451684
KB38_0A07000	YPR182W	SMX3	XP_499786	XP_019330967	XP_446792	NP_596101	XP_022674819	KAG0669230	XP_041405755	XP_454168
KB38_0A07010	YLR459W	GAB1	XP_504048	XP_720646	XP_446807	NP_001342842	XP_022674820	KAG0669231	XP_041405756	XP_454167
KB38_0A07020	YPR181C	SEC23	XP_504047	XP_716562	XP_446808	NP_587900	XP_022674821	KAG0669232	XP_041405757	XP_454166
KB38_0A07030	YPR180W	AOS1	XP_504494	XP_715766	XP_446790	NP_593251	XP_022674822	KAG0655044	XP_041405758	XP_002999394
KB38_0A07040	YPR179C	HDA3	XP_504495	XP_716478	XP_446789		XP_022674823	KAG0655043	XP_041405759	XP_454164
KB38_0A07050	YPR178W	PRP4	XP_504496	XP_716477	XP_446788	NP_592966	XP_022674824	KAG0655042	XP_041405760	XP_454163
KB38_0A07060	YPR176C	BET2	XP_504498	XP_719325	XP_446787	NP_593383	XP_022674825	KAG0655041	XP_041405761	XP_454162
KB38_0A07070	YPR175W	DPB2	XP_505982	XP_719326	XP_446786	NP_596521	XP_022674826	KAG0655040	XP_041405762	XP_454161
KB38_0A07080	YPR174C	CSA1			XP_446809		XP_022674827	KAG0657939	XP_041405763	XP_454160
KB38_0A07090	YPR173C	VPS4	XP_500970	XP_720644	XP_447529	NP_593086	XP_022677888	KAG0657938	XP_041405764	XP_452011
KB38_0A07100					XP_447530		XP_022677887	KAG0657937	XP_041405765	XP_452010
KB38_0A07110	YPR171W	BSP1		XP_711585	XP_447531		XP_022677885	KAG0657936	XP_041405766	XP_452008
KB38_0A07120	YPR170W-B	YPR170W-B		XP_019330706	XP_002999560			KAG0657935	XP_041405767	XP_002999355
KB38_0A07130								KAG0657934	XP_041405768
KB38_0A07140
KB38_0A07150	YPR169W	JIP5	XP_505039	XP_723432	XP_447532	NP_001342873	XP_022677884	KAG0666052	XP_041405769	XP_452007
KB38_0A07160						NP_587974		KAG0666051
KB38_0A07170	YPR167C	MET16	XP_500629	XP_715415	XP_447618	NP_593708	XP_022677882	KAG0666050	XP_041405770	XP_452005
KB38_0A07180	YPR166C	MRP2	XP_503120	XP_721931	XP_447617	NP_593797	XP_022677880	KAG0666049	XP_041405771	XP_452003
KB38_0A07190	YPR165W	RHO1	XP_502268	XP_715774	XP_447616	NP_594490	XP_022677879	KAG0666048	XP_041405772	XP_452002
KB38_0A07200	YDR195W	REF2			XP_446728		XP_022677027	KAG0666047	XP_041405773	XP_453889
KB38_0A07210	YDR194C	MSS116		XP_723426	XP_446213		XP_022677026	KAG0666046	XP_041405774	XP_453888
KB38_0A07220	YDR192C	NUP42		XP_723142	XP_446214			KAG0666045	XP_041405775
KB38_0A07230	YDR191W	HST4	XP_502162		XP_446215	NP_593659	XP_022677020	KAG0666044	XP_041405776	XP_453882
KB38_0A07240	YDR186C	SND1		XP_711674	XP_446218	NP_593808	XP_022677014	KAG0666043	XP_041405777	XP_453875
KB38_0A07250	YDR184C	ATC1		XP_715398	XP_446219		XP_022677011	KAG0666042	XP_041405778	XP_453872
KB38_0A07260	YDR183W	PLP1	XP_499628		XP_446220	NP_001018268	XP_022677009	KAG0666041	XP_041405779	XP_453870
KB38_0A07270	YDR182W	CDC1	XP_501602	XP_715393	XP_446221	NP_592908	XP_022677007	KAG0666040	XP_041405780	XP_453868
KB38_0A07280	YDR181C	SAS4	XP_501587		XP_446222		XP_022677006	KAG0666039	XP_041405781	XP_453867
KB38_0A07290	YDR180W	SCC2	XP_500068	XP_715390	XP_446223	NP_592917	XP_022677005	KAG0666038	XP_041405782	XP_453866
KB38_0A07300	YDR179W-A	NVJ3	XP_500070		XP_446224		XP_022677003		XP_041405783	XP_453864
KB38_0A07310	YDR179C	CSN9			XP_446225		XP_022677002	KAG0666037	XP_041405784	XP_453863
KB38_0A07320	YDR178W	SDH4	XP_500072	XP_711962	XP_446226	NP_595828	XP_022677001	KAG0666036	XP_041405785	XP_453862
KB38_0A07330	YDR177W	UBC1	XP_504909	XP_712098	XP_445717	NP_596239	XP_022675873	KAG0666035	XP_041405786	XP_453031
KB38_0A07340	YLR186W	EMG1	XP_503418	XP_713798	XP_445023	NP_593671	XP_022673624	KAG0666034	XP_041405787	XP_452281
KB38_0A07350	YNL279W	PRM1	XP_503701	XP_713802	XP_448073	NP_594313	XP_022673625	KAG0666033	XP_041405788	XP_452282
KB38_0A07360	YNL278W	CAF120	XP_505739	XP_716343	XP_448072		XP_022673626	KAG0666032	XP_041405789	XP_452284
KB38_0A07370	YNL277W	MET2	XP_503389	XP_718283	XP_448070	NP_596706	XP_022673628	KAG0667947	XP_041405790	XP_452286
KB38_0A07380	YNL275W	BOR1	XP_504561	XP_715554	XP_448069	NP_596793	XP_022673633	KAG0667948	XP_041405791	XP_452291
KB38_0A07390	YNL274C	GOR1	XP_503267	XP_721487	XP_448068	NP_593968	XP_022673635	KAG0667949	XP_041405792	XP_452293
KB38_0A07400	YNL273W	TOF1	XP_500570	XP_711340	XP_448067	NP_595358	XP_022673639	KAG0667950	XP_041405793	XP_452297
KB38_0A07410	YNL272C	SEC2	XP_505944	XP_722139	XP_448066	NP_593182	XP_022673641		XP_041405794	XP_452299
KB38_0A07420	YNL271C	BNI1		XP_718693	XP_448065	NP_592869	XP_022673642	KAG0667951	XP_041405795	XP_452300
KB38_0A07430	YGL053W	PRM8						KAG0667952	XP_041405796
KB38_0A07440	YNL268W	LYP1	XP_501094		XP_448063		XP_022673644	KAG0667953	XP_041405797	XP_452302
KB38_0A07450	YNL267W	PIK1	XP_500423	XP_714615	XP_448062	NP_594842	XP_022673645	KAG0667954	XP_041405798	XP_452303
KB38_0A07460	YNL265C	IST1	XP_500477	XP_717781	XP_448061	NP_001342769	XP_022673647	KAG0667955	XP_041405799	XP_452305
KB38_0A07470	YLR195C	NMT1	XP_503400	XP_722713	XP_444943	NP_596440	XP_022676772	KAG0667956	XP_041405800	XP_454835
KB38_0A07480	YLR196W	PWP1	XP_503401	XP_722712	XP_444942	NP_595889	XP_022676773	KAG0667957	XP_041405801	XP_454834
KB38_0A07490	YLR197W	NOP56	XP_502927	XP_719331	XP_444941	NP_595368	XP_022676775	KAG0667958	XP_041405802	XP_453608
KB38_0A07500	YLR199C	PBA1			XP_444940		XP_022676776	KAG0667959	XP_041405803	XP_453609
KB38_0A07510	YLR200W	YKE2	XP_502925	XP_019331119	XP_444939	NP_594190	XP_022676777	KAG0667960	XP_041405804	XP_453610
KB38_0A07520	YLR201C	COQ9	XP_505941	XP_711301	XP_444938	NP_594426	XP_022676778	KAG0667961	XP_041405805	XP_453611
KB38_0A07530
KB38_0A07540			XP_504687	XP_719339				KAG0667962	XP_041405806
KB38_0A07550	YLR205C	HMX1	XP_503268	XP_719035	XP_444936		XP_022676785	KAG0667964	XP_041405808	XP_453618
KB38_0A07560	YLR206W	ENT2						KAG0667965
KB38_0A07570	YLR207W	HRD3	XP_504879	XP_712309	XP_448089	NP_595669	XP_022677863	KAG0667968	XP_041405810	XP_452945
KB38_0A07580	YLR208W	SEC13	XP_506037	XP_720011	XP_448090	NP_596692	XP_022677862	KAG0667969	XP_041405811	XP_452944
KB38_0A07590	YLR209C	PNP1	XP_506036	XP_720012	XP_448091	NP_593927	XP_022677861	KAG0662731	XP_041405812	XP_452943
KB38_0A07600								KAG0662730	XP_041405813
KB38_0A07610	YLR211C	ATG38			XP_448094		XP_022677846	KAG0662729	XP_041405814	XP_452928
KB38_0A07620	YLR212C	TUB4	XP_500603	XP_019330934	XP_448095	NP_596147	XP_022677844		XP_041405815	XP_452926
KB38_0A07630	YDL145C	COP1	XP_504161	XP_721749	XP_447410	NP_595279	XP_022677589	KAG0662727	XP_041405816	XP_455301
KB38_0A07640	YLR213C	CRR1			XP_448096		XP_022677588	KAG0662726	XP_041405817	XP_455302
KB38_0A07650	YLR214W	FRE1	XP_500736			NP_595065	XP_022677586	KAG0662725	XP_041405818	XP_455304
KB38_0A07660	YLR215C	CDC123	XP_505661	XP_720471	XP_448097	NP_593407	XP_022677585	KAG0662724	XP_041405819	XP_455305
KB38_0A07670	YDL142C	CRD1	XP_505804	XP_719059	XP_447413		XP_022677583		XP_041405820	XP_455308
KB38_0A07680	YLR216C	CPR6	XP_501918	XP_719413	XP_448098	NP_594787	XP_022677580	KAG0662723	XP_041405821	XP_455311
KB38_0A07690	YLR218C	COA4		XP_019330833	XP_448099	NP_588093	XP_022677578		XP_041405822	XP_455313
KB38_0A07700	YDL195W	SEC31	XP_504598	XP_718807	XP_448100	NP_595582	XP_022677577	KAG0662722	XP_041405823	XP_455314
KB38_0A07710	YDL194W	SNF3	XP_501621	XP_723173	XP_448101		XP_022677576	KAG0662721	XP_041405824	XP_455315
KB38_0A07720	YDL193W	NUS1	XP_505648	XP_723174	XP_447418	NP_596215	XP_022677575	KAG0662720	XP_041405825	XP_455316
KB38_0A07730	YDL137W	ARF2			XP_448103	NP_596118		KAG0662719	XP_041405826
KB38_0A07740	YDL191W	RPL35A	XP_499925	XP_019330870	XP_448104	NP_587693	XP_022677573	KAG0664099	XP_041405827	XP_455318
KB38_0A07750	YDL190C	UFD2	XP_502745	XP_723176	XP_448105	NP_593630	XP_022677572	KAG0664100	XP_041405828	XP_455319
KB38_0A07760	YDL189W	RBS1			XP_448106		XP_022677571	KAG0664101	XP_041405829	XP_455320
KB38_0A07770	YDL186W	YDL186W			XP_448108		XP_022677567	KAG0664102	XP_041405830	XP_455324
KB38_0A07780	YDL183C	MRX19	XP_502746	XP_721753	XP_447423	NP_593802	XP_022677565	KAG0664103	XP_041405831	XP_455326
KB38_0A07790					XP_447985			KAG0664104	XP_041405832
KB38_0A07800	YDL181W	INH1	XP_501481	XP_019330639	XP_447984	NP_588536	XP_022677561	KAG0664105	XP_041405833	XP_455330
KB38_0A07810	YDL130W	RPP1B	XP_500815	XP_715237	XP_002999573		XP_022677560	KAG0664106	XP_041405834	XP_455332
KB38_0A07820	YDL180W	YDL180W			XP_447983		XP_022677558	KAG0664107	XP_041405835	XP_455334
KB38_0A07830	YDL128W	VCX1	XP_500674	XP_711893	XP_448114	NP_001342722	XP_022677557	KAG0664108	XP_041405836	XP_455335
KB38_0A07840	YDL126C	CDC48	XP_505319	XP_713945	XP_448116	NP_593287	XP_022677555	KAG0664109	XP_041405837	XP_455337
KB38_0A07850	YDL178W	DLD2	XP_501517	XP_719996	XP_447981	NP_595342	XP_022677553	KAG0664110	XP_041405838	XP_455341
KB38_0A07860	YDL177C	YDL177C			XP_447980		XP_022677551		XP_041405839	XP_455343
KB38_0A07870								KAG0664111	XP_041405840
KB38_0A07880	YER083C	GET2		XP_723525	XP_447851	NP_587732	XP_022675614	KAG0664112	XP_041405841	XP_452609
KB38_0A07890	YER082C	UTP7	XP_505225	XP_723521	XP_447850	NP_594170	XP_022675610	KAG0664113	XP_041405842	XP_452612
KB38_0A07900	YER081W	SER3	XP_505228	XP_716332	XP_449901	NP_587837	XP_022675608	KAG0664114	XP_041405843	XP_452614
KB38_0A07910	YER080W	AIM9	XP_502929	XP_718135	XP_447849		XP_022676258	KAG0664115	XP_041405844	XP_452537
KB38_0A07920	YER078C	ICP55	XP_501134	XP_720049	XP_447848	NP_594637	XP_022676255	KAG0664116	XP_041405845	XP_452540
KB38_0A07930	YER077C	MRX1		XP_714417	XP_447847		XP_022676253	KAG0653714	XP_041405846	XP_452542
KB38_0A07940									XP_041405847
KB38_0A07950	YER075C	PTP3	XP_505836	XP_719371	XP_447846		XP_022676251	KAG0662214	XP_041405848	XP_452544
KB38_0A07960
KB38_0A07970
KB38_0A07980	YER073W	ALD5		XP_715347	XP_447844	NP_594582	XP_022676249	KAG0662212	XP_041405851	XP_452546
KB38_0A07990	YER071C	TDA2		XP_715380	XP_447843	NP_001018252	XP_022677780	KAG0662211	XP_041405852	XP_452548
KB38_0A08000	YIL068C	SEC6	XP_502576	XP_717834	XP_447842	NP_587736	XP_022677781	KAG0662210	XP_041405853	XP_452549
KB38_0A08010	YER070W	RNR1	XP_506109	XP_715320	XP_447841	NP_594491	XP_022677783	KAG0662209	XP_041405854	XP_452551
KB38_0A08020	YIL062C	ARC15	XP_503798	XP_712357	XP_449890	NP_593727	XP_022677787	KAG0662208	XP_041405855	XP_452555
KB38_0A08030	YER069W	ARG5
KB38_0A08040	YIL061C	SNP1	XP_503802	XP_019330779	XP_449889	NP_593779	XP_022677789	KAG0662206	XP_041405857	XP_452557
KB38_0A08050	YER068W	MOT2	XP_504890	XP_019331072	XP_447839	NP_593078	XP_022677790	KAG0662205	XP_041405858	XP_452558
KB38_0A08060								KAG0653459	XP_041405859
KB38_0A08070								KAG0654244
KB38_0A08080
KB38_0A08090
KB38_0A08100	YER065C	ICL1	XP_501923	XP_712232	XP_447837	NP_595067	XP_022677792	KAG0654384	XP_041405860	XP_452560
KB38_0A08110									XP_041405861
KB38_0A08120	YER063W	THO1	XP_505185	XP_712585	XP_447834	NP_587896	XP_022677795	KAG0660084	XP_041405862	XP_452564
KB38_0A08130								KAG0660085	XP_041405863
KB38_0A08140	YER061C	CEM1	XP_506061	XP_723188	XP_447833	NP_596487	XP_022677797	KAG0660086	XP_041405864	XP_452566
KB38_0A08150	YER060W	FCY21	XP_506056	XP_714531	XP_447832			KAG0660087	XP_041405865
KB38_0A08160	YER059W	PCL6	XP_501462	XP_718814	XP_449879	NP_596374	XP_022677800	KAG0660088	XP_041405866	XP_452569
KB38_0A08170	YER058W	PET117	XP_501461	XP_019330662	XP_447831		XP_022677801	KAG0660089	XP_041405867	XP_452570
KB38_0A08180								KAG0660090	XP_041405868
KB38_0A08190
KB38_0A08200								KAG0660092	XP_041405870
KB38_0A08210	YER056C	FCY2				NP_593472		KAG0660093	XP_041405871
KB38_0A08220	YER055C	HIS1	XP_501464	XP_721934	XP_448807	NP_594525	XP_022676183	KAG0660094	XP_041405872	XP_456303
KB38_0A08230
KB38_0A08240	YER054C	GIP2			XP_447830			KAG0666971	XP_041405874	XP_456305
KB38_0A08250	YER053C	PIC2	XP_505403	XP_714567		NP_596208		KAG0666970	XP_041405875
KB38_0A08260	YER052C	HOM3	XP_502711	XP_716543	XP_447829	NP_596542	XP_022676187	KAG0666969	XP_041405876	XP_456308
KB38_0A08270	YER050C	RSM18	XP_504588	XP_710409	XP_447827	NP_587934	XP_022674834	KAG0666968	XP_041405877	XP_454151
KB38_0A08280	YER049W	TPA1	XP_501166	XP_711450	XP_447826	NP_596087	XP_022674837	KAG0666967	XP_041405878	XP_454148
KB38_0A08290	YER048W-A	ISD11	XP_502735	XP_019330935	XP_447825	NP_596555	XP_022674838	KAG0666966	XP_041405879	XP_454147
KB38_0A08300	YER048C	CAJ1	XP_505317	XP_716575	XP_447824	NP_594337	XP_022674840	KAG0666965	XP_041405880	XP_454145
KB38_0A08310	YER047C	SAP1	XP_501154	XP_719320	XP_447823	NP_594206	XP_022674842	KAG0666964	XP_041405881	XP_454142
KB38_0A08320	YER046W	SPO73	XP_501921	XP_719062			XP_022674846	KAG0666963	XP_041405882	XP_454138
KB38_0A08330	YER044C-A	MEI4						KAG0666962	XP_041405883
KB38_0A08340	YER044C	ERG28	XP_504991	XP_719465	XP_447821	NP_595410	XP_022674850	KAG0666961	XP_041405884	XP_454133
KB38_0A08350	YFR038W	IRC5			XP_447820		XP_022674852	KAG0666960	XP_041405885	XP_454131
KB38_0A08360	YFR037C	RSC8	XP_504988	XP_715034	XP_447819	NP_593800	XP_022674853	KAG0666959	XP_041405886	XP_454130
KB38_0A08370	YIL026C	IRR1	XP_505618	XP_715033	XP_447481	NP_001343016	XP_022676195	KAG0666958	XP_041405887	XP_456316
KB38_0A08380			XP_501548	XP_716555	XP_445633		XP_022676938	KAG0666956	XP_041405888	XP_453774
KB38_0A08390	YIL019W	FAF1	XP_505021	XP_716558	XP_447808	NP_593940	XP_022676935	KAG0666955	XP_041405889	XP_453771
KB38_0A08400	YFR034C	PHO4	XP_505019	XP_716561	XP_445634	NP_593230		KAG0666954	XP_041405890	XP_453770
KB38_0A08410	YFR033C	QCR6	XP_505838	XP_019330856	XP_445635	NP_001342708	XP_022676934	KAG0666953	XP_041405891	XP_453769
KB38_0A08420	YFR032C	RRT5		XP_019330697	XP_445637			KAG0666952	XP_041405893	XP_453767
KB38_0A08430
KB38_0A08440	YFR031C	SMC2	XP_505843	XP_714465	XP_445638	NP_596180	XP_022676931	KAG0657548	XP_041405895	XP_453765
KB38_0A08450	YFR030W	MET10	XP_504018	XP_714247	XP_445639	NP_588222	XP_022676930	KAG0657549	XP_041405896	XP_453764
KB38_0A08460	YBR256C	RIB5	XP_501315	XP_721932	XP_445640	NP_588312	XP_022676926	KAG0657550	XP_041405897	XP_453760
KB38_0A08470	YIR011C	STS1	XP_499999	XP_723535	XP_449190	NP_594593	XP_022676924	KAG0657551	XP_041405898	XP_453758
KB38_0A08480	YBR255C-A	RCF3	XP_502432		XP_002999532		XP_022676923	KAG0657552	XP_041405899	XP_453757
KB38_0A08490	YBR255W	MTC4	XP_503504	XP_718141	XP_445641		XP_022676922	KAG0657553	XP_041405900	XP_453756
KB38_0A08500	YBR254C	TRS20	XP_503502	XP_718137	XP_445642	NP_595722	XP_022676921	KAG0657554	XP_041405901	XP_453755
KB38_0A08510	YBR253W	SRB6	XP_505247		XP_445643		XP_022676919	KAG0657555	XP_041405902	XP_453753
KB38_0A08520	YGL203C	KEX1	XP_500519	XP_720314	XP_446415	NP_596758	XP_022674590	KAG0653874	XP_041404033
KB38_0A08530	YGL202W	ARO8	XP_504211	XP_719544	XP_446416	NP_593270	XP_022674589	KAG0653327	XP_041404034	XP_455536
KB38_0A08540	YGL201C	MCM6	XP_500978	XP_718276	XP_447986	NP_596614	XP_022674586	KAG0654105	XP_041404035	XP_455539
KB38_0A08550								KAG0653254
KB38_0A08560			XP_501820		XP_447683		XP_022674872	KAG0663928	XP_041404036
KB38_0A08570	YGR142W	BTN2			XP_447682		XP_022674870	KAG0663929	XP_041404037	XP_454113
KB38_0A08580	YGR141W	VPS62	XP_503614	XP_711448	XP_447687		XP_022674869	KAG0663930	XP_041404038	XP_454114
KB38_0A08590	YGR140W	CBF2			XP_447688		XP_022674868	KAG0663931	XP_041404039	XP_454115
KB38_0A08600	YPR156C	TPO3	XP_501168	XP_723424	XP_447691	NP_595458	XP_022674867	KAG0663932	XP_041404040	XP_454116
KB38_0A08610	YGR135W	PRE9	XP_502011	XP_720045	XP_447692	NP_001342794	XP_022674863	KAG0663933	XP_041404041	XP_454120
KB38_0A08620								KAG0663934	XP_041404042
KB38_0A08630	YGR134W	CAF130		XP_718809	XP_447693		XP_022674861	KAG0663935	XP_041404043	XP_454122
KB38_0A08640	YGR133W	PEX4	XP_503549		XP_447694	NP_595078	XP_022674858	KAG0663936	XP_041404044	XP_454125
KB38_0A08650	YGR132C	PHB1	XP_503554	XP_720052	XP_447695	NP_594713	XP_022676942	KAG0663937	XP_041404045	XP_453779
KB38_0A08660	YPR149W	NCE102	XP_501745	XP_723171	XP_447696	NP_595217	XP_022676941	KAG0663938	XP_041404047	XP_453778
KB38_0A08670	YGR130C	YGR130C			XP_447697		XP_022676940	KAG0663939	XP_041404048	XP_453776
KB38_0A08680	YGR129W	SYF2			XP_447698		XP_022674832	KAG0663940	XP_041404049	XP_454155
KB38_0A08690	YGR128C	UTP8	XP_505764	XP_717808	XP_447699		XP_022674831	KAG0663942	XP_041404050	XP_454156
KB38_0A08700	YGR127W	YGR127W	XP_502299	XP_019331070	XP_447700		XP_022674830	KAG0663943	XP_041404051	XP_454157
KB38_0A08710	YGR126W	YGR126W			XP_447701		XP_022674829	KAG0663944	XP_041404052	XP_454158
KB38_0A08720	YGR125W	VSB1	XP_505771	XP_717913	XP_447702	NP_592941	XP_022674828	KAG0654151	XP_041404053	XP_454159
KB38_0A08730	YGR122W	YGR122W			XP_447706	NP_594217	XP_022677896	KAG0654613	XP_041404054	XP_452019
KB38_0A08740								KAG0654614	XP_041404055
KB38_0A08750	YHR098C	SFB3	XP_503926	XP_721003	XP_444846	NP_595476	XP_022676110	KAG0654615	XP_041404056	XP_456067
KB38_0A08760	YHR100C	GEP4	XP_500050	XP_019330997	XP_446986	NP_588111	XP_022677175	KAG0661378	XP_041404057	XP_454699
KB38_0A08770	YHR101C	BIG1	XP_502125	XP_713939	XP_449269		XP_022674199	KAG0661377	XP_041404058	XP_002999412
KB38_0A08780	YHR102W	KIC1	XP_504754	XP_710618	XP_449270	NP_596023		KAG0661376	XP_041404059	XP_454932
KB38_0A08790	YHR103W	SBE22		XP_715548	XP_449271		XP_022674196	KAG0661375	XP_041404060	XP_454931
KB38_0A08800	YHR105W	YPT35		XP_720629	XP_447304			KAG0661374	XP_041404061
KB38_0A08810	YDR353W	TRR1		XP_720598	XP_447305	NP_001018848	XP_022674193	KAG0661373	XP_041404062	XP_454928
KB38_0A08820	YHR107C	CDC12	XP_503349	XP_019330627	XP_447306	NP_001342848	XP_022674192	KAG0661372	XP_041404063	XP_454927
KB38_0A08830								KAG0661371	XP_041404064
KB38_0A08840	YHR109W	CTM1	XP_506045	XP_719373	XP_447307		XP_022674770	KAG0661370	XP_041404065	XP_454919
KB38_0A08850	YHR110W	ERP5	XP_501960	XP_019330693	XP_447308			KAG0661369	XP_041404066	XP_454918
KB38_0A08860	YHR113W	APE4	XP_500533	XP_713940	XP_447311	NP_594745	XP_022678449	KAG0661368	XP_041404067	XP_454914
KB38_0A08870	YOR116C	RPO31	XP_502142	XP_715412	XP_449275	NP_595506	XP_022678447	KAG0664952	XP_041404068	XP_454912
KB38_0A08880	YOR117W	RPT5	XP_502605	XP_715432	XP_444885	NP_001342870	XP_022678445	KAG0664951	XP_041404069	XP_454909
KB38_0A08890	YOR118W	RTC5	XP_502132		XP_449273	NP_596336	XP_022678442	KAG0664950	XP_041404070	XP_454906
KB38_0A08900	YOR122C	PFY1	XP_002143009	XP_717614	XP_447301	NP_593827	XP_022674930	KAG0664949	XP_041404071	XP_454051
KB38_0A08910	YOR123C	LEO1	XP_002143008	XP_720406	XP_448664	NP_596263	XP_022674929	KAG0664948	XP_041404072	XP_454052
KB38_0A08920	YDR372C	VPS74	XP_502369	XP_722559	XP_444893	NP_001342951	XP_022674927	KAG0664947	XP_041404073	XP_454054
KB38_0A08930	YOR124C	UBP2	XP_502367	XP_715891	XP_448665	NP_594208	XP_022674926	KAG0664946	XP_041404074	XP_454055
KB38_0A08940	YOR125C	CAT5	XP_503973	XP_715703	XP_448666	NP_595416	XP_022674924	KAG0664945	XP_041404075	XP_454057
KB38_0A08950	YDR375C	BCS1	XP_502366	XP_715892	XP_444896	NP_593875	XP_022674921	KAG0664944	XP_041404076	XP_454059
KB38_0A08960	YOR126C	IAH1	XP_500598	XP_719426	XP_448667		XP_022674920	KAG0664943	XP_041404077	XP_454060
KB38_0A08970	YOR127W	RGA1	XP_500711	XP_722665	XP_448668		XP_022674917	KAG0664942	XP_041404078	XP_454063
KB38_0A08980	YOR128C	ADE2	XP_501255	XP_723120	XP_448669	NP_588141	XP_022674914	KAG0664941	XP_041404079	XP_454067
KB38_0A08990	YOR129C	AFI1	XP_500308	XP_723132		NP_596321	XP_022674912	KAG0664940	XP_041404080	XP_454069
KB38_0A09000				XP_723138					XP_041404081
KB38_0A09010					XP_444905			KAG0664939
KB38_0A09020	YOR131C	YOR131C	XP_503106		XP_447568		XP_022674903	KAG0664938	XP_041404083	XP_002999392
KB38_0A09030	YOR132W	VPS17	XP_503108	XP_718167	XP_447566	NP_593047	XP_022674902	KAG0664937	XP_041404084	XP_454079
KB38_0A09040	YOR133W	EFT1	XP_499612	XP_019330758	XP_444908	NP_587863	XP_022674901	KAG0666574	XP_041405581	XP_454080
KB38_0A09050	YER053C-A	YER053C-A
KB38_0A09060	YIL044C	AGE2	XP_505405	XP_714568	XP_448810	NP_593448	XP_022676185	KAG0657170	XP_041404086	XP_456306
KB38_0A09070	YIL043C	CBR1	XP_502426	XP_711449	XP_448811	NP_587852	XP_022676188	KAG0657171	XP_041408411	XP_456309
KB38_0A09080	YIL042C	PKP1	XP_504157	XP_716416	XP_448812	NP_593879	XP_022674835	KAG0657172	XP_041408412	XP_454150
KB38_0A09090
KB38_0A09100	YIL041W	GVP36	XP_501167	XP_716544	XP_448813	NP_593220	XP_022674836	KAG0657174	XP_041408413	XP_454149
KB38_0A09110	YIL040W	APQ12		XP_719318	XP_448814	NP_596142		KAG0667109	XP_041408414
KB38_0A09120	YIL039W	TED1	XP_500494	XP_717790	XP_448816	NP_594432	XP_022674841	KAG0667108	XP_041408415	XP_454144
KB38_0A09130	YIL038C	NOT3	XP_503626	XP_717644	XP_448817	NP_594789	XP_022674844	KAG0667107	XP_041408416	XP_454140
KB38_0A09140	YDR081C	PDC2		XP_723548	XP_448656	NP_594583	XP_022675503		XP_041408417	XP_452726
KB38_0A09150	YDR080W	VPS41	XP_505548	XP_723544	XP_448657	NP_593409	XP_022675504	KAG0667106	XP_041408418	XP_452725
KB38_0A09160	YDR079C-A	TFB5	XP_505547	XP_019330670	XP_448658	NP_596155		KAG0667105	XP_041408419	XP_452724
KB38_0A09170	YDR079W	PET100	XP_503255	XP_019330687	XP_448659		XP_022675506	KAG0667104	XP_041408420	XP_452722
KB38_0A09180	YDR078C	SHU2			XP_448660		XP_022674754	KAG0667103	XP_041408421	XP_002999387
KB38_0A09190	YER150W	SPI1	XP_503675	XP_710492	XP_448661		XP_022674751	KAG0667102	XP_041408422	XP_453996
KB38_0A09200	YDR076W	RAD55			XP_448662	NP_593604	XP_022674750	KAG0667101	XP_041408423	XP_453997
KB38_0A09210	YDR074W	TPS2	XP_502823	XP_721536	XP_446592	NP_594430	XP_022674364	KAG0667100	XP_041408424	XP_454407
KB38_0A09220	YDR073W	SNF11			XP_002999544			KAG0667099	XP_041408425	XP_454408
KB38_0A09230	YDR072C	IPT1		XP_723455	XP_446591		XP_022674365	KAG0667098	XP_041408426	XP_454409
KB38_0A09240	YDR071C	PAA1	XP_500865	XP_715066	XP_446590	NP_593345	XP_022674367	KAG0667097	XP_041408427	XP_454411
KB38_0A09250	YDR070C	FMP16			XP_446589		XP_022674368	KAG0667096	XP_041408428	XP_454412
KB38_0A09260	YDR069C	DOA4	XP_505454	XP_715008	XP_446588	NP_001342719	XP_022674369	KAG0667095	XP_041408429	XP_454413
KB38_0A09270	YDR068W	DOS2	XP_504996	XP_722232	XP_446587	NP_593244	XP_022674370	KAG0667094	XP_041408430	XP_454414
KB38_0A09280	YDR067C	OCA6	XP_500860	XP_715007	XP_446586		XP_022674371	KAG0667093	XP_041408431	XP_454415
KB38_0A09290								KAG0667092	XP_041408432
KB38_0A09300	YDR065W	RRG1			XP_446584		XP_022675275	KAG0667091	XP_041408433	XP_455654
KB38_0A09310	YJL026W	RNR2	XP_500466	XP_715342	XP_445565	NP_596546	XP_022675340	KAG0654256	XP_041408434	XP_455757
KB38_0A09320	YJL025W	RRN7	XP_501256	XP_722631	XP_445564	NP_596129	XP_022675343	KAG0655842	XP_041408435	XP_455761
KB38_0A09330	YJL024C	APS3						KAG0655843	XP_041408436
KB38_0A09340	YLR024C	UBR2			XP_445562		XP_022675351	KAG0655844	XP_041408437	XP_455770
KB38_0A09350	YGR185C	TYS1	XP_501859	XP_720447	XP_447206	NP_587876	XP_022675352	KAG0655845	XP_041408438	XP_455771
KB38_0A09360	YLR023C	IZH3	XP_500751	XP_718090	XP_445561	NP_593206	XP_022675357	KAG0657494	XP_041408439	XP_455777
KB38_0A09370	YLR015W	BRE2	XP_502418	XP_721873	XP_445543	NP_596557	XP_022675538	KAG0657493	XP_041408440	XP_452688
KB38_0A09380	YLR014C	PPR1	XP_500690	XP_721895	XP_445542		XP_022675539	KAG0657492	XP_041408441	XP_452687
KB38_0A09390	YOL104C	NDJ1						KAG0657491	XP_041408442
KB38_0A09400				XP_719101			XP_022678331	KAG0657489	XP_041408443	XP_452740
KB38_0A09410								KAG0669664	XP_041408444
KB38_0A09420	YOL107W	YOL107W	XP_502822	XP_721428	XP_447570	NP_587734	XP_022678333	KAG0669665	XP_041408445	XP_452738
KB38_0A09430	YOL108C	INO4	XP_504684	XP_019330763	XP_447569		XP_022677344	KAG0669666	XP_041408446	XP_002999438
KB38_0A09440	YOL103W	ITR2	XP_505807	XP_714885	XP_447572	NP_593858	XP_022678324	KAG0663574	XP_041408447	XP_452747
KB38_0A09450	YOL102C	TPT1	XP_501323	XP_717804	XP_447573	NP_594515	XP_022678320		XP_041408448	XP_452751
KB38_0A09460	YOL101C	IZH4						KAG0663575	XP_041408449
KB38_0A09470								KAG0663576	XP_041408450
KB38_0A09480	YDR490C	PKH1	XP_500535	XP_716293	XP_447575	NP_588442		KAG0663577	XP_041408451	XP_452755
KB38_0A09490	YOL098C	SDD3	XP_502870	XP_712146	XP_447576	NP_593544	XP_022676165	KAG0663578	XP_041408452	XP_456284
KB38_0A09500				XP_716297			XP_022676734	KAG0663580	XP_041408453	XP_451875
KB38_0A09510	YOL097C	WRS1	XP_500662	XP_716295	XP_447578	NP_592983	XP_022676733	KAG0663581	XP_041408454	XP_451874
KB38_0A09520	YOL096C	COQ3	XP_500950	XP_716710	XP_447579	NP_588239	XP_022673699	KAG0663582	XP_041408455	XP_452358
KB38_0A09530	YOL095C	HMI1		XP_719420	XP_447580		XP_022673701	KAG0663583	XP_041408456	XP_452360
KB38_0A09540	YOL094C	RFC4	XP_505116	XP_719417	XP_447581	NP_593121	XP_022673703	KAG0663584	XP_041408457	XP_452362
KB38_0A09550	YOL093W	TRM10	XP_505343	XP_711832	XP_447582	NP_593764	XP_022673704	KAG0663585	XP_041408458	XP_452363
KB38_0A09560	YOL092W	YPQ1	XP_505016	XP_716611	XP_447583		XP_022673705	KAG0663586	XP_041408459	XP_452364
KB38_0A09570	YOL091W	SPO21				NP_595806	XP_022673706	KAG0663587	XP_041408460
KB38_0A09580	YOL090W	MSH2	XP_504806	XP_715402	XP_447585	NP_001342761	XP_022675705	KAG0663589	XP_041408461	XP_455202
KB38_0A09590	YOL089C	HAL9	XP_505440	XP_714605	XP_447586		XP_022675703	KAG0663590	XP_041408462	XP_455204
KB38_0A09600	YOL088C	MPD2			XP_447587		XP_022675701	KAG0663591	XP_041408463	XP_455206
KB38_0A09610	YOL087C	DUF1	XP_502485	XP_722124	XP_447589	NP_592926	XP_022676070	KAG0655257	XP_041408464	XP_456026
KB38_0A09620	YOL086W-A	MHF1			XP_002999561	NP_594162	XP_022676069	KAG0655256	XP_041408465	XP_456025
KB38_0A09630	YOL084W	PHM7		XP_716011	XP_447591	NP_592939	XP_022675527	KAG0655606	XP_041408466	XP_452699
KB38_0A09640	YOL083W	ATG34						KAG0655607	XP_041407674
KB38_0A09650	YGL121C	GPG1			XP_446278			KAG0654740	XP_041407675
KB38_0A09660	YGL122C	NAB2	XP_503917	XP_718156	XP_446277	NP_594911	XP_022674597	KAG0654741	XP_041407676	XP_455528
KB38_0A09670	YGL123W	RPS2	XP_503943	XP_718157	XP_446276	NP_588435	XP_022674598	KAG0654742	XP_041407677	XP_455527
KB38_0A09680	YGL124C	MON1	XP_501514	XP_717342	XP_446275	NP_593016	XP_022674600	KAG0654743	XP_041407678	XP_455524
KB38_0A09690	YGL125W	MET13	XP_500349	XP_719985	XP_446274	NP_593224	XP_022674606	KAG0657421	XP_041407679	XP_455518
KB38_0A09700	YGL126W	SCS3			XP_447267		XP_022674611	KAG0657420	XP_041407680	XP_455512
KB38_0A09710	YGL127C	SOH1	XP_502213	XP_711556	XP_447266	NP_587859	XP_022673784	KAG0657419	XP_041407681	XP_452457
KB38_0A09720	YGL061C	DUO1			XP_446271		XP_022673782	KAG0657418	XP_041407682	XP_452455
KB38_0A09730	YGL060W	YBP2	XP_500469	XP_722236			XP_022673780	KAG0657417	XP_041407683
KB38_0A09740	YGL059W	PKP2	XP_505923		XP_446273		XP_022673778	KAG0657416	XP_041407684	XP_452451
KB38_0A09750	YGL058W	RAD6	XP_505919	XP_019331041	XP_447268	NP_592876	XP_022673777	KAG0657415	XP_041407685	XP_452450
KB38_0A09760	YGL057C	GEP7			XP_447269			KAG0657414	XP_041407686
KB38_0A09770			XP_504058					KAG0657413	XP_041407687
KB38_0A09780	YGL055W	OLE1	XP_501496		XP_447271				XP_041407688
KB38_0A09790	YGL054C	ERV14	XP_505312			NP_594657		KAG0659762	XP_041407689
KB38_0A09800	YLR301W	HRI1			XP_447273		XP_022673767	KAG0659763	XP_041407690
KB38_0A09810			XP_501719			NP_593273	XP_022673761			XP_452434
KB38_0A09820				XP_711484
KB38_0A09830	YLR293C	GSP1	XP_505004		XP_447279	NP_596827	XP_022676606	KAG0659766	XP_041407693	XP_452429
KB38_0A09840	YLR292C	SEC72	XP_502422	XP_712634	XP_447280		XP_022676605	KAG0659767	XP_041407694	XP_452428
KB38_0A09850			XP_505824	XP_720949						XP_452427
KB38_0A09860	YLR290C	COQ11	XP_504481	XP_720383	XP_447281	NP_588508		KAG0659769	XP_041407696	XP_451193
KB38_0A09870				XP_711475	XP_447282	NP_594788	XP_022673753	KAG0659770		XP_452417
KB38_0A09880	YLR288C	MEC3			XP_449769				XP_041407698	XP_452416
KB38_0A09890	YOR182C	RPS30B	XP_505423	XP_019331075	XP_446782	NP_595969		KAG0668840	XP_041407699	XP_452414
KB38_0A09900					XP_449770	NP_594844	XP_022673750	KAG0659773	XP_041407700	XP_452413
KB38_0A09910
KB38_0A09920			XP_503149		XP_449771	NP_594130	XP_022673748	KAG0659775	XP_041407702	XP_452410
KB38_0A09930	YLR285W	NNT1	XP_499912		XP_449772	NP_593958	XP_022673747	KAG0659776	XP_041407703	XP_452409
KB38_0A09940				XP_716280			XP_022673746	KAG0659777	XP_041407704	XP_452408
KB38_0A09950	YLR283W	PUT7	XP_002143025						XP_041407705
KB38_0A09960	YLR281C	RSO55	XP_500374	XP_711480	XP_446190	NP_596474	XP_022673744		XP_041407706	XP_452406
KB38_0A09970	YLR278C	YLR278C						KAG0656149	XP_041407707
KB38_0A09980	YLR277C	YSH1	XP_504965		XP_446189				XP_041407708
KB38_0A09990	YLR276C	DBP9			XP_446188	NP_588531		KAG0656151	XP_041407709
KB38_0A10000
KB38_0A10010				XP_711479			XP_022675019	KAG0653822	XP_041407712	XP_453475
KB38_0A10020						NP_001342899
KB38_0A10030
KB38_0A10040
KB38_0A10050	YLR272C	YCS4	XP_505078	XP_713140		NP_596329	XP_022676027			XP_455983
KB38_0A10060	YOL001W	PHO80	XP_503113	XP_718091			XP_022678098	KAG0657628	XP_041407715	XP_453126
KB38_0A10070	YLR267W	BOP2			XP_448488
KB38_0A10080	YLR268W	SEC22	XP_503132	XP_019331077	XP_445314	NP_596218	XP_022676033	KAG0668077	XP_041407717	XP_455989
KB38_0A10090	YLR270W	DCS1	XP_506082	XP_712473	XP_445312	NP_596194	XP_022676032	KAG0668078	XP_041407718	XP_455988
KB38_0A10100				XP_713134		NP_001343075			XP_041407719	XP_455987
KB38_0A10110					XP_445806	NP_587888		KAG0668080
KB38_0A10120	YOR004W	UTP23		XP_713413		NP_588391	XP_022678088	KAG0668081	XP_041407721	XP_453116
KB38_0A10130							XP_022678095		XP_041407722	XP_453123
KB38_0A10140			XP_500510	XP_718483	XP_446051		XP_022678096	KAG0668083	XP_041407723	XP_453124
KB38_0A10150					XP_448074				XP_041407724	XP_452280
KB38_0A10160
KB38_0A10170								KAG0668086
KB38_0A10180					XP_448076			KAG0668087	XP_041407727
KB38_0A10190								KAG0668088
KB38_0A10200	YDR506C	GMC1			XP_448078		XP_022673614	KAG0668089	XP_041407729
KB38_0A10210					XP_447237	NP_596224	XP_022675956	KAG0655608	XP_041407730	XP_455922
KB38_0A10220								KAG0660204
KB38_0A10230	YBR065C	ECM2		XP_717166	XP_449102	NP_588094	XP_022675969	KAG0660205	XP_041407733	XP_455909
KB38_0A10240
KB38_0A10250	YBR062C	YBR062C	XP_504749		XP_447244			KAG0660207	XP_041407735
KB38_0A10260	YBR061C	TRM7	XP_505481		XP_447243	NP_594746		KAG0660208	XP_041407736
KB38_0A10270			XP_503147	XP_717161	XP_447242	NP_596143
KB38_0A10280								KAG0660210	XP_041407738
KB38_0A10290	YBR058C-A	TSC3		XP_019330822	XP_002999555				XP_041407739	XP_455915
KB38_0A10300	YBR058C	UBP14	XP_501002	XP_722561		NP_596085		KAG0660211	XP_041407740
KB38_0A10310	YBR067C	TIP1			XP_449104			KAG0660212	XP_041407741
KB38_0A10320			XP_504373	XP_721300		NP_588533	XP_022678432			XP_454896
KB38_0A10330	YER117W	RPL23B	XP_502651	XP_019331007	XP_446519	NP_594075	XP_022677768	KAG0669122	XP_041407743	XP_454264
KB38_0A10340	YBL088C	TEL1	XP_502380						XP_041407744
KB38_0A10350				XP_710561
KB38_0A10360							XP_022673545		XP_041406012	XP_451547
KB38_0A10370								KAG0669704
KB38_0A10380	YNR058W	BIO3	XP_504233	XP_718256			XP_022677083	KAG0669703	XP_041406014	XP_451549
KB38_0A10390
KB38_0A10400										XP_453957
KB38_0A10410	YER120W	SCS2		XP_019331014	XP_446523			KAG0669701	XP_041407746
KB38_0A10420	YBL092W	RPL32	XP_504606	XP_019331001		NP_594182		KAG0669700	XP_041407747
KB38_0A10430	YBL093C	ROX3		XP_019331000	XP_449758			KAG0669699	XP_041407748	XP_454256
KB38_0A10440					XP_449759
KB38_0A10450	YBL097W	BRN1		XP_716559	XP_449760	NP_587811	XP_022677757	KAG0669697	XP_041407750
KB38_0A10460			XP_502634	XP_717815
KB38_0A10470	YBL099W	ATP1	XP_504936	XP_019330645	XP_449761	NP_594919	XP_022677754	KAG0669695	XP_041407752	XP_454248
KB38_0A10480
KB38_0A10490	YBL102W	SFT2	XP_505292		XP_449754	NP_594553	XP_022677749	KAG0669693	XP_041407754	XP_454242
KB38_0A10500				XP_713920				KAG0669692	XP_041407755
KB38_0A10510	YBL104C	SEA4	XP_503002		XP_449752					XP_454239
KB38_0A10520	YBL105C	PKC1				NP_595950		KAG0669691	XP_041407757
KB38_0A10530	YBL106C	SRO77						KAG0669690
KB38_0A10540						NP_588163	XP_022677743	KAG0669689		XP_454236
KB38_0A10550				XP_714210					XP_041407760
KB38_0A10560			XP_503513				XP_022677741			XP_454234
KB38_0A10570	YJR082C	EAF6			XP_449748		XP_022677740		XP_041407762	XP_454233
KB38_0A10580								KAG0669684	XP_041407763
KB38_0A10590	YCR028C-A	RIM1	XP_504520	XP_718504	XP_002999593	NP_594383	XP_022673889	KAG0669683	XP_041407764	XP_451274
KB38_0A10600	YCR028C	FEN2			XP_449126		XP_022675137	KAG0669682	XP_041407765	XP_451276
KB38_0A10610	YJR030C	RBH2
KB38_0A10620	YJL177W	RPL17B			XP_449699			KAG0669680	XP_041407767
KB38_0A10630	YKL179C	COY1	XP_501992	XP_720965	XP_449700		XP_022673898	KAG0669679	XP_041407768	XP_451285
KB38_0A10640				XP_718511		NP_001342813	XP_022673902	KAG0669678		XP_451291
KB38_0A10650					XP_446618			KAG0669677
KB38_0A10660	YHR143W-A	RPC10	XP_502037	XP_715053	XP_446617	NP_595688	XP_022675067	KAG0669676	XP_041407771	XP_453420
KB38_0A10670			XP_502170		XP_446616				XP_041407772
KB38_0A10680			XP_504985	XP_019330732	XP_446615		XP_022675061			XP_453426
KB38_0A10690								KAG0654495	XP_041407774
KB38_0A10700	YDL212W	SHR3	XP_504322			NP_595470	XP_022675057		XP_041407775	XP_453431
KB38_0A10710	YDL213C	NOP6		XP_718825				KAG0654493
KB38_0A10720								KAG0665322	XP_041407777
KB38_0A10730	YDL215C	GDH2	XP_503741	XP_716032	XP_446609	NP_588149
KB38_0A10740				XP_711591		NP_593131	XP_022675047	KAG0665324	XP_041407779	XP_453441
KB38_0A10750								KAG0665326	XP_041407781
KB38_0A10760			XP_501442					KAG0665327
KB38_0A10770				XP_719977
KB38_0A10780			XP_501071		XP_446604		XP_022676063	KAG0665329	XP_041407785	XP_456019
KB38_0A10790
KB38_0A10800					XP_446599				XP_041407788	XP_456014
KB38_0A10810	YNL199C	GCR2						KAG0665333
KB38_0A10820			XP_501380	XP_713777	XP_446597	NP_588186	XP_022677038	KAG0665334	XP_041407790
KB38_0A10830	YDL227C	HO			XP_446596			KAG0665335	XP_041407791
KB38_0A10840			XP_499604	XP_716208			XP_022677042	KAG0669759	XP_041407792	XP_453906
KB38_0A10850				XP_716206	XP_445410	NP_594934		KAG0658379
KB38_0A10860										XP_453910
KB38_0A10870	YDL233W	MFG1			XP_448438			KAG0658381	XP_041407795	XP_453915
KB38_0A10880	YNL215W	IES2		XP_714448	XP_448439			KAG0658382	XP_041407796	XP_453916
KB38_0A10890			XP_506113	XP_712158	XP_445413	NP_592900	XP_022677052	KAG0658383	XP_041407797	XP_453917
KB38_0A10900	YDL235C	YPD1				NP_595482
KB38_0A10910	YDL236W	PHO13	XP_504528	XP_713888	XP_445414	NP_596255	XP_022677057	KAG0671408	XP_041407799	XP_453922
KB38_0A10920	YNL220W	ADE12			XP_448445	NP_594664		KAG0671409	XP_041407800
KB38_0A10930	YDL238C	GUD1		XP_720323		NP_587874		KAG0671410		XP_453927
KB38_0A10940
KB38_0A10950								KAG0671413	XP_041407804
KB38_0A10960				XP_718646					XP_041407805
KB38_0A10970					XP_445594		XP_022675529			XP_452697
KB38_0A10980								KAG0671416
KB38_0A10990								KAG0653250
KB38_0A11000
KB38_0A11010
KB38_0A11020
KB38_0A11030
KB38_0A11040
KB38_0A11050
KB38_0A11060
KB38_0B00100
KB38_0B00110
KB38_0B00120	YIR027C	DAL1	XP_505780	XP_717825			XP_022673728	KAG0671885	XP_041407048	XP_452389
KB38_0B00130	YIR028W	DAL4	XP_502451	XP_720055		NP_594991		KAG0671886	XP_041407047
KB38_0B00140	YIR030C	DCG1	XP_504274	XP_719943		NP_594496	XP_022677881	KAG0671887	XP_041407046	XP_452004
KB38_0B00150								KAG0671888
KB38_0B00160	YIR032C	DAL3	XP_505092	XP_711549		NP_594419	XP_022674325	KAG0671889	XP_041407044	XP_455065
KB38_0B00170	YJR152W	DAL5	XP_505496	XP_720004		NP_588287	XP_022674148	KAG0664465	XP_041407043	XP_453200
KB38_0B00180	YIR029W	DAL2	XP_502981	XP_719512		NP_594495	XP_022676357		XP_041407042	XP_451729
KB38_0B00190	YCR106W	RDS1			XP_445523			KAG0664466	XP_041407041
KB38_0B00200	YER184C	TOG1			XP_446369			KAG0664467	XP_041407040
KB38_0B00210			XP_502282	XP_723152			XP_022674028	KAG0664468	XP_041407039	XP_451452
KB38_0B00220	YHR208W	BAT1	XP_502278	XP_720921	XP_446368	NP_595180	XP_022674027	KAG0664469	XP_041407038	XP_451451
KB38_0B00230	YER183C	FAU1	XP_502280	XP_712948	XP_446367	NP_596203	XP_022674026	KAG0664470	XP_041407037	XP_451450
KB38_0B00240	YER182W	FMP10		XP_721872	XP_446366	NP_593334	XP_022674025	KAG0664471	XP_041407036	XP_451449
KB38_0B00250	YHR207C	SET5	XP_502715	XP_715734	XP_446364	NP_588413	XP_022674024	KAG0664472	XP_041407035	XP_451448
KB38_0B00260	YHR206W	SKN7	XP_502825	XP_716809	XP_446363	NP_594284	XP_022674023	KAG0664473	XP_041407034	XP_451447
KB38_0B00270	YDR189W	SLY1	XP_503071	XP_715437	XP_446217	NP_588374	XP_022677018	KAG0664474	XP_041407033	XP_453879
KB38_0B00280	YDR190C	RVB1	XP_502110	XP_715438	XP_446216	NP_594783	XP_022677019	KAG0664475	XP_041407032	XP_453880
KB38_0B00290	YLR243W	GPN3	XP_502047	XP_715439	XP_446724	NP_594965	XP_022677021	KAG0664476	XP_041407031	XP_453883
KB38_0B00300	YLR242C	ARV1	XP_506043	XP_723143	XP_446725	NP_593529	XP_022677023	KAG0664477	XP_041407030	XP_453885
KB38_0B00310	YLR241W	CSC1	XP_505733	XP_723144	XP_446726	NP_593089	XP_022677024	KAG0664478	XP_041407029	XP_453886
KB38_0B00320	YLR240W	VPS34	XP_505213	XP_718832	XP_446727	NP_594699	XP_022677025	KAG0664479	XP_041407028	XP_453887
KB38_0B00330	YLR239C	LIP2	XP_505943	XP_721508	XP_446729	NP_594748	XP_022677031	KAG0664480	XP_041407027	XP_453893
KB38_0B00340				XP_719122				KAG0664481	XP_041407026
KB38_0B00350	YLR234W	TOP3	XP_505752	XP_723146	XP_446732	NP_596761	XP_022676054	KAG0664482	XP_041407025	XP_456010
KB38_0B00360
KB38_0B00370
KB38_0B00380	YJR143C	PMT4	XP_503607	XP_714280	XP_449354	NP_596807	XP_022676331	KAG0667781	XP_041408334	XP_451701
KB38_0B00390	YJR142W	YJR142W	XP_503861	XP_714282	XP_449355	NP_593291	XP_022676332	KAG0667782	XP_041408335	XP_451702
KB38_0B00400	YJR141W	IPA1	XP_502703	XP_714277	XP_449356	NP_595427	XP_022676334	KAG0667783	XP_041408336	XP_451704
KB38_0B00410	YJR140C	HIR3	XP_502702	XP_019330892	XP_449357	NP_596576	XP_022676335	KAG0667784	XP_041408337	XP_451705
KB38_0B00420	YJR138W	IML1	XP_502269	XP_721448	XP_449360	NP_596645	XP_022676337	KAG0667785	XP_041408338	XP_451707
KB38_0B00430	YJR137C	MET5	XP_502687	XP_714270	XP_449361	NP_593252	XP_022676339	KAG0667786	XP_041408339	XP_451709
KB38_0B00440								KAG0667787	XP_041408340
KB38_0B00450	YJR136C	TTI2			XP_449362	NP_594019	XP_022676342	KAG0667788	XP_041408341	XP_451713
KB38_0B00460	YJR135W-A	TIM8	XP_502705	XP_710939	XP_449363	NP_592830	XP_022676343	KAG0667789	XP_041408342	XP_451714
KB38_0B00470	YJR135C	MCM22			XP_449364		XP_022676344	KAG0667790	XP_041408343	XP_451715
KB38_0B00480	YJR134C	SGM1	XP_499915	XP_719812	XP_449365	NP_596036	XP_022676346	KAG0667791	XP_041408344	XP_451717
KB38_0B00490	YJR133W	XPT1	XP_504036		XP_449366	NP_593644	XP_022676347	KAG0667792	XP_041408345	XP_451718
KB38_0B00500	YHR196W	UTP9		XP_719810	XP_449662		XP_022676348	KAG0667793	XP_041408346	XP_451719
KB38_0B00510	YJR132W	NMD5	XP_504016	XP_712642	XP_449367	NP_588103	XP_022676349	KAG0667794	XP_041408347	XP_451720
KB38_0B00520	YJR131W	MNS1	XP_502939	XP_713641	XP_449368	NP_594139	XP_022676354	KAG0667795	XP_041408348	XP_451726
KB38_0B00530	YJR129C	EFM3	XP_501495	XP_719513	XP_449370	NP_001342864	XP_022676358	KAG0667796	XP_041408349	XP_451730
KB38_0B00540				XP_722229				KAG0667797	XP_041408350
KB38_0B00550
KB38_0B00560	YJR126C	VPS70	XP_500522	XP_720397	XP_449372	NP_595233	XP_022676363	KAG0661446	XP_041408351	XP_451735
KB38_0B00570								KAG0661445	XP_041408352
KB38_0B00580	YLR449W	FPR4	XP_504483	XP_713635	XP_449373	NP_596694	XP_022676289	KAG0661444	XP_041408353	XP_451741
KB38_0B00590				XP_715558		NP_587782		KAG0661443	XP_041408354
KB38_0B00600	YML073C	RPL6A	XP_504484	XP_019330624	XP_449266	NP_588190	XP_022676288	KAG0661442	XP_041408355	XP_451742
KB38_0B00610	YLR447C	VMA6	XP_505487	XP_710332	XP_449374	NP_594237	XP_022676285	KAG0661441	XP_041408356	XP_451745
KB38_0B00620	YLR446W	YLR446W			XP_449375			KAG0661440	XP_041408357
KB38_0B00630	YLR445W	GMC2			XP_449377		XP_022676633	KAG0661439	XP_041408358	XP_451753
KB38_0B00640	YLR443W	ECM7		XP_713324	XP_449378		XP_022676636	KAG0661438	XP_041408359	XP_451756
KB38_0B00650	YLR442C	SIR3			XP_449379			KAG0661437	XP_041408360
KB38_0B00660								KAG0661436	XP_041408361
KB38_0B00670
KB38_0B00680	YLR440C	SEC39	XP_500820	XP_712341	XP_449382		XP_022676641	KAG0663121	XP_041408363	XP_451762
KB38_0B00690	YLR439W	MRPL4	XP_500742	XP_712343	XP_449383	NP_587832	XP_022676644	KAG0663122	XP_041408364	XP_451765
KB38_0B00700	YLR438C-A	LSM3	XP_500743	XP_019331098	XP_002999599	NP_595747	XP_022676645	KAG0663123	XP_041408365	XP_451766
KB38_0B00710	YLR438W	CAR2	XP_501441	XP_713322	XP_449384	NP_596588	XP_022676647	KAG0663124	XP_041408366	XP_451768
KB38_0B00720
KB38_0B00730	YLR436C	ECM30	XP_503991	XP_721494	XP_449386	NP_593484	XP_022676649	KAG0663126	XP_041408368	XP_451778
KB38_0B00740	YLR435W	TSR2	XP_503982	XP_721496	XP_449387	NP_595465	XP_022676650	KAG0663127	XP_041408369	XP_451779
KB38_0B00750	YLR431C	ATG23			XP_449388		XP_022676654	KAG0663128	XP_041408370	XP_451782
KB38_0B00760	YLR430W	SEN1	XP_002142993	XP_723150	XP_449389	NP_594119	XP_022676655	KAG0663129		XP_451783
KB38_0B00770	YLR429W	CRN1	XP_500243	XP_019331032	XP_447915	NP_593175	XP_022674129	KAG0663130	XP_041408372	XP_453181
KB38_0B00780	YLR427W	MAG2	XP_500245	XP_713357	XP_447914	NP_596530	XP_022674130	KAG0663131	XP_041408373	XP_453182
KB38_0B00790	YLR426W	TDA5			XP_447913	NP_595933	XP_022674132	KAG0663132	XP_041408374	XP_453184
KB38_0B00800	YLR425W	TUS1	XP_503851	XP_712230	XP_447912	NP_588115	XP_022674133	KAG0663133	XP_041408375	XP_453185
KB38_0B00810	YKL195W	MIA40	XP_504227	XP_721476	XP_445568	NP_593316	XP_022674136	KAG0654069	XP_041408376	XP_453188
KB38_0B00820	YLR424W	SPP382	XP_504228	XP_721479	XP_447911	NP_594091	XP_022674137	KAG0654068	XP_041408377	XP_453189
KB38_0B00830										XP_002999422
KB38_0B00840
KB38_0B00850	YLR256W	HAP1	XP_501985	XP_716613	XP_445120		XP_022676143	KAG0668111	XP_041408378	XP_456105
KB38_0B00860	YLR253W	MCP2	XP_500396	XP_711348	XP_445121	NP_595922	XP_022676141	KAG0668110	XP_041408380	XP_456103
KB38_0B00870	YLR173W	TAG1			XP_445185		XP_022676137	KAG0668109	XP_041408381	XP_456099
KB38_0B00880	YLR172C	DPH5	XP_505522	XP_711434	XP_445186	NP_588441	XP_022676136	KAG0668108	XP_041408382	XP_456098
KB38_0B00890	YLR170C	APS1		XP_710277	XP_445187	NP_593410	XP_022676135	KAG0668107	XP_041408383	XP_456097
KB38_0B00900	YLR247C	IRC20	XP_501545		XP_445188	NP_001342916	XP_022674471	KAG0668106	XP_041408384	XP_455630
KB38_0B00910	YLR248W	RCK2	XP_503915	XP_714858	XP_445124	NP_588136	XP_022674472	KAG0668105	XP_041408385	XP_455631
KB38_0B00920	YLR249W	YEF3	XP_503895	XP_711356	XP_445123	NP_588285	XP_022675295	KAG0668104	XP_041408387	XP_455632
KB38_0B00930	YLR250W	SSP120		XP_714591	XP_446950	NP_587691	XP_022675293	KAG0668103	XP_041408388	XP_455634
KB38_0B00940	YLR174W	IDP2		XP_713421	XP_445184		XP_022675291	KAG0668102	XP_041408389	XP_455638
KB38_0B00950	YLR175W	CBF5	XP_503903	XP_710717	XP_446954	NP_594878	XP_022674801	KAG0668101	XP_041408390	XP_453273
KB38_0B00960			XP_503908		XP_446957	NP_594086		KAG0668100	XP_041408391	XP_453276
KB38_0B00970	YNL002C	RLP7	XP_503909	XP_441054	XP_446958	NP_593454	XP_022674805	KAG0668099	XP_041408392	XP_453277
KB38_0B00980	YCL018W	LEU2	XP_501284	XP_720371	XP_446959	NP_595804	XP_022674806	KAG0668098	XP_041408393	XP_453278
KB38_0B00990	YCL017C	NFS1	XP_501996	XP_720372	XP_446960	NP_596002	XP_022674807	KAG0668097	XP_041408394	XP_453279
KB38_0B01000	YCL016C	DCC1	XP_502003	XP_720374	XP_445182	NP_592927	XP_022674809	KAG0668096	XP_041408395	XP_453281
KB38_0B01010	YCL014W	BUD3	XP_501899	XP_720370	XP_445181		XP_022674810	KAG0668095	XP_041408396	XP_453282
KB38_0B01020	YCL011C	GBP2	XP_503927	XP_019331019	XP_445179	NP_594207		KAG0668094	XP_041408397
KB38_0B01030	YCL010C	SGF29	XP_503928	XP_720366	XP_445178	NP_596000	XP_022675288	KAG0668093	XP_041408398	XP_455641
KB38_0B01040
KB38_0B01050	YCL009C	ILV6	XP_501650	XP_722721	XP_446964	NP_595907	XP_022675290	KAG0656959	XP_041408399	XP_455639
KB38_0B01060	YCL008C	STP22		XP_713948	XP_446965		XP_022674799	KAG0656958	XP_041408400	XP_453271
KB38_0B01070	YCL005W-A	VMA9		XP_019330691		NP_001343007
KB38_0B01080	YCL005W	LDB16			XP_445177	NP_588150	XP_022673958	KAG0656957	XP_041408402	XP_451376
KB38_0B01090	YCL004W	PGS1	XP_503929	XP_720364	XP_445176	NP_595992	XP_022673959	KAG0656956	XP_041408403	XP_451377
KB38_0B01100	YCL002C	YCL002C		XP_720365	XP_445175		XP_022673960	KAG0656955	XP_041408404	XP_451378
KB38_0B01110					XP_445173			KAG0656954	XP_041408405
KB38_0B01120	YCR002C	CDC10	XP_502074	XP_717411	XP_446654	NP_593159	XP_022674448	KAG0656953	XP_041408406	XP_455659
KB38_0B01130								KAG0672220	XP_041405436
KB38_0B01140	YGL043W	DST1	XP_503724	XP_712962	XP_445674	NP_593623	XP_022674616	KAG0654520	XP_041408407	XP_455506
KB38_0B01150	YGL044C	RNA15	XP_503723	XP_712963	XP_445675	NP_593884	XP_022674615	KAG0654521	XP_041408408	XP_455507
KB38_0B01160	YGR158C	MTR3	XP_503612	XP_710705	XP_445829		XP_022675955	KAG0654522	XP_041408409	XP_455901
KB38_0B01170	YGL045W	RIM8	XP_503019	XP_719051	XP_445676		XP_022675514	KAG0654523	XP_041408410	XP_452712
KB38_0B01180	YGR159C	NSR1	XP_505375	XP_719050	XP_445830			KAG0668577	XP_041404087
KB38_0B01190	YPR070W	MED1			XP_445475		XP_022678344	KAG0668578	XP_041404088	XP_451944
KB38_0B01200	YPR068C	HOS1		XP_711859	XP_445477		XP_022678342	KAG0668579	XP_041404089	XP_451946
KB38_0B01210								KAG0668580	XP_041404090
KB38_0B01220					XP_448751			KAG0668581	XP_041404091
KB38_0B01230	YPR067W	ISA2	XP_504712	XP_719906	XP_445480	NP_596675	XP_022678337		XP_041404092	XP_451952
KB38_0B01240	YPR066W	UBA3	XP_504981	XP_711261	XP_445481	NP_592940	XP_022678336	KAG0668582	XP_041404093	XP_451953
KB38_0B01250	YBR106W	SND3	XP_500495			NP_595944		KAG0668583	XP_041404094
KB38_0B01260	YPR065W	ROX1	XP_500419					KAG0668584	XP_041404095
KB38_0B01270	YPR063C	YPR063C	XP_501178	XP_019330995	XP_445482		XP_022678384	KAG0668585	XP_041404096	XP_451903
KB38_0B01280	YPR062W	FCY1	XP_505753	XP_019330987	XP_445483		XP_022678383	KAG0668586	XP_041404097	XP_451904
KB38_0B01290								KAG0668587	XP_041404098
KB38_0B01300	YPR084W	YPR084W		XP_711702	XP_448564		XP_022675026	KAG0668588	XP_041404099	XP_453468
KB38_0B01310	YPR085C	ASA1	XP_500459	XP_719157	XP_448565		XP_022675027	KAG0668589	XP_041404100	XP_453467
KB38_0B01320					XP_448566			KAG0668590	XP_041404101
KB38_0B01330	YPR089W	YPR089W	XP_501573	XP_713567	XP_448569	NP_594468	XP_022677826	KAG0668591	XP_041404102	XP_452908
KB38_0B01340	YPR091C	NVJ2	XP_501561	XP_710666	XP_448570	NP_595864	XP_022677822	KAG0668592	XP_041404103	XP_452904
KB38_0B01350	YPR093C	ASR1			XP_448571		XP_022677819	KAG0668593	XP_041404104	XP_452901
KB38_0B01360	YPR094W	RDS3	XP_501580	XP_714821	XP_448572	NP_593792	XP_022677818	KAG0668594	XP_041404105	XP_452900
KB38_0B01370	YPR095C	SYT1	XP_501579		XP_448573	NP_001342851	XP_022677817	KAG0668595	XP_041404106	XP_452899
KB38_0B01380	YPR097W	YPR097W	XP_500371	XP_719181	XP_448574	NP_588311	XP_022675638	KAG0668596	XP_041404107	XP_452895
KB38_0B01390	YGR082W	TOM20		XP_721452	XP_448271		XP_022677815	KAG0668597	XP_041404108	XP_452897
KB38_0B01400	YPR098C	TMH18	XP_500660	XP_722158	XP_446443		XP_022677816	KAG0668598	XP_041404109	XP_452898
KB38_0B01410	YPR100W	MRPL51	XP_503804	XP_716348	XP_446442	NP_595697	XP_022674663	KAG0668599	XP_041404110	XP_455459
KB38_0B01420	YPR101W	SNT309			XP_446441			KAG0668600	XP_041404111
KB38_0B01430	YPR102C	RPL11A	XP_500914	XP_019330794	XP_446440	NP_595899	XP_022674667	KAG0668601	XP_041404112	XP_455455
KB38_0B01440	YPR103W	PRE2	XP_500920	XP_714824	XP_446439	NP_593825	XP_022674668	KAG0668602	XP_041404113	XP_455453
KB38_0B01450	YPR104C	FHL1	XP_500921	XP_714827	XP_446438	NP_594272	XP_022674669	KAG0668603	XP_041404114	XP_455452
KB38_0B01460	YPR105C	COG4	XP_502353	XP_712809	XP_446437	NP_588155	XP_022674670	KAG0668604	XP_041404115	XP_455451
KB38_0B01470	YPR106W	ISR1			XP_446435			KAG0668605	XP_041404116
KB38_0B01480	YPR107C	YTH1	XP_502840	XP_712810	XP_446434	NP_592962	XP_022674672	KAG0668606	XP_041404117	XP_455448
KB38_0B01490	YPR108W	RPN7	XP_501215	XP_716421	XP_446433	NP_595175	XP_022676879	KAG0668607	XP_041404118	XP_453710
KB38_0B01500	YPR109W	GLD1			XP_445148		XP_022676884	KAG0666973	XP_041404119	XP_453717
KB38_0B01510	YPR110C	RPC40	XP_504330	XP_714923	XP_445149	NP_596831	XP_022676885	KAG0666974	XP_041404120	XP_453719
KB38_0B01520	YPR112C	MRD1	XP_500793	XP_721723	XP_445151	NP_595599	XP_022676889	KAG0666975	XP_041404121	XP_453723
KB38_0B01530	YGR094W	VAS1	XP_505653	XP_710060	XP_446497	NP_595435	XP_022676890	KAG0666976	XP_041404122	XP_453724
KB38_0B01540	YPR113W	PIS1	XP_505658	XP_712248	XP_446500	NP_593021	XP_022676893	KAG0666977	XP_041404123	XP_453727
KB38_0B01550	YPR114W	YPR114W			XP_445152	NP_594236	XP_022676894	KAG0666978	XP_041404124	XP_453728
KB38_0B01560								KAG0666979	XP_041404125
KB38_0B01570	YPR116W	RRG8			XP_445610		XP_022676897	KAG0666980	XP_041404126	XP_453731
KB38_0B01580	YPR117W	YPR117W		XP_716548	XP_445611		XP_022676900	KAG0666981	XP_041404127	XP_453734
KB38_0B01590	YPR118W	MRI1	XP_500138	XP_719457	XP_445612	NP_596610	XP_022676911	KAG0666982	XP_041404128	XP_453746
KB38_0B01600	YPR119W	CLB2	XP_500918	XP_722496	XP_445613	NP_001342891	XP_022676913	KAG0666983	XP_041404129	XP_453748
KB38_0B01610	YPR120C	CLB5			XP_445614		XP_022676914	KAG0666984	XP_041404130	XP_453749
KB38_0B01620	YPR125W	YLH47	XP_505473	XP_718144	XP_445617	NP_593648	XP_022677910		XP_041404131	XP_452034
KB38_0B01630	YGR116W	SPT6	XP_002142995	XP_715187	XP_448983	NP_594487	XP_022677912	KAG0666985	XP_041404132	XP_452036
KB38_0B01640	YPR124W	CTR1		XP_711319	XP_445616		XP_022677913	KAG0666986	XP_041404133	XP_452037
KB38_0B01650	YPR122W	AXL1			XP_445615		XP_022676916	KAG0666987	XP_041404134	XP_453750
KB38_0B01660	R0020C					NP_595763
KB38_0B01670
KB38_0B01680
KB38_0B01690	YEL047C	FRD1		XP_712811	XP_448824	NP_594239	XP_022675411		XP_041404135	XP_455832
KB38_0B01700			XP_500331						XP_041404136
KB38_0B01710	YEL044W	IES6	XP_504394	XP_715545	XP_448825	NP_593143	XP_022675414	KAG0656033	XP_041404137	XP_455834
KB38_0B01720	YEL043W	GTA1	XP_500011	XP_711203	XP_448826		XP_022675415	KAG0656032	XP_041404138	XP_455835
KB38_0B01730	YEL042W	GDA1	XP_501956	XP_716635	XP_448827	NP_593447	XP_022675417	KAG0656031	XP_041404139	XP_455837
KB38_0B01740	YJR049C	UTR1	XP_504486	XP_716634	XP_447315	NP_588005	XP_022675418	KAG0656030	XP_041404140	XP_455838
KB38_0B01750	YEL040W	UTR2	XP_500934	XP_721748	XP_445272		XP_022675419	KAG0664732	XP_041404141	XP_455839
KB38_0B01760								KAG0664733	XP_041404142
KB38_0B01770	YEL038W	UTR4	XP_502911	XP_722543	XP_448829	NP_593876	XP_022674216	KAG0664734	XP_041404143	XP_454952
KB38_0B01780	YEL037C	RAD23	XP_502899	XP_019330749	XP_448830	NP_596231	XP_022674217	KAG0664735	XP_041404144	XP_454953
KB38_0B01790								KAG0664736
KB38_0B01800	YEL034W	HYP2	XP_501535	XP_019330999	XP_448832		XP_022674219	KAG0664737	XP_041404145	XP_454956
KB38_0B01810	YEL032W	MCM3	XP_505729	XP_713158	XP_448833	NP_587795	XP_022674220	KAG0664738	XP_041404146	XP_454957
KB38_0B01820	YEL031W	SPF1	XP_505730	XP_711837	XP_448834	NP_593971	XP_022674221	KAG0664739	XP_041404147	XP_454958
KB38_0B01830				XP_718679				KAG0664740	XP_041404148
KB38_0B01840	YEL029C	BUD16	XP_499883	XP_710879	XP_447391		XP_022674225	KAG0664741	XP_041404149	XP_454963
KB38_0B01850	YLL005C	SPO75			XP_445658		XP_022675371	KAG0664742	XP_041404150	XP_455791
KB38_0B01860	YLL006W	MMM1	XP_502263	XP_712641	XP_445657	NP_595534	XP_022675370	KAG0664743	XP_041404151	XP_455790
KB38_0B01870	YLL007C	LMO1	XP_500993	XP_019331037	XP_445656		XP_022675369	KAG0664744	XP_041404152	XP_455789
KB38_0B01880	YLL004W	ORC3	XP_505428	XP_712743	XP_445550		XP_022674454	KAG0664745	XP_041404153	XP_455665
KB38_0B01890	YJL002C	OST1	XP_505429	XP_714694	XP_445659	NP_594536	XP_022674453	KAG0664746	XP_041404154	XP_455664
KB38_0B01900	YLL003W	SFI1		XP_716985	XP_445660	NP_595568	XP_022674452	KAG0664747	XP_041404155	XP_455663
KB38_0B01910	YJL001W	PRE3	XP_505432	XP_714697	XP_445549	NP_596295	XP_022674451	KAG0664748	XP_041404156	XP_455662
KB38_0B01920	YLR010C	TEN1						KAG0654781	XP_041404157
KB38_0B01930	YLR009W	RLP24	XP_500693	XP_712645	XP_447754	NP_594839	XP_022678136	KAG0654780	XP_041404158	XP_454376
KB38_0B01940	YLR008C	PAM18	XP_500822	XP_712644	XP_447753	NP_593445	XP_022678135	KAG0654779	XP_041404159	XP_454377
KB38_0B01950	YLR007W	NSE1		XP_721874	XP_447752		XP_022678134	KAG0654778	XP_041404160	XP_454378
KB38_0B01960	YLR004C	THI73		XP_711554	XP_446540		XP_022678130	KAG0654777	XP_041404161	XP_454382
KB38_0B01970	YJR005W	APL1	XP_503988	XP_715013	XP_446541		XP_022678132	KAG0654351	XP_041404162	XP_454380
KB38_0B01980	YJR004C	SAG1		XP_718077	XP_446542		XP_022678126	KAG0654352	XP_041404163	XP_454386
KB38_0B01990						NP_001342792		KAG0657282	XP_041404164
KB38_0B02000	YJR002W	MPP10	XP_500703	XP_710480	XP_445664	NP_593634	XP_022674998	KAG0657281	XP_041404165	XP_453497
KB38_0B02010	YDR315C	IPK1		XP_710307	XP_447113	NP_588080	XP_022677971	KAG0657280	XP_041404166	XP_454521
KB38_0B02020	YDR314C	RAD34		XP_709951	XP_447114			KAG0657278	XP_041404167
[truncated: 3,667 more rows]

## Sheet: B
K. bulderi ID	S. cerevisiae ID	S. cerevisiae ID alias	Y. lipolytica ID	C. albicans ID	C. glabrata ID	S. pombe ID	K. marxianus ID	K. exigua ID	K. barnettii ID	K. lactis ID
KB39_0J00100	YPL120W	VPS30	XP_502723	XP_720483	XP_448005	NP_001342824	XP_022676520	KAG0657933	XP_041404795	XP_455132
KB39_0J00110	YPL121C	MEI5		XP_019331091	XP_448004		XP_022676517	KAG0657932	XP_041404796	XP_455129
KB39_0J00120	YPL122C	TFB2	XP_506038	XP_710801	XP_448003	NP_596563	XP_022676515	KAG0657931	XP_041404797	XP_455127
KB39_0J00130	YEL022W	GEA2	XP_504150	XP_721784	XP_447385	NP_596613	XP_022674240	KAG0655379	XP_041404798	XP_454979
KB39_0J00140	YEL021W	URA3		XP_721787	XP_447384	NP_587705	XP_022674242	KAG0655378	XP_041404799	XP_454981
KB39_0J00150	YEL020W-A	TIM9	XP_503570	XP_019331040	XP_447061	NP_588008	XP_022674243	KAG0655377	XP_041404800	XP_454982
KB39_0J00160	YEL020C	PXP1	XP_503660		XP_449488	NP_595484		KAG0658245	XP_041404801
KB39_0J00170	YEL019C	MMS21		XP_716078	XP_449489		XP_022674076	KAG0658244	XP_041404802	XP_451498
KB39_0J00180	YEL018W	EAF5			XP_449490		XP_022674075	KAG0658243	XP_041404803	XP_451497
KB39_0J00190	YEL017W	GTT3			XP_449491		XP_022674073	KAG0658242	XP_041404804	XP_451495
KB39_0J00200	YEL015W	EDC3	XP_502820	XP_712246	XP_449492	NP_595858	XP_022674069		XP_041404805	XP_451491
KB39_0J00210	YEL013W	VAC8	XP_503924	XP_710992	XP_449493	NP_595238	XP_022674066	KAG0658241	XP_041404806	XP_451490
KB39_0J00220								KAG0655820
KB39_0J00230	YCR016W	YCR016W		XP_719829	XP_449118		XP_022674056	KAG0655819	XP_041404807	XP_451482
KB39_0J00240	YCR015C	CTO1	XP_502941	XP_719831	XP_445125	NP_595901	XP_022674055	KAG0655818	XP_041404808	XP_451481
KB39_0J00250			XP_502742	XP_711323		NP_596730	XP_022674053	KAG0655817	XP_041404809
KB39_0J00260								KAG0655816
KB39_0J00270								KAG0655815	XP_041404810
KB39_0J00280	YEL012W	UBC8	XP_503847	XP_712965	XP_449495	NP_596617	XP_022674063	KAG0669235	XP_041404812	XP_451487
KB39_0J00290	YEL011W	GLC3	XP_501531	XP_719182	XP_449494	NP_587976	XP_022674062	KAG0669236	XP_041404813	XP_451486
KB39_0J00300	YNL001W	DOM34	XP_501146	XP_713252	XP_446966	NP_587936	XP_022673962	KAG0669237	XP_041404814	XP_451380
KB39_0J00310	YCL001W	RER1	XP_500605	XP_715250	XP_445174	NP_594831	XP_022673961	KAG0669238	XP_041404815	XP_451379
KB39_0J00320	YNL005C	MRP7	XP_502738	XP_715251	XP_446963	NP_596173	XP_022675289	KAG0669239	XP_041404816	XP_455640
KB39_0J00330	YCL012C	YCL012C	XP_505434	XP_720369	XP_445180	NP_593125		KAG0669240	XP_041404817
KB39_0J00340	YNL004W	HRB1					XP_022674811		XP_041404818	XP_453283
KB39_0J00350	YNL003C	PET8	XP_502002	XP_720373	XP_446961	NP_594641	XP_022674808	KAG0669241	XP_041404819	XP_453280
KB39_0J00360	YLR176C	RFX1		XP_713492			XP_022674804	KAG0669242	XP_041404820
KB39_0J00370	YNL006W	LST8	XP_503905	XP_441049	XP_446956	NP_595682	XP_022674803	KAG0669243	XP_041404821	XP_453275
KB39_0J00380	YNL007C	SIS1		XP_713489	XP_446955	NP_588477	XP_022674802	KAG0669244	XP_041404822	XP_453274
KB39_0J00390	YNL010W	PYP1	XP_500672	XP_714859	XP_446952	NP_593841	XP_022675292	KAG0669245	XP_041404823	XP_455636
KB39_0J00400	YNL011C	YNL011C		XP_712477	XP_446951			KAG0669246	XP_041404824	XP_455635
KB39_0J00410	YNL032W	SIW14	XP_502530	XP_711079	XP_449641	NP_595585	XP_022678175	KAG0669247	XP_041404825	XP_454336
KB39_0J00420
KB39_0J00430
KB39_0J00440								KAG0669250	XP_041404828
KB39_0J00450	YML005W	TRM12	XP_502288	XP_716610	XP_449643	NP_593066		KAG0669251	XP_041404829
KB39_0J00460	YNL027W	CRZ1	XP_502287	XP_716600	XP_449644	NP_593073	XP_022678169	KAG0669252	XP_041404830	XP_454342
KB39_0J00470	YNL026W	SAM50	XP_501539	XP_716599	XP_449645	NP_594600	XP_022678168	KAG0669253	XP_041404831	XP_454343
KB39_0J00480	YIL083C	CAB2	XP_501540	XP_716598	XP_449640	NP_588072	XP_022678167	KAG0669254	XP_041404832	XP_454344
KB39_0J00490	YNL025C	SSN8	XP_502385	XP_716596	XP_449646	NP_595953	XP_022678178	KAG0669255	XP_041404833	XP_454319
KB39_0J00500	YNL024C-A	KSH1	XP_002143044	XP_019331096		NP_001343144			XP_041404834	XP_454322
KB39_0J00510	YNL024C	EFM6	XP_502650		XP_449647	NP_593178	XP_022678182	KAG0669256	XP_041404835	XP_454324
KB39_0J00520	YNL023C	FAP1	XP_502652	XP_713411	XP_449648	NP_588382	XP_022678183	KAG0669257	XP_041404836	XP_454325
KB39_0J00530	YNL022C	RCM1	XP_502626	XP_718269	XP_449649	NP_594509	XP_022678185		XP_041404837	XP_454327
KB39_0J00540	YNL021W	HDA1	XP_504372	XP_718271	XP_447854	NP_595104	XP_022678186	KAG0669258	XP_041404838	XP_454328
KB39_0J00550	YNL020C	ARK1				NP_596081		KAG0669259	XP_041404839
KB39_0J00560								KAG0658651	XP_041404840
KB39_0J00570	YNL035C	YNL035C	XP_504144	XP_718195	XP_446432	NP_587980	XP_022678188	KAG0658650	XP_041404841	XP_454330
KB39_0J00580	YNL039W	BDP1	XP_504143	XP_718196	XP_446430	NP_588496	XP_022678189	KAG0658649	XP_041404842	XP_454331
KB39_0J00590	YNL038W	GPI15	XP_504573	XP_718197	XP_446429	NP_596139	XP_022678190	KAG0658648	XP_041404843	XP_454332
KB39_0J00600	YIL099W	SGA1	XP_503574	XP_721790	XP_446481	NP_595908	XP_022678195	KAG0658647	XP_041404844	XP_455264
KB39_0J00610	YNL041C	COG6	XP_505497	XP_710917	XP_446427	NP_596325	XP_022678198	KAG0660154	XP_041404845	XP_455261
KB39_0J00620	YIL103W	DPH1	XP_505734	XP_710915	XP_446483	NP_596409	XP_022678199	KAG0660153	XP_041404846	XP_455260
KB39_0J00630	YGR046W	TAM41	XP_501755	XP_720542	XP_446530	NP_595808	XP_022673646	KAG0660152	XP_041404847	XP_452304
KB39_0J00640	YNL042W	BOP3		XP_710912	XP_446426		XP_022678201	KAG0660151	XP_041404848	XP_455258
KB39_0J00650	YNL044W	YIP3	XP_002142986	XP_019330660	XP_446425	NP_587810	XP_022678202	KAG0660150	XP_041404849	XP_455257
KB39_0J00660	YNL045W	LAP2	XP_504817	XP_711210	XP_446424	NP_588133	XP_022678203	KAG0671745	XP_041404850	XP_455256
KB39_0J00670	YIL105C	SLM1	XP_502578	XP_710843	XP_446422	NP_594631	XP_022678204	KAG0671747	XP_041404851	XP_455254
KB39_0J00680	YNL048W	ALG11	XP_502579	XP_712508	XP_445463	NP_587708	XP_022678205	KAG0671748	XP_041404852	XP_455253
KB39_0J00690								KAG0671749	XP_041404853
KB39_0J00700	YNR015W	SMM1	XP_506010	XP_714536	XP_447492	NP_595439	XP_022677539	KAG0671750	XP_041407247	XP_455356
KB39_0J00710	YNR017W	TIM23	XP_506009	XP_714535	XP_447491	NP_587996	XP_022677541	KAG0671751	XP_041407248	XP_455354
KB39_0J00720	YNR018W	RCF2	XP_505828	XP_711897	XP_449805	NP_593280	XP_022677543	KAG0671752	XP_041407249	XP_455352
KB39_0J00730	YNR019W	ARE2	XP_505086	XP_714838	XP_449806	NP_593707	XP_022675616	KAG0671753	XP_041407250	XP_452607
KB39_0J00740	YNR020C	ATP23	XP_505259	XP_714839	XP_449807	NP_587717	XP_022675617	KAG0671754	XP_041407251	XP_452606
KB39_0J00750	YNR022C	MRPL50		XP_714849	XP_449809		XP_022675620	KAG0671755	XP_041407252	XP_452603
KB39_0J00760	YNR024W	MPP6			XP_449811			KAG0671756	XP_041407253
KB39_0J00770							XP_022675631	KAG0671757	XP_041407254
KB39_0J00780	YNR026C	SEC12			XP_449812			KAG0671758	XP_041407255
KB39_0J00790	YNR027W	BUD17		XP_716720	XP_449813	NP_593904	XP_022675634		XP_041407256	XP_452588
KB39_0J00800
KB39_0J00810								KAG0671761	XP_041407257
KB39_0J00820	YNR029C	YNR029C	XP_503865	XP_716987	XP_449814	NP_596245	XP_022677813	KAG0671762	XP_041407258	XP_452584
KB39_0J00830	YNR030W	ALG12	XP_501361	XP_716986	XP_449815	NP_595429	XP_022677812	KAG0671763	XP_041407259	XP_452583
KB39_0J00840								KAG0671764	XP_041407260
KB39_0J00850	YNR032W	PPG1	XP_499783	XP_717179	XP_449816	NP_593740	XP_022677808	KAG0671765	XP_041407261	XP_452579
KB39_0J00860	YNR032C-A	HUB1	XP_499707	XP_019330931	XP_449817	NP_595099	XP_022677807	KAG0671766	XP_041407262	XP_452578
KB39_0J00870	YNR033W	ABZ1	XP_499784	XP_710092	XP_449818	NP_596536	XP_022677806	KAG0671767	XP_041407263	XP_452576
KB39_0J00880	YCR073W-A	SOL2	XP_501998	XP_714529	XP_449819	NP_587920	XP_022677805	KAG0671768	XP_041407264	XP_452574
KB39_0J00890			XP_505834		XP_449820	NP_588183	XP_022676179	KAG0671769	XP_041407265	XP_456299
KB39_0J00900	YNR034W-A	EGO4	XP_502254		XP_002999602			KAG0671770	XP_041407266
KB39_0J00910	YNR035C	ARC35	XP_499714	XP_718460	XP_446706	NP_593903	XP_022674720	KAG0671771	XP_041407267	XP_455399
KB39_0J00920	YNR036C	MRPS12	XP_499713	XP_718461	XP_446707	NP_593866	XP_022674721	KAG0671772	XP_041407268	XP_455398
KB39_0J00930	YNR037C	RSM19	XP_501228	XP_019331102	XP_446708	NP_592912	XP_022674723	KAG0671773	XP_041407269	XP_455396
KB39_0J00940	YNR038W	DBP6	XP_501227	XP_711043	XP_446709	NP_588332	XP_022674724	KAG0671774	XP_041407270	XP_455395
KB39_0J00950	YNR039C	ZRG17	XP_500429	XP_717174	XP_446710	NP_595796	XP_022674726	KAG0671775	XP_041407271	XP_455393
KB39_0J00960	YNR040W	MRX15	XP_500694	XP_715880	XP_445337			KAG0671776	XP_041407272	XP_455550
KB39_0J00970	YNR041C	COQ2	XP_505040	XP_719402	XP_445336	NP_593219	XP_022674577	KAG0671777	XP_041407273	XP_455549
KB39_0J00980	YNR043W	MVD1	XP_505041	XP_019330598	XP_445335	NP_594027	XP_022674578	KAG0671778	XP_041407274	XP_455548
KB39_0J00990	YCR084C	TUP1	XP_500061		XP_445712	NP_592873	XP_022674579	KAG0671779	XP_041407275	XP_455547
KB39_0J01000								KAG0671780	XP_041407276
KB39_0J01010	YNR045W	PET494			XP_445331		XP_022674956	KAG0671781	XP_041407277	XP_454026
KB39_0J01020	YNR046W	TRM112	XP_504367	XP_714432	XP_445330	NP_592914	XP_022675878	KAG0671782	XP_041407278	XP_453026
KB39_0J01030	YNR047W	FPK1	XP_499761		XP_445329	NP_593065	XP_022675877	KAG0671783	XP_041407279	XP_453027
KB39_0J01040								KAG0671784	XP_041407280
KB39_0J01050	YNR049C	MSO1			XP_445327		XP_022675870	KAG0671785	XP_041407281	XP_453034
KB39_0J01060	YNR050C	LYS9	XP_503168	XP_716109	XP_445326	NP_596411	XP_022675869	KAG0671786	XP_041407282	XP_453035
KB39_0J01070	YNR051C	BRE5		XP_712099	XP_445325		XP_022675867	KAG0671787	XP_041407283
KB39_0J01080	YNR052C	POP2	XP_500803	XP_718072	XP_445324	NP_588385	XP_022675866	KAG0671788	XP_041407284	XP_453039
KB39_0J01090	YNR053C	NOG2	XP_505976	XP_019331013	XP_445323	NP_593896	XP_022675865	KAG0671789	XP_041407285	XP_453040
KB39_0J01100	YNR054C	ESF2	XP_500481	XP_714579	XP_445322	NP_595758	XP_022675864	KAG0671790	XP_041407286
KB39_0J01110								KAG0671791
KB39_0J01120								KAG0671792
KB39_0J01130								KAG0671793	XP_041407288
KB39_0J01140						NP_596847		KAG0671794	XP_041407289
KB39_0J01150				XP_723582			XP_022678119	KAG0671795	XP_041407290
KB39_0J01160	YEL072W	RMD6		XP_712240				KAG0671796	XP_041407291
KB39_0J01170	YOR374W	ALD4	XP_501383		XP_445696		XP_022676487	KAG0671797	XP_041407292	XP_455099
KB39_0J01180
KB39_0J01190
KB39_0J01200				XP_719885	XP_445694		XP_022676486	KAG0671799	XP_041407294	XP_455098
KB39_0J01210	YOR372C	NDD1			XP_446526		XP_022676485	KAG0671800	XP_041407295	XP_455097
KB39_0J01220	YOR371C	GPB1			XP_448801			KAG0671801	XP_041407296
KB39_0J01230	YOR370C	MRS6	XP_505064	XP_719879	XP_448022	NP_595923	XP_022675139	KAG0671802	XP_041407297	XP_453340
KB39_0J01240	YOR369C	RPS12	XP_505066	XP_719881	XP_448021	NP_587869	XP_022676483	KAG0671803	XP_041407298	XP_455095
KB39_0J01250	YOR368W	RAD17	XP_505068	XP_710334	XP_448020	NP_594809	XP_022676482	KAG0671804	XP_041407299	XP_455094
KB39_0J01260	YLR118C	TML25	XP_500198	XP_720557	XP_445519	NP_594165	XP_022675941	KAG0671805	XP_041407300	XP_455883
KB39_0J01270	YLR117C	CLF1	XP_505576	XP_720027	XP_445518	NP_596573	XP_022675942	KAG0671806	XP_041407301	XP_455887
KB39_0J01280	YLR116W	MSL5	XP_505575	XP_720024	XP_445517	NP_587871	XP_022675944	KAG0671807	XP_041407302	XP_455888
KB39_0J01290	YLR115W	CFT2	XP_502172	XP_720020	XP_445516	NP_595448	XP_022675274	KAG0671808	XP_041407303	XP_454491
KB39_0J01300	YLR114C	AVL9	XP_505984	XP_721317	XP_449853	NP_593804	XP_022674525	KAG0671809	XP_041407304	XP_455606
KB39_0J01310	YLR113W	HOG1	XP_504383	XP_721016	XP_449852	NP_592843	XP_022676025		XP_041407305	XP_455981
KB39_0J01320	YDR134C	CCW22			XP_449851		XP_022676024	KAG0656178	XP_041407306	XP_455980
KB39_0J01330					XP_449849		XP_022676022	KAG0656179	XP_041407307	XP_455977
KB39_0J01340	YLR107W	REX3	XP_500615	XP_722159	XP_449847	NP_594715	XP_022676019	KAG0659836	XP_041407308	XP_455974
KB39_0J01350	YLR106C	REA1	XP_500637	XP_722762	XP_449846	NP_588370	XP_022676018	KAG0659837	XP_041407309	XP_455973
KB39_0J01360	YLR105C	SEN2	XP_500601	XP_720485	XP_449845	NP_001018222	XP_022676017	KAG0659838	XP_041407310	XP_455972
KB39_0J01370	YLR104W	LCL2	XP_500599	XP_711696	XP_449844			KAG0659839	XP_041407311	XP_455971
KB39_0J01380	YLR103C	CDC45	XP_500565	XP_710112	XP_449843	NP_594693	XP_022676016	KAG0659840	XP_041407312	XP_455970
KB39_0J01390	YLR102C	APC9	XP_505527		XP_449842			KAG0659841	XP_041407313
KB39_0J01400
KB39_0J01410
KB39_0J01420
KB39_0J01430	YDR129C	SAC6	XP_501023	XP_719107	XP_445058	NP_596289	XP_022676015	KAG0654149	XP_041407314	XP_455968
KB39_0J01440	YLR100W	ERG27		XP_717931	XP_449841		XP_022676014	KAG0654150	XP_041407315	XP_455967
KB39_0J01450								KAG0668737
KB39_0J01460	YDR127W	ARO1	XP_505337	XP_722769	XP_449840	NP_594681	XP_022676012	KAG0668736	XP_041407316	XP_455965
KB39_0J01470	YLR099W-A	MIM2	XP_504603	XP_019331050		NP_001343148		KAG0668735	XP_041407317	XP_455962
KB39_0J01480	YLR099C	ICT1			XP_449839		XP_022676010	KAG0668734	XP_041407318	XP_455961
KB39_0J01490	YLR098C	CHA4		XP_714691	XP_449838		XP_022676009	KAG0668733	XP_041407319	XP_455960
KB39_0J01500	YLR097C	HRT3	XP_504685	XP_722710	XP_449837	NP_588546	XP_022676008	KAG0668732	XP_041407320	XP_455959
KB39_0J01510	YDR122W	KIN1	XP_002143057	XP_718667	XP_449836	NP_596106	XP_022676007	KAG0668731	XP_041407321	XP_455957
KB39_0J01520	YLR095C	IOC2			XP_445198		XP_022676006	KAG0668730	XP_041407322	XP_455956
KB39_0J01530	YLR094C	GIS3			XP_445199		XP_022676005	KAG0668729	XP_041407323	XP_455955
KB39_0J01540	YLR093C	NYV1	XP_500476		XP_445200		XP_022676003	KAG0668728	XP_041407324	XP_455953
KB39_0J01550	YLR092W	SUL2	XP_501037	XP_720488	XP_449305	NP_595773	XP_022675998	KAG0668727	XP_041407325	XP_455948
KB39_0J01560	YLR091W	GEP5					XP_022675993	KAG0668726	XP_041407326	XP_455943
KB39_0J01570	YLR090W	XDJ1	XP_502347	XP_716792	XP_449302		XP_022675991	KAG0668725	XP_041407327	XP_455941
KB39_0J01580	YLR089C	ALT1	XP_502480	XP_720041	XP_449301		XP_022675990		XP_041407328	XP_455940
KB39_0J01590	YLR087C	CSF1	XP_503753	XP_716794	XP_449299		XP_022675987	KAG0668724	XP_041407329	XP_455937
KB39_0J01600	YLR086W	SMC4	XP_502000	XP_716802	XP_449298	NP_595392	XP_022675986	KAG0668723	XP_041407330	XP_455936
KB39_0J01610	YLR085C	ARP6	XP_502780	XP_723586	XP_449297	NP_588104	XP_022675985	KAG0668722	XP_041407331	XP_455935
KB39_0J01620	YLR084C	RAX2	XP_499757	XP_710795	XP_449296	NP_593899	XP_022675982	KAG0668721	XP_041407332	XP_455931
KB39_0J01630	YLR083C	EMP70	XP_503854	XP_720496	XP_445042	NP_596464	XP_022675980	KAG0668720	XP_041407333	XP_455929
KB39_0J01640	YER180C-A	SLO1			XP_002999592		XP_022674513		XP_041407334
KB39_0J01650	YER180C	ISC10			XP_449295		XP_022674512	KAG0662897	XP_041407335	XP_455619
KB39_0J01660	YER179W	DMC1		XP_019330712	XP_449294	NP_594166	XP_022674509	KAG0662896	XP_041407336	XP_455622
KB39_0J01670	YER178W	PDA1	XP_505675	XP_715406	XP_449293	NP_594892	XP_022674507	KAG0662895	XP_041407337	XP_455624
KB39_0J01680			XP_500881	XP_721512		NP_594167		KAG0662894	XP_041407338
KB39_0J01690	YER176W	ECM32			XP_449291			KAG0662893	XP_041407339
KB39_0J01700	YER175C	TMT1		XP_718489	XP_449290		XP_022675421	KAG0662892	XP_041407340	XP_452998
KB39_0J01710								KAG0662891	XP_041407341
KB39_0J01720	YER173W	RAD24	XP_500837	XP_720478	XP_449288	NP_594918	XP_022675423	KAG0662890	XP_041407342	XP_452996
KB39_0J01730	YER172C	BRR2	XP_505676	XP_715407	XP_449287	NP_593346	XP_022675424	KAG0662889	XP_041407343	XP_452995
KB39_0J01740	YER171W	RAD3	XP_505677	XP_720409	XP_449286	NP_593025	XP_022675425	KAG0662888	XP_041407344	XP_452994
KB39_0J01750	YER170W	ADK2	XP_505911	XP_720408	XP_449285		XP_022675426	KAG0662887	XP_041407345	XP_452993
KB39_0J01760	YER169W	RPH1	XP_505415	XP_720480	XP_449284		XP_022675428	KAG0662886	XP_041407346	XP_452991
KB39_0J01770	YER168C	CCA1	XP_502358	XP_722770	XP_449283	NP_588119	XP_022675429	KAG0665563	XP_041407347	XP_452990
KB39_0J01780	YER167W	BCK2			XP_449282			KAG0665562	XP_041407348
KB39_0J01790	YER166W	DNF1	XP_501288	XP_716771	XP_449281	NP_592849	XP_022675431	KAG0665561	XP_041407349	XP_452988
KB39_0J01800	YER165W	PAB1	XP_501289	XP_721535	XP_449280	NP_593377	XP_022675433	KAG0665560	XP_041407350	XP_452986
KB39_0J01810	YER164W	CHD1	XP_501282	XP_721533	XP_449279	NP_001342861	XP_022675434	KAG0665559	XP_041407351	XP_452985
KB39_0J01820
KB39_0J01830	YER163C	GCG1	XP_505894	XP_710340	XP_449278	NP_596565	XP_022675508	KAG0665558	XP_041407352	XP_452720
KB39_0J01840	YER162C	RAD4	XP_502588	XP_719821	XP_449277	NP_594644	XP_022675314	KAG0665557	XP_041407353	XP_455730
KB39_0J01850	YER161C	SPT2	XP_502587	XP_719825	XP_449276		XP_022675315	KAG0665556	XP_041407354	XP_455731
KB39_0J01860	YER159C	BUR6	XP_503687	XP_720486	XP_447624	NP_593726	XP_022677281	KAG0665555	XP_041407355	XP_452733
KB39_0J01870					XP_447622			KAG0665554	XP_041407356
KB39_0J01880	YNR073C	MAN2						KAG0665553
KB39_0J01890	YEL069C	HXT13						KAG0665552
KB39_0J01900	YER157W	COG3	XP_505546	XP_713884	XP_447621	NP_596819	XP_022675505	KAG0658901	XP_041407358	XP_452723
KB39_0J01910	YER156C	MYG1	XP_503254	XP_712957	XP_447620	NP_594484	XP_022675507	KAG0658900	XP_041407359	XP_452721
KB39_0J01920	YER155C	BEM2	XP_506119	XP_721409	XP_447533		XP_022674758	KAG0658899	XP_041407360	XP_453989
KB39_0J01930	YER154W	OXA1	XP_506118	XP_721401	XP_447534	NP_596177	XP_022674757	KAG0658898	XP_041407361	XP_453990
KB39_0J01940	YER153C	PET122			XP_447535		XP_022674756	KAG0658897	XP_041407362	XP_453991
KB39_0J01950	YER152C	YER152C	XP_503693	XP_712298	XP_447536		XP_022674755	KAG0658896	XP_041407363	XP_453992
KB39_0J01960	YER151C	UBP3	XP_503707	XP_710490	XP_447537	NP_596528	XP_022674753	KAG0658895	XP_041407364	XP_453994
KB39_0J01970
KB39_0J01980	YDR075W	PPH3	XP_505248	XP_019331076	XP_448663	NP_596646	XP_022674360	KAG0659104	XP_041407365	XP_454403
KB39_0J01990	YER149C	PEA2		XP_710719	XP_447539		XP_022674361	KAG0659105	XP_041407366	XP_454404
KB39_0J02000	YER148W	SPT15	XP_501249	XP_710721	XP_447540	NP_594566	XP_022674362	KAG0659106	XP_041407367	XP_454405
KB39_0J02010	YER147C	SCC4			XP_447541		XP_022674363	KAG0659107	XP_041407368	XP_454406
KB39_0J02020	YER146W	LSM5	XP_500866	XP_715054	XP_447542	NP_596373	XP_022674366	KAG0659108	XP_041407369	XP_454410
KB39_0J02030	YER145C	FTR1	XP_502525	XP_715020	XP_447543	NP_594493	XP_022675743	KAG0659109	XP_041407370	XP_451132
KB39_0J02040								KAG0659110	XP_041407371
KB39_0J02050	YER143W	DDI1	XP_500579	XP_715056	XP_447545	NP_001018195	XP_022674372	KAG0659111	XP_041407372	XP_454416
KB39_0J02060	YER142C	MAG1	XP_500867	XP_714480	XP_447546	NP_593991	XP_022674373	KAG0659112	XP_041407373	XP_454417
KB39_0J02070	YER141W	COX15	XP_505837	XP_711328	XP_447547	NP_594836	XP_022674374	KAG0659113	XP_041407374	XP_454418
KB39_0J02080	YER140W	EMP65	XP_500340	XP_711330	XP_447548	NP_596554	XP_022675277	KAG0659114	XP_041407375	XP_455652
KB39_0J02090	YER139C	RTR1	XP_500341	XP_711331	XP_447549	NP_594445	XP_022675276	KAG0659115	XP_041407376	XP_455653
KB39_0J02100	YER136W	GDI1	XP_504740	XP_715059	XP_448309	NP_593749	XP_022674624	KAG0654427	XP_041407377	XP_455498
KB39_0J02110	YBL025W	RRN10		XP_717382	XP_448311	NP_594834	XP_022675282	KAG0654428	XP_041407378	XP_455647
KB39_0J02120	YBL024W	NCL1	XP_503641	XP_717381	XP_448312	NP_593189	XP_022675281	KAG0654429	XP_041407379	XP_455648
KB39_0J02130			XP_505242	XP_717387	XP_448313	NP_595478	XP_022675279	KAG0654430	XP_041407380	XP_455650
KB39_0J02140
KB39_0J02150
KB39_0J02160
KB39_0J02170	YOR176W	HEM15	XP_505622	XP_713137	XP_448978	NP_587720	XP_022676028	KAG0661626	XP_041407381	XP_455984
KB39_0J02180	YOR175C	ALE1	XP_505624	XP_713138	XP_448977	NP_596779	XP_022676029	KAG0661625	XP_041407382	XP_455985
KB39_0J02190	YOR174W	MED4	XP_504851	XP_713135	XP_448976	NP_596462	XP_022676030	KAG0661624	XP_041407383	XP_455986
KB39_0J02200								KAG0661623	XP_041407384
KB39_0J02210	YOR172W	YRM1					XP_022674610	KAG0661622	XP_041407385	XP_453513
KB39_0J02220	YOR163W	DDP1	XP_499760	XP_720539	XP_448967	NP_592840	XP_022676034	KAG0661621	XP_041407386	XP_455990
KB39_0J02230	YOR164C	GET4	XP_502817	XP_720538	XP_448968	NP_587883	XP_022676035	KAG0661620	XP_041407387	XP_455991
KB39_0J02240	YOR165W	SEY1	XP_504852	XP_712426	XP_448969	NP_593153	XP_022676036	KAG0661619	XP_041407388	XP_455992
KB39_0J02250	YOR166C	SWT1	XP_502233	XP_720351	XP_448970	NP_001342947	XP_022676038	KAG0661618	XP_041407389	XP_455994
KB39_0J02260
KB39_0J02270	YKL033W	TTI1	XP_501108	XP_721560	XP_448856	NP_588185	XP_022677396	KAG0661617	XP_041407390	XP_456227
KB39_0J02280
KB39_0J02290	YOR168W	GLN4	XP_501409	XP_720356	XP_448972	NP_596745	XP_022676041	KAG0661615	XP_041407392	XP_455998
KB39_0J02300								KAG0661614	XP_041407393
KB39_0J02310	YOR171C	LCB4	XP_002143013	XP_716326	XP_448483	NP_593818	XP_022676044	KAG0661613	XP_041407394
KB39_0J02320	YDR260C	SWM1			XP_449727			KAG0661612	XP_041407395
KB39_0J02330
KB39_0J02340
KB39_0J02350	YML043C	RRN11	XP_505433	XP_713078	XP_448226	NP_595497	XP_022673785	KAG0653538	XP_041407397	XP_452458
KB39_0J02360	YMR008C	PLB1	XP_504006	XP_711295	XP_448225	NP_592781	XP_022673789	KAG0656865	XP_041407398	XP_452462
KB39_0J02370	YMR005W	TAF4	XP_505076	XP_713142	XP_448223	NP_593109	XP_022673790	KAG0656866	XP_041407399	XP_452463
KB39_0J02380	YMR002W	MIX17	XP_505526	XP_714302	XP_448221	NP_593716	XP_022673796	KAG0656867	XP_041407400	XP_452469
KB39_0J02390	YOL006C	TOP1	XP_503300	XP_714305	XP_445795	NP_596209	XP_022673797	KAG0656868	XP_041407401	XP_452470
KB39_0J02400	YMR001C	CDC5	XP_503298	XP_718972	XP_448219	NP_593647	XP_022673798	KAG0656869	XP_041407402	XP_452471
KB39_0J02410				XP_719497
KB39_0J02420				XP_716059
KB39_0J02430	YOL002C	IZH2	XP_504072	XP_710866	XP_445799	NP_596013	XP_022678100	KAG0656329	XP_041407403	XP_453128
KB39_0J02440	YOR001W	RRP6	XP_503541	XP_710869	XP_445801	NP_593004	XP_022678099	KAG0656330	XP_041407404	XP_453127
KB39_0J02450	YML001W	YPT7	XP_505628	XP_714835	XP_445802	NP_596307	XP_022678097	KAG0656331	XP_041407405	XP_453125
KB39_0J02460	YCR098C	GIT1	XP_502571	XP_711841				KAG0656333	XP_041407406
KB39_0J02470			XP_505850		XP_449768			KAG0656334	XP_041406655
KB39_0J02480			XP_500360			NP_596716
KB39_0J02490	YOR007C	SGT2	XP_501637	XP_715364	XP_445808	NP_001342950	XP_022678094	KAG0657619	XP_041407407	XP_453122
KB39_0J02500	YML002W	YML002W	XP_504111	XP_715362	XP_449109		XP_022678093	KAG0657620	XP_041407408	XP_453121
KB39_0J02510	YOR006C	TSR3	XP_503017	XP_715343	XP_445807	NP_593007	XP_022678092	KAG0657621	XP_041407409	XP_453120
KB39_0J02520	YEL062W	NPR2	XP_504919	XP_720023	XP_449347	NP_593793	XP_022678090	KAG0657622	XP_041407410	XP_453118
KB39_0J02530	YEL061C	CIN8	XP_505401	XP_713072	XP_445130	NP_594527	XP_022678089	KAG0657623	XP_041407411	XP_453117
KB39_0J02540	YEL060C	PRB1	XP_500976	XP_715244	XP_445129	NP_594848	XP_022678087	KAG0657624	XP_041407412	XP_453114
KB39_0J02550	YEL059C-A	SOM1		XP_711577			XP_022678085			XP_453111
KB39_0J02560	YEL058W	PCM1	XP_504558	XP_722217	XP_445128	NP_592933	XP_022678084	KAG0657625	XP_041407414	XP_453110
KB39_0J02570	YEL055C	POL5	XP_503392	XP_719159	XP_445126	NP_595917	XP_022678081	KAG0653297	XP_041407415	XP_453107
KB39_0J02580	YEL056W	HAT2	XP_499647	XP_712421	XP_445127	NP_587881	XP_022678082	KAG0667695	XP_041407416	XP_453108
KB39_0J02590								KAG0667696	XP_041407417
KB39_0J02600	YLL032C	YLL032C	XP_505583	XP_723216	XP_446538	NP_595755	XP_022674759	KAG0667697	XP_041407418	XP_453988
KB39_0J02610	YLL033W	IRC19			XP_445540		XP_022674760	KAG0667698	XP_041407419	XP_453987
KB39_0J02620	YLL035W	GRC3	XP_504013	XP_713081	XP_445538	NP_588473	XP_022674762	KAG0667699	XP_041407420	XP_453983
KB39_0J02630	YLL034C	RIX7	XP_505704	XP_720530	XP_445539	NP_595792	XP_022674761	KAG0667700	XP_041407421	XP_453984
KB39_0J02640	YLL036C	PRP19	XP_501420	XP_719838	XP_445536	NP_594874	XP_022674183		XP_041407422	XP_453238
KB39_0J02650	YLL040C	VPS13	XP_505096	XP_711864	XP_445315	NP_001342827	XP_022678451	KAG0667701	XP_041407423	XP_453978
KB39_0J02660	YLL041C	SDH2	XP_503189	XP_711983	XP_445316	NP_593530	XP_022678452	KAG0667702	XP_041407424	XP_453977
KB39_0J02670	YLL042C	ATG10			XP_445317		XP_022678453		XP_041407425	XP_453976
KB39_0J02680								KAG0667703	XP_041407426
KB39_0J02690			XP_505839	XP_723211	XP_445858	NP_595832
KB39_0J02700								KAG0663038	XP_041407428
KB39_0J02710	YLL048C	YBT1	XP_503935		XP_445860		XP_022678459	KAG0663039	XP_041407429	XP_453970
KB39_0J02720	YLL050C	COF1	XP_505682	XP_019330950	XP_445863	NP_594741	XP_022678461	KAG0663040	XP_041407430	XP_453967
KB39_0J02730								KAG0663041	XP_041407431
KB39_0J02740							XP_022677622	KAG0663042	XP_041407432	XP_453044
KB39_0J02750								KAG0663043
KB39_0J02760			XP_501280			NP_594384		KAG0663044	XP_041407433
KB39_0J02770								KAG0663045	XP_041407434
KB39_0J02780
KB39_0J02790								KAG0663046	XP_041407436
KB39_0J02800			XP_502621		XP_447684
KB39_0J02810								KAG0663048	XP_041407437
KB39_0J02820
KB39_0J02830
KB39_0K00100
KB39_0K00110						NP_596840	XP_022676870	KAG0655080
KB39_0K00120								KAG0664545	XP_041409100
KB39_0K00130								KAG0664544	XP_041409099
KB39_0K00140								KAG0664540	XP_041409095
KB39_0K00150	YPR191W	QCR2	XP_505169	XP_712027	XP_446801	NP_587698	XP_022676324	KAG0661762	XP_041409094	XP_451693
KB39_0K00160	YPR190C	RPC82	XP_505170	XP_715778	XP_446800	NP_594129	XP_022676323	KAG0661761	XP_041409093	XP_451692
KB39_0K00170	YPR189W	SKI3	XP_504812	XP_723534	XP_446799	NP_588487	XP_022676322	KAG0661760	XP_041409092	XP_451691
KB39_0K00180	YPR188C	MLC2			XP_446798		XP_022676321	KAG0661759	XP_041409091	XP_451690
KB39_0K00190	YPR187W	RPO26	XP_505017	XP_712026	XP_446797	NP_587956	XP_022676320	KAG0661758	XP_041409090	XP_451689
KB39_0K00200	YPR186C	PZF1	XP_505018	XP_710284	XP_446796	NP_594670	XP_022676319	KAG0661757	XP_041409089	XP_451688
KB39_0K00210	YPR185W	ATG13	XP_504947	XP_715779	XP_446795	NP_594750	XP_022676318	KAG0661756	XP_041409088	XP_451687
KB39_0K00220	YPR184W	GDB1	XP_500229	XP_710991	XP_446794		XP_022676317	KAG0661755	XP_041409087	XP_456290
KB39_0K00230								KAG0663764
KB39_0K00240	YNL142W	MEP2	XP_504457	XP_713353	XP_447968	NP_588424	XP_022675077	KAG0663762	XP_041409086	XP_453408
KB39_0K00250	YNL153C	GIM3	XP_499662	XP_716581	XP_447967	NP_592959	XP_022677494	KAG0663761	XP_041409085	XP_453558
KB39_0K00260	YNL141W	AAH1		XP_714841	XP_447966	NP_595071	XP_022674258	KAG0663760	XP_041409084	XP_454997
KB39_0K00270	YNL154C	YCK2	XP_504432					KAG0663759	XP_041409083
KB39_0K00280			XP_503457					KAG0656203
KB39_0K00290	YNL155W	CUZ1		XP_711968	XP_447965			KAG0656201	XP_041409080	XP_453551
KB39_0K00300	YLR300W	EXG1	XP_505030	XP_721488	XP_447274	NP_596461	XP_022673764	KAG0656199	XP_041409078	XP_452437
KB39_0K00310
KB39_0K00320
KB39_0K00330								KAG0663766	XP_041404565
KB39_0K00340								KAG0663767
KB39_0K00350				XP_713356	XP_446772	NP_596602	XP_022673766	KAG0663768	XP_041409077	XP_452439
KB39_0K00360
KB39_0K00370								KAG0663765	XP_041409076
KB39_0K00380	YGL120C	PRP43	XP_500940	XP_721764	XP_446279	NP_595937	XP_022676464	KAG0662155	XP_041409075	XP_451555
KB39_0K00390	YGL119W	COQ8	XP_500941	XP_718154	XP_446281	NP_596237	XP_022676465		XP_041409074	XP_451554
KB39_0K00400	YGL117W	YGL117W			XP_446287				XP_041409073
KB39_0K00410	YGL116W	CDC20	XP_501395	XP_714328	XP_446286	NP_593161	XP_022674557	KAG0662154	XP_041409072	XP_455571
KB39_0K00420	YGL115W	SNF4		XP_718103	XP_446285	NP_001342925	XP_022674558	KAG0662153	XP_041409071	XP_455570
KB39_0K00430	YGL114W	YGL114W	XP_503395	XP_718105	XP_446284		XP_022674559	KAG0662152	XP_041409070	XP_455569
KB39_0K00440	YBR233W	PBP2		XP_718106	XP_448533		XP_022674561	KAG0662151	XP_041409069	XP_455567
KB39_0K00450	YGL113W	SLD3	XP_501649	XP_716113	XP_446283		XP_022674562	KAG0662150	XP_041409068	XP_455566
KB39_0K00460	YGL112C	TAF6	XP_501470	XP_716115	XP_446282	NP_587928	XP_022674563	KAG0662149	XP_041409067	XP_455565
KB39_0K00470	YBR233W-A	DAD3			XP_002999580		XP_022674564	KAG0662148	XP_041409066	XP_455564
KB39_0K00480	YBR234C	ARC40	XP_501014	XP_713498	XP_448532	NP_595909	XP_022674565	KAG0662147	XP_041409065	XP_455563
KB39_0K00490	YOL078W	AVO1	XP_500780	XP_716290	XP_447595	NP_594703	XP_022677223	KAG0662146	XP_041409064	XP_454755
KB39_0K00500	YOL077W-A	ATP19	XP_002143014	XP_019330709	XP_002999562	NP_001343074	XP_022677221		XP_041409063
KB39_0K00510	YOL075C	YOL075C	XP_503291	XP_712956	XP_447598		XP_022673737	KAG0662145	XP_041409062	XP_452398
KB39_0K00520	YOL073C	DSC2	XP_502259	XP_723195	XP_448276	NP_594090	XP_022673739	KAG0657348	XP_041409060	XP_452401
KB39_0K00530	YGR077C	PEX8		XP_711002	XP_448277		XP_022673740	KAG0657347	XP_041409059	XP_452402
KB39_0K00540	YGR075C	PRP38	XP_503896		XP_448279		XP_022674179	KAG0657346	XP_041409058	XP_453234
KB39_0K00550	YGR072W	UPF3		XP_716346	XP_448281		XP_022674176	KAG0657345	XP_041409057	XP_453230
KB39_0K00560	YOL072W	THP1	XP_499933	XP_716345	XP_447600	NP_596463	XP_022674174	KAG0657344	XP_041409056	XP_453228
KB39_0K00570								KAG0657343	XP_041409055
KB39_0K00580	YOL071W	SDH5	XP_505310	XP_723414	XP_447601	NP_594638	XP_022678001	KAG0657342	XP_041409054	XP_454550
KB39_0K00590	YOR258W	HNT3	XP_504247	XP_715159	XP_448609	NP_588388	XP_022675596	KAG0657341	XP_041409053	XP_452627
KB39_0K00600								KAG0657340	XP_041409052
KB39_0K00610	YOL069W	NUF2	XP_504658	XP_715704	XP_448216	NP_594532	XP_022676124	KAG0657339	XP_041409051	XP_456083
KB39_0K00620	YOL068C	HST1	XP_505293	XP_723447	XP_445407	NP_001018840	XP_022675323	KAG0667973	XP_041409050	XP_455739
KB39_0K00630	YOL066C	RIB2	XP_505321	XP_714595	XP_445404		XP_022677356	KAG0667974	XP_041409049	XP_456184
KB39_0K00640	YOL065C	INP54	XP_505320	XP_714597	XP_445403		XP_022677355		XP_041409048	XP_456183
KB39_0K00650	YOL064C	MET22	XP_505957	XP_714314	XP_445402	NP_588230	XP_022677353	KAG0667975	XP_041409047	XP_456181
KB39_0K00660	YDL031W	DBP10	XP_503234	XP_723201	XP_448292	NP_592919	XP_022677351	KAG0667976	XP_041409046	XP_456179
KB39_0K00670	YDL030W	PRP9	XP_505210	XP_714596	XP_448293	NP_595337	XP_022677350	KAG0667977	XP_041409045	XP_456178
KB39_0K00680	YDL029W	ARP2	XP_505455	XP_019331112	XP_448294	NP_001342919	XP_022673709	KAG0667978	XP_041409044	XP_452368
KB39_0K00690	YOL063C	CRT10	XP_502265	XP_719115	XP_445401		XP_022673707	KAG0667979	XP_041409043	XP_452366
KB39_0K00700	YOL062C	APM4	XP_501762	XP_716034	XP_445400		XP_022673711	KAG0667980	XP_041409042	XP_452370
KB39_0K00710								KAG0667981	XP_041409041
KB39_0K00720	YOL061W	PRS5	XP_500361	XP_716033	XP_445399		XP_022673712	KAG0667982	XP_041409039	XP_452371
KB39_0K00730	YOL059W	GPD2			XP_445397			KAG0667983	XP_041409038
KB39_0K00740	YOL058W	ARG1		XP_718627	XP_445396	NP_595183	XP_022673716	KAG0667984	XP_041409037	XP_452377
KB39_0K00750	YOL057W	YOL057W	XP_501101	XP_718108	XP_445395		XP_022673717	KAG0667985	XP_041409036	XP_452378
KB39_0K00760	YOL056W	GPM3			XP_448299		XP_022673718	KAG0667986	XP_041409035	XP_452379
KB39_0K00770	YOL055C	THI20	XP_503531	XP_721010	XP_445394	NP_596525	XP_022675195		XP_041409034	XP_452151
KB39_0K00780	YAR042W	SWH1	XP_505514	XP_717632	XP_445393	NP_595710	XP_022673721	KAG0667987	XP_041409033	XP_452382
KB39_0K00790	YAR019C	CDC15	XP_505151	XP_714904		NP_596340	XP_022673723	KAG0667988	XP_041409032	XP_452384
KB39_0K00800	YAR018C	KIN3	XP_504757	XP_717128	XP_447441	NP_593305	XP_022673724	KAG0667989	XP_041409031	XP_452385
KB39_0K00810	YAR014C	BUD14	XP_504877	XP_714914	XP_447443		XP_022673726	KAG0667990	XP_041409030	XP_452387
KB39_0K00820								KAG0667993
KB39_0K00830
KB39_0K00840								KAG0654007
KB39_0K00850			XP_505186					KAG0660602
KB39_0K00860	YBR017C	KAP104	XP_504876	XP_714915	XP_447444	NP_594385	XP_022673727	KAG0660603	XP_041409029	XP_452388
KB39_0K00870	YBR015C	MNN2	XP_500042	XP_723558	XP_447446	NP_594850	XP_022677218	KAG0660605	XP_041409027	XP_454751
KB39_0K00880								KAG0660606
KB39_0K00890	YJR007W	SUI2	XP_500370	XP_718803	XP_445135	NP_594081	XP_022678114	KAG0660607	XP_041409025	XP_451514
KB39_0K00900	YGR191W	HIP1			XP_445134		XP_022678112	KAG0660608	XP_041409024	XP_451512
KB39_0K00910				XP_719515
KB39_0K00920	YIL014W	MNT3		XP_714702	XP_445352			KAG0658385	XP_041409023	XP_453659
KB39_0K00930	YIL013C	PDR11						KAG0658386	XP_041409022
KB39_0K00940	YIL011W	TIR3			XP_445344			KAG0658387	XP_041409021
KB39_0K00950	YIL010W	DOT5	XP_504146	XP_717789	XP_445343	NP_595117	XP_022676867	KAG0658389	XP_041409020	XP_453699
KB39_0K00960	YNL034W	YNL034W						KAG0658390	XP_041409019
KB39_0K00970	YER003C	PMI40	XP_501053	XP_714562	XP_447802	NP_596445	XP_022676847	KAG0662757	XP_041408235	XP_453675
KB39_0K00980	YER002W	NOP16	XP_501052	XP_714560	XP_447801	NP_596824	XP_022676848	KAG0662756	XP_041408234	XP_453676
KB39_0K00990	YIR001C	SGN1	XP_504024	XP_714561	XP_447800	NP_595794	XP_022676849	KAG0662755	XP_041408233	XP_453677
KB39_0K01000	YIL001W	YIL001W	XP_502644	XP_720304	XP_447799	NP_593682	XP_022676851	KAG0662754	XP_041408232	XP_453679
KB39_0K01010	YIL002C	INP51		XP_714547	XP_447798		XP_022676852	KAG0662753	XP_041408231	XP_453680
KB39_0K01020								KAG0662752
KB39_0K01030	YIL004C	BET1	XP_505860	XP_714558	XP_447796	NP_593185	XP_022676857	KAG0662751	XP_041408230	XP_453686
KB39_0K01040	YIL005W	EPS1	XP_503459	XP_714564	XP_447795		XP_022676858	KAG0662750	XP_041408229	XP_453687
KB39_0K01050	YIL006W	YIA6	XP_504023	XP_714565	XP_447792	NP_592957	XP_022676859	KAG0662749	XP_041408228	XP_453688
KB39_0K01060				XP_723567		NP_592911		KAG0662748	XP_041408227
KB39_0K01070	YIL007C	NAS2	XP_504147	XP_710041	XP_445340	NP_594924	XP_022676862	KAG0662747	XP_041408226	XP_453693
KB39_0K01080	YIR002C	MPH1	XP_502067	XP_715573	XP_447791	NP_593348	XP_022676838	KAG0655603	XP_041408225	XP_453667
KB39_0K01090	YIR003W	AIM21		XP_723562	XP_447790		XP_022676835	KAG0655604	XP_041408224	XP_453664
KB39_0K01100	YIR005W	IST3	XP_501900	XP_713650	XP_447788	NP_596479	XP_022676832	KAG0655605	XP_041408223	XP_453661
KB39_0K01110	YIR007W	EGH1	XP_500759	XP_721939	XP_449186		XP_022677925	KAG0670331	XP_041408287	XP_452051
KB39_0K01120	YIR008C	PRI1	XP_500758	XP_721938	XP_449185	NP_593765	XP_022677924	KAG0670332	XP_041408288	XP_452050
KB39_0K01130	YER012W	PRE1	XP_500757	XP_721933	XP_447214	NP_592916	XP_022677923	KAG0670333	XP_041408289	XP_452049
KB39_0K01140	YIR009W	MSL1	XP_503188	XP_723434	XP_449184	NP_595571			XP_041408290	XP_452046
KB39_0K01150	YGR198W	YPP1	XP_500316	XP_712617	XP_448268		XP_022676103	KAG0670334	XP_041408291	XP_456060
KB39_0K01160				XP_711008				KAG0670335	XP_041408292
KB39_0K01170			XP_504377					KAG0670336
KB39_0K01180			XP_499795		XP_446765		XP_022674937	KAG0670337	XP_041408293
KB39_0K01190	YGR199W	PMT6			XP_448267		XP_022676104	KAG0670338	XP_041408294	XP_456061
KB39_0K01200	YGR200C	ELP2	XP_502179	XP_720462	XP_448266	NP_588047	XP_022676105	KAG0670339	XP_041408295	XP_456062
KB39_0K01210	YJR016C	ILV3	XP_502180	XP_721948	XP_445144	NP_593729	XP_022676106	KAG0670340	XP_041408296	XP_456063
KB39_0K01220	YGR203W	YCH1	XP_503042	XP_712639	XP_448265	NP_595247	XP_022677173	KAG0670341	XP_041408297	XP_454697
KB39_0K01230	YGR204W	ADE3	XP_503399	XP_712654	XP_448264	NP_595256	XP_022677171	KAG0670342	XP_041408298	XP_454695
KB39_0K01240	YGR205W	TDA10	XP_499704	XP_716479	XP_448263	NP_592905	XP_022677169	KAG0670343	XP_041408299	XP_454693
KB39_0K01250	YGR206W	MVB12			XP_448262		XP_022677165		XP_041408300	XP_454689
KB39_0K01260	YGR207C	CIR1	XP_502053	XP_711311	XP_448261	NP_593913	XP_022677164	KAG0670344	XP_041408301	XP_454688
KB39_0K01270	YGR208W	SER2	XP_501136	XP_715378	XP_448260	NP_595768	XP_022677163	KAG0670345	XP_041408302	XP_454687
KB39_0K01280	YGR209C	TRX2	XP_504863	XP_719372	XP_448259	NP_593852	XP_022677162	KAG0670346	XP_041408303	XP_454686
KB39_0K01290								KAG0670347	XP_041408304
KB39_0K01300								KAG0670348
KB39_0K01310	YGR210C	YGR210C	XP_504169	XP_723532	XP_448258	NP_595193	XP_022677157	KAG0670349	XP_041408305	XP_454681
KB39_0K01320	YGR211W	ZPR1	XP_505766	XP_718123	XP_448257	NP_594291	XP_022677156	KAG0670350	XP_041408306	XP_454680
KB39_0K01330	YKL015W	PUT3	XP_500584	XP_718793	XP_449193	NP_593605	XP_022677236	KAG0670351	XP_041408307	XP_454768
KB39_0K01340	YKL016C	ATP7	XP_500583	XP_711727	XP_449194	NP_596058	XP_022677235	KAG0670352	XP_041408308	XP_454767
KB39_0K01350	YKL017C	HCS1	XP_500586	XP_718790	XP_449195	NP_588369	XP_022677234	KAG0670353	XP_041408309	XP_454766
KB39_0K01360	YKL018W	SWD2	XP_505701	XP_711732	XP_449196	NP_595730	XP_022677233	KAG0670354	XP_041408310	XP_454765
KB39_0K01370	YKL018C-A	MCO12	XP_505700	XP_019330667	XP_449197	NP_594157	XP_022677232		XP_041408311	XP_454764
KB39_0K01380	YKL019W	RAM2	XP_500960	XP_723503	XP_449198	NP_593518	XP_022677229	KAG0670355	XP_041408312	XP_454761
KB39_0K01390	YIR033W	MGA2			XP_446265		XP_022677228	KAG0670356	XP_041408313
KB39_0K01400	YKL021C	MAK11	XP_505338	XP_711439	XP_446266	NP_587918	XP_022676214	KAG0670357	XP_041408314	XP_454309
KB39_0K01410	YKL022C	CDC16	XP_500928	XP_711440	XP_449199	NP_593301	XP_022676212	KAG0670358	XP_041408315	XP_454311
KB39_0K01420								KAG0670359
KB39_0K01430	YKL024C	URA6	XP_505202	XP_710403	XP_449201	NP_001342723	XP_022676210	KAG0670360	XP_041408317	XP_454313
KB39_0K01440	YIR035C	NRE1		XP_019330641	XP_446268	NP_596280		KAG0670361	XP_041408318
KB39_0K01450	YKL025C	PAN3	XP_501822	XP_721918	XP_449202	NP_596134	XP_022676208	KAG0670362	XP_041408319	XP_454316
KB39_0K01460								KAG0670363	XP_041408813
KB39_0K01470	YLL055W	YCT1				NP_595045	XP_022675872	KAG0670364	XP_041408320	XP_453032
KB39_0K01480	YPL274W	SAM3					XP_022676697	KAG0670365	XP_041408321	XP_451834
KB39_0K01490								KAG0670366	XP_041408322
KB39_0K01500									XP_041408323
KB39_0K01510								KAG0670367	XP_041408324
KB39_0K01520	YNL339C	YRF1-6						KAG0653597
KB39_0K01530
KB39_0K01540
KB39_0L00100
KB39_0L00110								KAG0654691	XP_041407808
KB39_0L00120								KAG0653847	XP_041405401
KB39_0L00130	YIL162W	SUC2	XP_504435			NP_588300	XP_022674031	KAG0660322		XP_451456
KB39_0L00140							XP_022675166
KB39_0L00150			XP_502514	XP_719172	XP_445913	NP_593981		KAG0660321		XP_453552
KB39_0L00160	YFR052W	RPN12	XP_500210	XP_712597	XP_444977	NP_596750	XP_022677483	KAG0660320		XP_453568
KB39_0L00170								KAG0660319	XP_041408079
KB39_0L00180	YFR051C	RET2	XP_504690	XP_720546	XP_444974	NP_588336	XP_022677482	KAG0660318	XP_041408078	XP_453569
KB39_0L00190	YFR049W	YMR31	XP_002143094	XP_019330962	XP_444972		XP_022677477	KAG0660317	XP_041408077	XP_453576
KB39_0L00200	YGL247W	BRR6	XP_504510	XP_716102	XP_447132	NP_593955	XP_022677980	KAG0660316	XP_041408076	XP_454530
KB39_0L00210						NP_594904		KAG0660315	XP_041408075
KB39_0L00220	YFR048W	RMD8	XP_502303	XP_720350	XP_445261	NP_592883	XP_022675833	KAG0660314	XP_041408074	XP_451030
KB39_0L00230								KAG0660313
KB39_0L00240	YGL242C	YGL242C	XP_501058	XP_720400	XP_447135	NP_593466	XP_022675830	KAG0660312	XP_041408073	XP_451033
KB39_0L00250
KB39_0L00260								KAG0654296
KB39_0L00270	YGL241W	KAP114	XP_501059	XP_720377	XP_447136	NP_593739	XP_022675829	KAG0672321	XP_041408072	XP_451034
KB39_0L00280	YFR047C	BNA6	XP_503651	XP_717592				KAG0672322	XP_041408071
KB39_0L00290	YFR046C	CNN1			XP_445262	NP_593199		KAG0672323	XP_041408070	XP_451039
KB39_0L00300	YFR045W	MRX20	XP_505687	XP_717590	XP_445263		XP_022675822	KAG0672324	XP_041408069	XP_451042
KB39_0L00310	YFR044C	DUG1	XP_505554	XP_721825	XP_445264	NP_595077	XP_022675821	KAG0672325	XP_041408068	XP_451043
KB39_0L00320	YFR043C	IRC6		XP_711548	XP_445266			KAG0672326	XP_041408067	XP_451047
KB39_0L00330	YFR042W	KEG1			XP_445267		XP_022675817	KAG0672327	XP_041408066	XP_451048
KB39_0L00340	YFR041C	ERJ5	XP_505307	XP_711987	XP_445268	NP_594141	XP_022675816	KAG0672328	XP_041408065	XP_451049
KB39_0L00350	YFR040W	SAP155			XP_445269		XP_022675815	KAG0672329	XP_041408064	XP_451050
KB39_0L00360					XP_445270			KAG0672330	XP_041408063
KB39_0L00370	YER043C	SAH1	XP_505301	XP_721821	XP_445271	NP_595580	XP_022675813	KAG0672331	XP_041408062	XP_451052
KB39_0L00380	YER042W	MXR1	XP_504174	XP_719477	XP_445273	NP_594563	XP_022675810	KAG0672332	XP_041408061	XP_451056
KB39_0L00390	YER041W	YEN1	XP_504276	XP_711995	XP_445274		XP_022675809	KAG0672333		XP_451057
KB39_0L00400	YER040W	GLN3			XP_445275			KAG0672334	XP_041408060	XP_451058
KB39_0L00410	YER038C	KRE29			XP_445276		XP_022675806	KAG0672335	XP_041408059	XP_451060
KB39_0L00420								KAG0672336	XP_041408058
KB39_0L00430	YER034W	YER034W			XP_445280			KAG0672337	XP_041408057	XP_451065
KB39_0L00440	YMR291W	TDA1		XP_723124	XP_449932		XP_022674002	KAG0672338	XP_041408056	XP_451424
KB39_0L00450	YMR290C	HAS1	XP_503430	XP_721871	XP_449931	NP_594488	XP_022674000	KAG0672339	XP_041408055	XP_451422
KB39_0L00460	YMR289W	ABZ2	XP_502893	XP_715377	XP_449930	NP_001342710	XP_022673997	KAG0672340	XP_041408054	XP_451419
KB39_0L00470	YMR288W	HSH155	XP_501149	XP_720428	XP_449929	NP_594538	XP_022673995	KAG0672341	XP_041408053	XP_451417
KB39_0L00480	YHR188C	GPI16	XP_501150	XP_720430	XP_449928	NP_596625	XP_022673994	KAG0672342	XP_041408052	XP_451416
KB39_0L00490	YHR187W	IKI1	XP_002143010	XP_720429	XP_449927	NP_595851	XP_022673993	KAG0672343	XP_041408051	XP_451415
KB39_0L00500	YHR186C	KOG1	XP_503648	XP_715853	XP_449926	NP_593370	XP_022673992	KAG0672344	XP_041408050	XP_451414
KB39_0L00510	YHR185C	PFS1	XP_504319		XP_449925		XP_022673989		XP_041408049	XP_451411
KB39_0L00520	YHR184W	SSP1			XP_449924		XP_022673987	KAG0672345	XP_041408048	XP_451409
KB39_0L00530	YGR256W	GND2	XP_500938	XP_019330729	XP_449923	NP_595095	XP_022673986	KAG0672346	XP_041408047	XP_451408
KB39_0L00540	YHR182W	RGD3						KAG0672347	XP_041408046
KB39_0L00550	YHR181W	SVP26	XP_504449	XP_713027	XP_449922	NP_588034	XP_022673984	KAG0672348	XP_041408045	XP_451406
KB39_0L00560	YPL015C	HST2		XP_718246	XP_449153	NP_588147	XP_022674545	KAG0672349	XP_041408044	XP_455583
KB39_0L00570	YPL020C	ULP1	XP_504219	XP_715130	XP_449152	NP_595975	XP_022674547	KAG0672350	XP_041408043	XP_455581
KB39_0L00580	YFL005W	SEC4	XP_504292	XP_718237	XP_446065	NP_594580	XP_022675271	KAG0672351	XP_041408042	XP_454494
KB39_0L00590	YFL007W	BLM10	XP_503155		XP_449151		XP_022675272	KAG0672352	XP_041408041	XP_454493
KB39_0L00600	YPL004C	LSP1			XP_449164		XP_022678048	KAG0672353	XP_041408040	XP_454599
KB39_0L00610	YPL005W	AEP3		XP_715052	XP_449163		XP_022676166	KAG0672354	XP_041408039	XP_456286
KB39_0L00620								KAG0672355	XP_041408038
KB39_0L00630	YLR423C	ATG17	XP_505796	XP_723533	XP_447910	NP_593262	XP_022674138	KAG0672356	XP_041408037	XP_453190
KB39_0L00640	YKL192C	ACP1		XP_720943	XP_445571	NP_594345	XP_022674142	KAG0672357	XP_041408036	XP_453194
KB39_0L00650	YLR422W	DCK1	XP_501223	XP_720939	XP_447908		XP_022674143	KAG0672358	XP_041408035	XP_453195
KB39_0L00660	YLR421C	RPN13	XP_500676	XP_019330637	XP_447907	NP_588003	XP_022674144	KAG0672359	XP_041408034	XP_453196
KB39_0L00670	YLR420W	URA4	XP_505765	XP_715739	XP_447906	NP_594571	XP_022674146	KAG0672360	XP_041408033	XP_453198
KB39_0L00680	YKL190W	CNB1	XP_500266	XP_721917	XP_448800	NP_588476	XP_022674149	KAG0672361	XP_041408032	XP_453201
KB39_0L00690	YLR419W	YLR419W	XP_501356	XP_719912	XP_447903	NP_588050	XP_022674152	KAG0672362	XP_041408031	XP_453204
KB39_0L00700	YLR418C	CDC73	XP_499751	XP_721481	XP_447902	NP_595891	XP_022674151	KAG0672363	XP_041408030	XP_453203
KB39_0L00710	YLR417W	VPS36	XP_502274	XP_720919	XP_447901	NP_596667	XP_022676379	KAG0672364	XP_041408029	XP_451645
KB39_0L00720	YLR414C	PUN1	XP_500611	XP_719839	XP_447900	NP_594296	XP_022676377	KAG0672365	XP_041408028	XP_451647
KB39_0L00730								KAG0672367	XP_041408027
KB39_0L00740	YKL182W	FAS1	XP_500912	XP_716817	XP_445436	NP_594370	XP_022676371	KAG0672368	XP_041408026	XP_451653
KB39_0L00750	YLR412W	BER1		XP_716808	XP_446193	NP_595916	XP_022676370	KAG0672369	XP_041408025	XP_451654
KB39_0L00760	YLR410W	VIP1	XP_500841	XP_716818	XP_449773	NP_587877	XP_022676368	KAG0672370	XP_041408024	XP_451657
KB39_0L00770	YLR409C	UTP21	XP_500840	XP_722608	XP_449774	NP_587878	XP_022676367	KAG0672371	XP_041408023	XP_451658
KB39_0L00780	YLR408C	BLS1			XP_449775		XP_022676365	KAG0672372	XP_041408022	XP_451660
KB39_0L00790	YLR407W	YLR407W	XP_500763	XP_714928	XP_449776	NP_001343071	XP_022676295	KAG0672373	XP_041408021	XP_451661
KB39_0L00800	YLR406C	RPL31B	XP_504354	XP_019330776	XP_445440	NP_594826	XP_022676297	KAG0672374	XP_041408020	XP_451663
KB39_0L00810	YLR405W	DUS4	XP_504410	XP_716804	XP_449777	NP_588262	XP_022676298	KAG0672375	XP_041408019	XP_451664
KB39_0L00820	YLR404W	SEI1			XP_449778		XP_022676301	KAG0672376	XP_041408018	XP_451667
KB39_0L00830	YLR403W	SFP1	XP_505289	XP_723164	XP_449779	NP_594573	XP_022676302	KAG0672377	XP_041408017	XP_451668
KB39_0L00840	YLR401C	DUS3	XP_504409	XP_722607	XP_449780	NP_594572	XP_022676303	KAG0672378	XP_041408016	XP_451669
KB39_0L00850	YLR399C	BDF1	XP_504191	XP_716816	XP_445287	NP_588301	XP_022676305	KAG0672379	XP_041408015	XP_451671
KB39_0L00860	YLR398C	SKI2	XP_499995	XP_716263	XP_445288		XP_022676308	KAG0672380	XP_041408014	XP_451674
KB39_0L00870	YLR397C	AFG2	XP_503636	XP_716270	XP_445289	NP_596710	XP_022676310		XP_041408013	XP_451677
KB39_0L00880	YLR396C	VPS33	XP_504980	XP_710922	XP_445290	NP_596210	XP_022676311	KAG0672381	XP_041408012	XP_451679
KB39_0L00890	YLR395C	COX8	XP_504979	XP_019330786	XP_002999524		XP_022676313		XP_041408011	XP_451681
KB39_0L00900	YLR394W	CST9		XP_019330785	XP_445291		XP_022676314	KAG0672382	XP_041408010	XP_451682
KB39_0L00910	YLR393W	ATP10	XP_505635	XP_716214	XP_445292	NP_593071	XP_022677678	KAG0672383	XP_041408009	XP_454169
KB39_0L00920	YLR392C	ART10		XP_710750	XP_445293			KAG0672384	XP_041408008
KB39_0L00930	YLR390W-A	CCW14	XP_504201	XP_720324	XP_447074		XP_022677679	KAG0672385	XP_041408007	XP_454170
KB39_0L00940	YLR390W	ECM19		XP_019331109	XP_447075		XP_022677683		XP_041408006	XP_454174
KB39_0L00950	YLR389C	STE23	XP_505854	XP_719124	XP_447076	NP_593966	XP_022677684	KAG0672386	XP_041408005	XP_454175
KB39_0L00960
KB39_0L00970	YDL060W	TSR1	XP_500653	XP_716255	XP_445452	NP_593391	XP_022677686	KAG0672388	XP_041408003	XP_454177
KB39_0L00980	YLR387C	REH1		XP_716246	XP_447077	NP_588107	XP_022677687	KAG0672389	XP_041409108	XP_454178
KB39_0L00990	YLR386W	VAC14	XP_501232	XP_716250	XP_447078	NP_596363	XP_022677688	KAG0672390	XP_041409109	XP_002999395
KB39_0L01000	YLR385C	SWC7			XP_447018		XP_022677689	KAG0672391	XP_041409110	XP_454180
KB39_0L01010	YLR384C	IKI3	XP_505673	XP_710122	XP_447017	NP_595335	XP_022677690	KAG0672392	XP_041409111	XP_454181
KB39_0L01020	YLR383W	SMC6	XP_504902	XP_721404	XP_447016	NP_587906	XP_022677693	KAG0672393	XP_041409112	XP_454184
KB39_0L01030	YLR382C	NAM2	XP_504899	XP_718047	XP_447015	NP_593069	XP_022677694	KAG0672394	XP_041409113	XP_454185
KB39_0L01040	YLR381W	CTF3			XP_447014		XP_022677695	KAG0672395	XP_041409114	XP_454186
KB39_0L01050	YLR380W	CSR1	XP_501946	XP_718050	XP_447013	NP_592995	XP_022677696	KAG0672396	XP_041409115	XP_454187
KB39_0L01060	YLR378C	SEC61	XP_504248	XP_710932	XP_447011	NP_595226	XP_022674748	KAG0672397	XP_041409116	XP_454000
KB39_0L01070	YLR377C	FBP1	XP_500111	XP_710934	XP_447010	NP_595083	XP_022677523	KAG0672398	XP_041409117	XP_454003
KB39_0L01080	YLR376C	PSY3			XP_447008		XP_022677521	KAG0672399	XP_041409118	XP_454005
KB39_0L01090	YLR375W	STP3	XP_500531	XP_721028	XP_447007		XP_022674719	KAG0672400	XP_041409119	XP_455401
KB39_0L01100	YLR373C	VID22						KAG0672401	XP_041409120
KB39_0L01110	YLR372W	ELO3			XP_446571		XP_022676735	KAG0672402	XP_041409121	XP_451876
KB39_0L01120	YLR369W	SSQ1			XP_446574		XP_022676738	KAG0672403	XP_041409122	XP_451879
KB39_0L01130								KAG0672405	XP_041409123
KB39_0L01140	YLR368W	MDM30			XP_446575		XP_022676739	KAG0672406		XP_451880
KB39_0L01150	YLR364W	GRX8			XP_446576		XP_022676743	KAG0663438	XP_041409124	XP_451885
KB39_0L01160	YLR363C	NMD4		XP_722569	XP_446578		XP_022676749	KAG0663437	XP_041409125	XP_451891
KB39_0L01170	YLR362W	STE11	XP_505381	XP_720968	XP_445090	NP_595714	XP_022675228	KAG0663436	XP_041409126	XP_452115
KB39_0L01180	YLR361C-A	YLR361C-A			XP_002999517				XP_041409127
KB39_0L01190	YLR361C	DCR2	XP_504306	XP_720967	XP_445091	NP_587954	XP_022675226	KAG0663435	XP_041409128	XP_452116
KB39_0L01200	YLR360W	VPS38			XP_445092		XP_022675225	KAG0663434	XP_041409129	XP_452117
KB39_0L01210	YLR359W	ADE13	XP_501015	XP_713495	XP_445093	NP_596735	XP_022675223	KAG0663433	XP_041409130	XP_452119
KB39_0L01220						NP_596420		KAG0663432	XP_041409131
KB39_0L01230	YGR054W	YGR054W	XP_501618	XP_721430	XP_448414	NP_596421	XP_022675753	KAG0663431	XP_041409132	XP_451122
KB39_0L01240
KB39_0L01250
KB39_0L01260
KB39_0L01270	YLR356W	ATG33			XP_445096		XP_022675756	KAG0663430	XP_041409133	XP_451119
KB39_0L01280	YLR355C	ILV5	XP_502354	XP_714297	XP_445105	NP_001018845	XP_022675757	KAG0663429	XP_041409134	XP_451118
KB39_0L01290	YCR050C	YCR050C
KB39_0L01300	YLR354C	TAL1	XP_505460	XP_715147	XP_445106	NP_001342725	XP_022675760	KAG0663428	XP_041409135	XP_451115
KB39_0L01310					XP_445107		XP_022675763	KAG0663427	XP_041409136	XP_451112
KB39_0L01320	YLR352W	LUG1	XP_501522	XP_714233	XP_445108		XP_022675764	KAG0663426	XP_041409137	XP_451111
KB39_0L01330	YLR351C	NIT3	XP_500602	XP_713955	XP_446414	NP_594154	XP_022675767	KAG0663425	XP_041409138	XP_451108
KB39_0L01340								KAG0663424	XP_041406597
KB39_0L01350								KAG0663423
KB39_0L01360						NP_595290		KAG0653354	XP_041409139
KB39_0L01370	YLR348C	DIC1	XP_500457	XP_019331012	XP_446412			KAG0655240	XP_041409140
KB39_0L01380	YLR347C	KAP95	XP_502730	XP_713775	XP_446411	NP_594233	XP_022676660	KAG0655239	XP_041409141	XP_451788
KB39_0L01390	YLR345W	YLR345W		XP_713784	XP_446409	NP_594678	XP_022676662	KAG0655238	XP_041409142	XP_451790
KB39_0L01400								KAG0655237
KB39_0L01410	YLR343W	GAS2			XP_446407		XP_022676665		XP_041409144	XP_451794
KB39_0L01420	YLR342W	FKS1	XP_504213	XP_721429	XP_446406	NP_588501	XP_022676666	KAG0659103	XP_041409145	XP_451796
KB39_0L01430	YLR337C	VRP1		XP_716030	XP_446403	NP_001342958	XP_022676672	KAG0659102	XP_041409146	XP_451805
KB39_0L01440	YGR029W	ERV1					XP_022676673	KAG0659101	XP_041409147
KB39_0L01450	YLR336C	SGD1	XP_502895	XP_715139	XP_446401	NP_594036	XP_022676675	KAG0659100	XP_041409148	XP_451809
KB39_0L01460	YLR335W	NUP2	XP_501416	XP_711417	XP_446400	NP_587937	XP_022676676	KAG0659099	XP_041409149	XP_451810
KB39_0L01470								KAG0654663
KB39_0L01480
KB39_0L01490
KB39_0L01500	YAR008W	SEN34	XP_504515	XP_712808	XP_446395	NP_596163	XP_022673974	KAG0658612	XP_041407809	XP_451392
KB39_0L01510	YAR007C	RFA1	XP_503990	XP_719539	XP_446394	NP_595092	XP_022673970	KAG0658611	XP_041407810	XP_451388
KB39_0L01520	YGL003C	CDH1	XP_501978	XP_719530	XP_444799	NP_594674	XP_022673969	KAG0658610	XP_041407811	XP_451387
KB39_0L01530	YAR003W	SWD1	XP_502155	XP_717763	XP_446393	NP_593795	XP_022673968	KAG0658609	XP_041407812	XP_451386
KB39_0L01540	YAR002C-A	ERP1			XP_446392	NP_595791	XP_022673967	KAG0658608	XP_041407813	XP_451385
KB39_0L01550	YAR002W	NUP60	XP_502128	XP_715556	XP_446391	NP_588341	XP_022673966	KAG0658607	XP_041407814	XP_451384
KB39_0L01560	YLR321C	SFH1	XP_502630	XP_717630	XP_446341	NP_588001	XP_022675882	KAG0658606	XP_041407815
KB39_0L01570	YAL002W	VPS8	XP_502159	XP_717762	XP_444804		XP_022675880	KAG0658605	XP_041407816	XP_453024
KB39_0L01580	YAL001C	TFC3	XP_502127	XP_717237	XP_444805	NP_596127	XP_022673965	KAG0658604	XP_041407817	XP_451383
KB39_0L01590
KB39_0L01600							XP_022674159	KAG0653803	XP_041408561
KB39_0L01610	YLR332W	MID2			XP_446399		XP_022675736	KAG0653802	XP_041407820	XP_451139
KB39_0L01620	YLR330W	CHS5	XP_500107	XP_720931	XP_446397	NP_594121	XP_022674788	KAG0654853		XP_453259
KB39_0L01630	YGR013W	SNU71		XP_722539	XP_446352		XP_022675899	KAG0654852	XP_041407819	XP_453003
KB39_0L01640	YLR329W	REC102			XP_446396		XP_022675903	KAG0654851	XP_041407818	XP_452999
KB39_0L01650
KB39_0L01660				XP_720422					XP_041406641
KB39_0L01670	YLR328W	NMA1	XP_504391	XP_718656	XP_444815	NP_592856	XP_022675897	KAG0655081	XP_041407822	XP_453005
KB39_0L01680
KB39_0A00100
KB39_0A00110
KB39_0A00120								KAG0672249	XP_041405404
KB39_0A00130	YMR318C	ADH6			XP_449955		XP_022678388	KAG0672248	XP_041405405
KB39_0A00140	YOL151W	GRE2						KAG0672247	XP_041405406	XP_453553
KB39_0A00150	YOL149W	DCP1	XP_505466	XP_715858	XP_445027		XP_022674952	KAG0672246	XP_041405407	XP_454030
KB39_0A00160	YOL148C	SPT20	XP_501424	XP_715857			XP_022674951	KAG0672245	XP_041405408	XP_454031
KB39_0A00170	YOL147C	PEX11	XP_501425	XP_712102	XP_445529	NP_595177	XP_022674950	KAG0672244	XP_041405409	XP_454032
KB39_0A00180	YOL146W	PSF3	XP_502323	XP_720357	XP_445528	NP_592970	XP_022674948	KAG0672243	XP_041405410	XP_454033
KB39_0A00190	YOL145C	CTR9	XP_500103	XP_720359	XP_445029	NP_594620	XP_022674947	KAG0672242	XP_041405411	XP_454034
KB39_0A00200	YOL144W	NOP8	XP_500104	XP_712104	XP_445030		XP_022674946	KAG0672241	XP_041405412	XP_454035
KB39_0A00210	YOL143C	RIB4	XP_500000	XP_019330652	XP_445031	NP_595463	XP_022674945	KAG0672240	XP_041405413	XP_454036
KB39_0A00220	YNL330C	RPD3	XP_504286	XP_719896	XP_445032	NP_595333	XP_022674944	KAG0672239	XP_041405414	XP_454037
KB39_0A00230	YNL329C	PEX6	XP_501986	XP_714932	XP_445527	NP_593468	XP_022674943	KAG0672238	XP_041405415	XP_454038
KB39_0A00240	YNL328C	MDJ2	XP_501988	XP_714933	XP_445526		XP_022674942		XP_041405416	XP_454039
KB39_0A00250	YNL327W	EGT2			XP_445525		XP_022674941	KAG0672237	XP_041405417	XP_454040
KB39_0A00260	YNL326C	PFA3	XP_504297	XP_719897	XP_445524	NP_595701	XP_022674940	KAG0672236	XP_041405418	XP_454041
KB39_0A00270	YNL325C	FIG4	XP_504713	XP_719148	XP_445522	NP_001018284	XP_022674938	KAG0672235	XP_041405419	XP_454043
KB39_0A00280	YNL322C	KRE1		XP_715153	XP_449528		XP_022678438	KAG0672234	XP_041405420
KB39_0A00290	YNL321W	VNX1	XP_503223	XP_719429	XP_449527	NP_593099	XP_022678437	KAG0672233	XP_041405421	XP_454901
KB39_0A00300	YNL320W	YNL320W	XP_503226	XP_719388	XP_449526	NP_595609	XP_022678435	KAG0672232	XP_041405422	XP_454899
KB39_0A00310								KAG0672231
KB39_0A00320	YNL316C	PHA2	XP_501012	XP_019330844	XP_449523	NP_596269	XP_022677775	KAG0672230	XP_041405424	XP_454272
KB39_0A00330	YNL315C	ATP11	XP_501011	XP_712487	XP_449522	NP_593338	XP_022677776	KAG0672229	XP_041405425	XP_454273
KB39_0A00340	YNL314W	DAL82			XP_449521		XP_022677777		XP_041405426	XP_454274
KB39_0A00350								KAG0672228	XP_041405427
KB39_0A00360	YNL311C	SKP2		XP_713314	XP_449519		XP_022676245	KAG0672227	XP_041405429	XP_454279
KB39_0A00370	YNL310C	ZIM17	XP_504971	XP_712488	XP_449518	NP_592950	XP_022676246	KAG0672226	XP_041405430	XP_454278
KB39_0A00380	YNL309W	STB1		XP_712509	XP_449517		XP_022676247	KAG0672225	XP_041405431	XP_454277
KB39_0A00390	YNL308C	KRI1	XP_502264	XP_721688	XP_449516	NP_593054	XP_022676242	KAG0672224	XP_041405432	XP_454282
KB39_0A00400	YNL306W	MRPS18	XP_503930	XP_713821	XP_449515	NP_594803	XP_022676239	KAG0672223	XP_041405433	XP_454285
KB39_0A00410	YOL127W	RPL25	XP_505871	XP_019331006	XP_449514	NP_596104	XP_022676238	KAG0672222	XP_041405434	XP_454286
KB39_0A00420	YNL305C	BXI1	XP_500523	XP_710035	XP_449513	NP_588431	XP_022676237	KAG0672221	XP_041405435	XP_454287
KB39_0A00430
KB39_0A00440	YNL304W	YPT11			XP_449512		XP_022678300	KAG0672219	XP_041405437	XP_452774
KB39_0A00450			XP_501808	XP_723199	XP_445774	NP_595094		KAG0672218	XP_041405438
KB39_0A00460								KAG0672217
KB39_0A00470
KB39_0A00480	YNL299W	TRF5			XP_449509			KAG0672215	XP_041405441
KB39_0A00490	YNL298W	CLA4	XP_502152	XP_723573	XP_449508	NP_592864		KAG0672214	XP_041405442	XP_451329
KB39_0A00500	YNL297C	MON2	XP_501240	XP_722150	XP_449507	NP_594550		KAG0672213	XP_041405443	XP_451330
KB39_0A00510	YNL295W	MRX6			XP_449506		XP_022673917	KAG0672212	XP_041405444	XP_451331
KB39_0A00520	YNL294C	RIM21	XP_501238	XP_714594	XP_449505		XP_022673918	KAG0672211	XP_041405445	XP_451332
KB39_0A00530	YNL293W	MSB3	XP_501237	XP_714206	XP_449504		XP_022673919	KAG0672210	XP_041405446	XP_451333
KB39_0A00540	YNL292W	PUS4	XP_503266	XP_715717	XP_449503	NP_596400	XP_022677994	KAG0672209	XP_041405447	XP_454543
KB39_0A00550	YNL291C	MID1	XP_499675	XP_710952	XP_449502	NP_592865	XP_022677995	KAG0672208	XP_041405448	XP_454544
KB39_0A00560	YNL290W	RFC3	XP_499674	XP_019330974	XP_449501	NP_001342879	XP_022677996	KAG0672207	XP_041405449	XP_454545
KB39_0A00570			XP_505742					KAG0672206	XP_041405450
KB39_0A00580	YNL288W	CAF40	XP_504943	XP_715246	XP_449500	NP_594984	XP_022677998		XP_041405451	XP_454547
KB39_0A00590	YNL287W	SEC21	XP_504948	XP_713569	XP_449499	NP_593371	XP_022677999	KAG0672205	XP_041405452	XP_454548
KB39_0A00600	YNL284C	MRPL10		XP_714891	XP_447383	NP_595748	XP_022678332	KAG0654721	XP_041405454	XP_452739
KB39_0A00610	YNL283C	WSC2						KAG0654720	XP_041405455
KB39_0A00620	YNL282W	POP3		XP_719416			XP_022678330	KAG0654719	XP_041405456	XP_452741
KB39_0A00630	YNL281W	HCH1		XP_019331004	XP_447381		XP_022678329	KAG0654718	XP_041405457	XP_452742
KB39_0A00640	YNL280C	ERG24	XP_501260	XP_710679	XP_447380	NP_596767	XP_022678327	KAG0655661	XP_041405458	XP_452744
KB39_0A00650	YDR498C	SEC20	XP_501468	XP_719091	XP_447379		XP_022678325	KAG0655662	XP_041405459	XP_452746
KB39_0A00660	YDR496C	PUF6	XP_505532	XP_714906		NP_588564	XP_022678323	KAG0655663	XP_041405460	XP_452748
KB39_0A00670	YDR495C	VPS3	XP_505517	XP_719401	XP_446564	NP_587839	XP_022678322	KAG0655664	XP_041405461	XP_452749
KB39_0A00680	YDR494W	RSM28		XP_715072	XP_446563		XP_022678321	KAG0655665	XP_041405462	XP_452750
KB39_0A00690	YDR493W	MZM1	XP_499853	XP_717805	XP_446562	NP_001343167	XP_022678319	KAG0672453	XP_041405463	XP_452752
KB39_0A00700	YDR492W	IZH1			XP_446561		XP_022678318	KAG0672452	XP_041405464	XP_452753
KB39_0A00710			XP_504438	XP_721788			XP_022674241	KAG0672451	XP_041405465	XP_454980
KB39_0A00720
KB39_0A00730	YDR489W	SLD5	XP_501032	XP_719391	XP_446559	NP_596195	XP_022674543	KAG0655174	XP_041405466	XP_455586
KB39_0A00740	YDR487C	RIB3	XP_500663		XP_447577	NP_596606		KAG0655175	XP_041405467
KB39_0A00750	YDR486C	VPS60	XP_500664	XP_716711	XP_446557	NP_001342736	XP_022673698	KAG0655176	XP_041405468	XP_452357
KB39_0A00760	YDR485C	VPS72	XP_500949	XP_716709	XP_446196		XP_022673700	KAG0655177	XP_041405469	XP_452359
KB39_0A00770	YDR484W	VPS52	XP_505118	XP_719419	XP_446197	NP_596131	XP_022673702	KAG0655178	XP_041405470	XP_452361
KB39_0A00780						NP_594596		KAG0670085	XP_041405471
KB39_0A00790				XP_712658	XP_449067			KAG0670084	XP_041405472
KB39_0A00800	YBR149W	ARA1		XP_716013			XP_022675704	KAG0670083	XP_041405473	XP_455203
KB39_0A00810								KAG0670082
KB39_0A00820				XP_719345
KB39_0A00830	YBR151W	APD1	XP_501860	XP_710000	XP_446200		XP_022675702	KAG0670081	XP_041405474	XP_455205
KB39_0A00840	YBR152W	SPP381			XP_446199			KAG0670080	XP_041405475	XP_456029
KB39_0A00850	YBR153W	RIB7	XP_502488	XP_711559	XP_446198	NP_001342945	XP_022676072	KAG0670079	XP_041405476	XP_456028
KB39_0A00860	YBR154C	RPB5	XP_502486	XP_019330714	XP_447588	NP_593187	XP_022676071	KAG0670078	XP_041405477	XP_456027
KB39_0A00870	YBR146W	MRPS9	XP_500556	XP_716299	XP_449069	NP_594879	XP_022676068	KAG0670077	XP_041405478	XP_456024
KB39_0A00880	YOL086C	ADH1		XP_717649	XP_447590	NP_588244	XP_022676067	KAG0670076	XP_041405479	XP_456023
KB39_0A00890	YBR143C	SUP45	XP_504906	XP_714900	XP_449070	NP_594680	XP_022675525	KAG0670075	XP_041405480	XP_452701
KB39_0A00900	YBR142W	MAK5	XP_499768	XP_714899	XP_444926	NP_596107	XP_022675524	KAG0670074	XP_041405481	XP_452702
KB39_0A00910	YBR141C	BMT2	XP_506034	XP_714898	XP_444927	NP_592906	XP_022675523	KAG0670073	XP_041405482	XP_452703
KB39_0A00920	YBR140C	IRA1	XP_500608	XP_716288	XP_449781	NP_001342789	XP_022677225	KAG0670071	XP_041405483	XP_454757
KB39_0A00930	YBR139W	ATG42					XP_022677222	KAG0670070	XP_041405484	XP_454754
KB39_0A00940	YOL077C	BRX1	XP_500778	XP_716301	XP_447596	NP_595107	XP_022677220	KAG0670069	XP_041405485	XP_454753
KB39_0A00950	YOL076W	MDM20	XP_500776	XP_719033	XP_447597	NP_595632	XP_022677219	KAG0670068	XP_041405253	XP_454752
KB39_0A00960	YBR138C	YBR138C	XP_503533		XP_449782			KAG0670067	XP_041405252	XP_452397
KB39_0A00970	YBR137W	YBR137W	XP_500545	XP_715247	XP_445201	NP_596186		KAG0670066	XP_041405251
KB39_0A00980	YGR078C	PAC10	XP_500657	XP_019330872	XP_448275	NP_593000	XP_022673738	KAG0670065	XP_041405250	XP_452400
KB39_0A00990	YGR076C	MRPL25	XP_503178	XP_719433	XP_448278	NP_594816	XP_022674180	KAG0670064	XP_041405249	XP_453235
KB39_0A01000	YGR074W	SMD1	XP_499769	XP_719431	XP_448280	NP_594613	XP_022674178	KAG0670063	XP_041405248	XP_453233
KB39_0A01010	YDL047W	SIT4		XP_710408	XP_448282	NP_588420	XP_022674173	KAG0670062	XP_041405247	XP_453227
KB39_0A01020	YDL046W	NPC2	XP_499766	XP_717917	XP_448283	NP_594778	XP_022678000	KAG0670061	XP_041405246	XP_454549
KB39_0A01030	YDL045W-A	MRP10	XP_505221	XP_019330968	XP_448284	NP_594038	XP_022678002	KAG0670060	XP_041405245	XP_454551
KB39_0A01040	YDL045C	FAD1	XP_503279	XP_019330679	XP_448285	NP_587730	XP_022678003	KAG0670059	XP_041405244	XP_454552
KB39_0A01050	YDL044C	MTF2		XP_723408	XP_448286		XP_022678004	KAG0670058	XP_041405243	XP_454553
KB39_0A01060	YOL070C	NBA1		XP_720654	XP_447602		XP_022678005	KAG0670057	XP_041405242	XP_454554
KB39_0A01070	YDL043C	PRP11	XP_503283	XP_723411	XP_448287	NP_596585	XP_022676125	KAG0670056	XP_041405241	XP_456084
KB39_0A01080								KAG0670055	XP_041405240
KB39_0A01090	YOL067C	RTG1	XP_505311	XP_723409	XP_445406		XP_022675324	KAG0670054	XP_041405239	XP_455740
KB39_0A01100	YDL040C	NAT1	XP_505322	XP_714602	XP_445405	NP_588160	XP_022674658	KAG0670053	XP_041405238	XP_455464
KB39_0A01110						NP_592881		KAG0670052	XP_041405237
KB39_0A01120	YDL035C	GPR1	XP_505620	XP_715707	XP_448290	NP_588228	XP_022677354	KAG0670051	XP_041405236	XP_456182
KB39_0A01130	YDL033C	SLM3	XP_505853	XP_715045	XP_448291	NP_593402	XP_022677352	KAG0670050	XP_041405235	XP_456180
KB39_0A01140	YDL025C	RTK1			XP_448297		XP_022673713	KAG0670049	XP_041405234	XP_452372
KB39_0A01150	YIR015W	RPR2	XP_500878	XP_717407	XP_448600	NP_596472	XP_022677928	KAG0670047	XP_041405233	XP_452054
KB39_0A01160	YDL027C	MRX9			XP_448296		XP_022673710	KAG0670046	XP_041405232	XP_452369
KB39_0A01170	YDL028C	MPS1	XP_505124	XP_716428	XP_448295	NP_595150	XP_022673708	KAG0670045	XP_041405231	XP_452367
KB39_0A01180	YDL022W	GPD1	XP_500444	XP_714402	XP_448298	NP_594542	XP_022673715	KAG0670044	XP_041405230	XP_452375
KB39_0A01190	YDL020C	RPN4	XP_505886	XP_713673		NP_001342894	XP_022673719	KAG0670043	XP_041405229	XP_452380
KB39_0A01200								KAG0667778	XP_041405228
KB39_0A01210	YAR035W	YAT1	XP_505698	XP_712976	XP_445392		XP_022673722	KAG0667777	XP_041405227	XP_452383
KB39_0A01220	YAR015W	ADE1	XP_504710	XP_718641	XP_447442	NP_595460	XP_022673725	KAG0667776	XP_041405226	XP_452386
KB39_0A01230						NP_595240		KAG0667775	XP_041405225
KB39_0A01240	YDL018C	ERP3	XP_500858	XP_714917	XP_448303	NP_001342850	XP_022673729	KAG0667774	XP_041405224	XP_452390
KB39_0A01250	YDL017W	CDC7	XP_505782	XP_714920	XP_448304	NP_596328	XP_022673730	KAG0667773	XP_041405223	XP_452391
KB39_0A01260	YDL015C	TSC13	XP_499770	XP_718116	XP_448305	NP_595365	XP_022673731	KAG0667772	XP_041405222	XP_452392
KB39_0A01270	YDL014W	NOP1	XP_501884	XP_715447	XP_448306	NP_596229	XP_022673733	KAG0667771	XP_041405221	XP_452393
KB39_0A01280	YBR026C	ETR1	XP_502018	XP_717822	XP_445158	NP_594891	XP_022677345	KAG0667770	XP_041405220	XP_456173
KB39_0A01290	YBR036C	CSG2			XP_447457			KAG0667769	XP_041405219
KB39_0A01300	YBR025C	OLA1	XP_501394	XP_713564	XP_445159	NP_001342852	XP_022674171	KAG0667768	XP_041405218	XP_453225
KB39_0A01310	YBR024W	SCO2			XP_445160			KAG0667767	XP_041405217	XP_453226
KB39_0A01320	YBR038W	CHS2	XP_500969	XP_717009	XP_447459	NP_592838	XP_022674170	KAG0667766	XP_041405216	XP_453224
KB39_0A01330	YBR022W	POA1	XP_499826	XP_715713	XP_445162			KAG0667765	XP_041405215
KB39_0A01340	YBR023C	CHS3	XP_502222	XP_722148	XP_445161		XP_022674168	KAG0667764	XP_041405214	XP_453222
KB39_0A01350	YBR021W	FUR4			XP_445163		XP_022674166	KAG0667763	XP_041405213	XP_453220
KB39_0A01360	YBR020W	GAL1	XP_501784	XP_713764		NP_596859	XP_022674661	KAG0667761	XP_041405212	XP_455461
KB39_0A01370	YBR018C	GAL7	XP_505809	XP_713769		NP_596856	XP_022674659	KAG0667760	XP_041405211	XP_455463
KB39_0A01380	YDL007W	RPT2	XP_504910	XP_717812	XP_447462	NP_595480	XP_022675325	KAG0667759	XP_041405210	XP_455741
KB39_0A01390	YDL006W	PTC1	XP_503137	XP_723471	XP_445371	NP_588401	XP_022675326	KAG0667758	XP_041405209	XP_455742
KB39_0A01400	YDL005C	MED2			XP_445370		XP_022675327	KAG0667757	XP_041405208	XP_455743
KB39_0A01410	YBL001C	ECM15	XP_504424	XP_019330882	XP_445365			KAG0667756	XP_041405207	XP_002999407
KB39_0A01420
KB39_0A01430
KB39_0A01440	YDL001W	RMD1	XP_500527	XP_710440	XP_449802	NP_587910	XP_022677204	KAG0668752	XP_041405204	XP_454733
KB39_0A01450	YDL002C	NHP10	XP_502965	XP_019330829	XP_449803	NP_595672	XP_022677205	KAG0668753	XP_041405203	XP_454734
KB39_0A01460	YBL004W	UTP20	XP_503151	XP_710441	XP_449804	NP_596713	XP_022677206	KAG0668754	XP_041405202	XP_454735
KB39_0A01470				XP_719394				KAG0668755	XP_041405201
KB39_0A01480	YBR002C	RER2	XP_501991	XP_721936	XP_445362	NP_594957	XP_022677199	KAG0668756	XP_041405200	XP_454725
KB39_0A01490	YBR003W	COQ1	XP_501989	XP_718635	XP_445361	NP_595276	XP_022677198	KAG0668757	XP_041405199	XP_454724
KB39_0A01500	YDR003W	RCR2	XP_504051	XP_714435	XP_449800		XP_022677207	KAG0668758	XP_041405198	XP_454736
KB39_0A01510	YDR004W	RAD57	XP_505243	XP_716015	XP_449798	NP_593627	XP_022677210	KAG0668759	XP_041405197	XP_454739
KB39_0A01520	YDR005C	MAF1	XP_505250	XP_019330803	XP_449797	NP_594012	XP_022677211	KAG0668760	XP_041405196	XP_002999408
KB39_0A01530	YDR006C	SOK1	XP_502879	XP_715885	XP_447224		XP_022677212	KAG0668761	XP_041405195	XP_454742
KB39_0A01540	YBR011C	IPP1	XP_505378	XP_714437	XP_447227	NP_593636	XP_022677215	KAG0668762	XP_041405194	XP_454746
KB39_0A01550	YDL008W	APC11	XP_505519	XP_719403	XP_447448	NP_593423	XP_022677216	KAG0668763	XP_041405193	XP_454749
KB39_0A01560	YDL010W	GRX6	XP_505978	XP_711354	XP_447447	NP_588305	XP_022677217	KAG0668764	XP_041405192	XP_454750
KB39_0A01570	YDL013W	SLX5	XP_502219	XP_722585	XP_448307		XP_022673734	KAG0668765	XP_041405191	XP_452394
KB39_0A01580
KB39_0A01590								KAG0668767	XP_041405190
KB39_0A01600	YBR028C	YPK3	XP_501869	XP_718862	XP_445157	NP_587830	XP_022677348	KAG0668768	XP_041405189	XP_456176
KB39_0A01610	YBR029C	CDS1	XP_503942	XP_710660	XP_447456	NP_596416	XP_022677349	KAG0668769	XP_041405188	XP_456177
KB39_0A01620	YBR030W	RKM3	XP_500648	XP_715024	XP_445156		XP_022676711	KAG0668770	XP_041405187	XP_451849
KB39_0A01630					XP_449685			KAG0668771
KB39_0A01640	YBR031W	RPL4A	XP_501532	XP_715018	XP_445155	NP_595879	XP_022676710	KAG0668772	XP_041405186	XP_451848
KB39_0A01650	YDR013W	PSF1	XP_499917	XP_712482	XP_445609	NP_595821	XP_022676708	KAG0668773	XP_041405185	XP_451846
KB39_0A01660	YDR014W	RAD61						KAG0668774	XP_041405184
KB39_0A01670	YBR035C	PDX3	XP_502816	XP_717413		NP_594650		KAG0668775	XP_041405183	XP_451844
KB39_0A01680	YDR014W-A	HED1			XP_445606			KAG0668776	XP_041405182
KB39_0A01690	YDR016C	DAD1	XP_500849	XP_019330728	XP_002999530	NP_594045	XP_022676704	KAG0668777	XP_041405181	XP_451841
KB39_0A01700	YDR017C	KCS1	XP_505394	XP_710272	XP_445605	NP_587847	XP_022676703	KAG0668778	XP_041405180	XP_451840
KB39_0A01710	YDR019C	GCV1	XP_504922	XP_719084	XP_445604	NP_594015	XP_022676696	KAG0668779	XP_041405179	XP_451833
KB39_0A01720	YDR020C	DAS2	XP_504916	XP_718508	XP_449634		XP_022676694	KAG0668780	XP_041405178	XP_451831
KB39_0A01730	YDR021W	FAL1	XP_504915	XP_718509	XP_449633	NP_592863	XP_022674039	KAG0668781	XP_041405177	XP_451466
KB39_0A01740	YDR022C	ATG31			XP_448724		XP_022674038	KAG0668782	XP_041405176	XP_451465
KB39_0A01750	YDR023W	SES1	XP_504912	XP_719967	XP_448725	NP_594867	XP_022674037	KAG0662008	XP_041405175	XP_451464
KB39_0A01760	YDR025W	RPS11A	XP_505665	XP_019330957	XP_448726	NP_594672		KAG0662009	XP_041407087	XP_451459
KB39_0A01770	YDR026C	NSI1	XP_505664	XP_718060	XP_448727	NP_001342963	XP_022677611	KAG0662010	XP_041405173	XP_455278
KB39_0A01780	YDR027C	VPS54	XP_500991	XP_719456	XP_448728	NP_594389	XP_022677612	KAG0662011	XP_041405172	XP_455277
KB39_0A01790			XP_500990	XP_719454	XP_448729	NP_592969	XP_022677613	KAG0662012	XP_041405171	XP_455276
KB39_0A01800	YDR030C	RAD28	XP_504230	XP_719966	XP_448730			KAG0662013	XP_041405170
KB39_0A01810	YBR054W	YRO2			XP_448732	NP_587895		KAG0662014	XP_041405169
KB39_0A01820	YDR034C	LYS14		XP_719111	XP_448733	NP_593160	XP_022677618	KAG0662015	XP_041405168	XP_455270
KB39_0A01830	YBR055C	PRP6	XP_502013	XP_711574	XP_447236	NP_596086	XP_022677619	KAG0662016	XP_041405167	XP_455269
KB39_0A01840	YDR035W	ARO3	XP_501119	XP_019330750	XP_447238		XP_022675958	KAG0670499	XP_041405166	XP_455920
KB39_0A01850	YDR036C	EHD3	XP_502475	XP_721527	XP_448735	NP_596228	XP_022675961	KAG0670500	XP_041405165	XP_455917
KB39_0A01860				XP_717160	XP_447241		XP_022675963	KAG0670501	XP_041405164	XP_455914
KB39_0A01870
KB39_0A01880	YDR037W	KRS1	XP_505490	XP_719846	XP_448737	NP_595892	XP_022675973	KAG0670502	XP_041405163	XP_455904
KB39_0A01890	YDR040C	ENA1	XP_499639	XP_719032	XP_448738	NP_595246	XP_022676051	KAG0670503	XP_041405162	XP_456007
KB39_0A01900	YDR041W	RSM10	XP_505769	XP_719849	XP_448739	NP_596611	XP_022675971	KAG0670504	XP_041405161	XP_455906
KB39_0A01910									XP_041405160
KB39_0A01920	YDR043C	NRG1	XP_501757	XP_715199	XP_448740		XP_022675968	KAG0670505	XP_041405159	XP_455910
KB39_0A01930	YDR044W	HEM13	XP_504574	XP_710999	XP_448741	NP_593150	XP_022675966	KAG0670506	XP_041405158	XP_455911
KB39_0A01940	YDR045C	RPC11	XP_503146	XP_717162	XP_447165	NP_593235	XP_022675965	KAG0670507	XP_041405157	XP_455912
KB39_0A01950	YDR046C	BAP3			XP_449106		XP_022675974	KAG0670508	XP_041405156
KB39_0A01960								KAG0670509
KB39_0A01970			XP_501597					KAG0670510	XP_041407438
KB39_0A01980	YDR047W	HEM12	XP_501337	XP_717171	XP_447163	NP_588085	XP_022674516	KAG0670511	XP_041405155	XP_455614
KB39_0A01990	YDR049W	VMS1	XP_504411	XP_717170	XP_447162	NP_001342733	XP_022674515	KAG0670512	XP_041405154	XP_455615
KB39_0A02000	YBR072W	HSP26	XP_501399			NP_596091	XP_022675979	KAG0670513	XP_041405153	XP_455928
KB39_0A02010	YBR071W	YBR071W	XP_503679		XP_445871			KAG0670514	XP_041405152	XP_455927
KB39_0A02020	YBR070C	ALG14	XP_500760	XP_717165	XP_445869	NP_593363	XP_022675977	KAG0670515	XP_041405151	XP_455926
KB39_0A02030	YDR050C	TPI1	XP_505023	XP_719842	XP_447161	NP_588024	XP_022675976	KAG0670516	XP_041405150	XP_455924
KB39_0A02040	YDR051C	DET1	XP_505302	XP_019330889	XP_447160		XP_022675975	KAG0670517	XP_041405149	XP_455923
KB39_0A02050					XP_449426			KAG0670518	XP_041405148
KB39_0A02060	YDR052C	DBF4	XP_500999	XP_716988	XP_445887	NP_588105	XP_022674522	KAG0670519	XP_041405147	XP_455609
KB39_0A02070	YDR054C	CDC34	XP_501505	XP_721367	XP_445888		XP_022675022	KAG0670520	XP_041405146	XP_453472
KB39_0A02080								KAG0670521	XP_041405145
KB39_0A02090	YDR056C	EMC10			XP_445891		XP_022677969	KAG0670522	XP_041405144	XP_454519
KB39_0A02100	YDR057W	YOS9	XP_504671	XP_719340	XP_445892	NP_592965	XP_022677968	KAG0670523	XP_041405143	XP_454518
KB39_0A02110	YBR082C	UBC4	XP_502855	XP_019331121	XP_445894	NP_595283	XP_022677966	KAG0670524	XP_041405142	XP_454516
KB39_0A02120			XP_505446	XP_723122	XP_446148			KAG0670525	XP_041405141
KB39_0A02130				XP_019330865	XP_444910	NP_587807		KAG0670526	XP_041405140
KB39_0A02140	YBL028C	YBL028C		XP_723119	XP_446149	NP_595611	XP_022677960	KAG0670527	XP_041405139	XP_454509
KB39_0A02150	YBL029W	YBL029W	XP_501874	XP_722201	XP_446150		XP_022677959	KAG0670528	XP_041405138	XP_454508
KB39_0A02160	YBL029C-A	YBL029C-A	XP_500358	XP_019330617	XP_446153	NP_001018291	XP_022677958		XP_041405137	XP_454506
KB39_0A02170
KB39_0A02180
KB39_0A02190	YBL032W	HEK2	XP_500190	XP_719187	XP_446156	NP_587684	XP_022677955	KAG0670529	XP_041405136	XP_454503
KB39_0A02200
KB39_0A02210	YBL033C	RIB1	XP_503453	XP_715792	XP_446157	NP_593413	XP_022677954	KAG0655419	XP_041405135	XP_452081
KB39_0A02220	YBL034C	STU1	XP_503130	XP_713879	XP_446158	NP_594084	XP_022677952	KAG0655418	XP_041405134	XP_452079
KB39_0A02230	YBL035C	POL12	XP_504121	XP_711738	XP_446159	NP_587765	XP_022677951	KAG0655417	XP_041405133	XP_452078
KB39_0A02240								KAG0661482	XP_041405132
KB39_0A02250	YBL037W	APL3	XP_501983	XP_711728	XP_446162	NP_595595	XP_022677948	KAG0661483	XP_041405131	XP_452075
KB39_0A02260	YBR087W	RFC5	XP_502103	XP_719478	XP_445491	NP_595646	XP_022677947	KAG0661484	XP_041405130	XP_452074
KB39_0A02270	YBL038W	MRPL16	XP_501963	XP_719468	XP_446163	NP_596459	XP_022677946	KAG0661485	XP_041405129	XP_452073
KB39_0A02280	YPR047W	MSF1	XP_501981	XP_719488	XP_447174	NP_587774	XP_022677945	KAG0661486	XP_041405128	XP_452072
KB39_0A02290	YPR049C	ATG11	XP_500502	XP_722686	XP_447172	NP_593855	XP_022677943	KAG0661487	XP_041405127	XP_452070
KB39_0A02300	YPR051W	MAK3	XP_501727	XP_722689	XP_447171	NP_596246	XP_022677942	KAG0661488	XP_041405126	XP_452068
KB39_0A02310	YPR054W	SMK1		XP_019330730	XP_445489		XP_022677935	KAG0661489	XP_041405125	XP_452061
KB39_0A02320	YPR055W	SEC8	XP_504744	XP_711320	XP_445488	NP_001342752	XP_022674420	KAG0661490	XP_041405124	XP_454464
KB39_0A02330	YPR056W	TFB4	XP_501438	XP_711246	XP_445487	NP_595532	XP_022678377	KAG0661491	XP_041405123	XP_451910
KB39_0A02340	YPR057W	BRR1			XP_445486	NP_592779	XP_022678379	KAG0661492	XP_041405122	XP_451908
KB39_0A02350	YPR058W	YMC1	XP_504064	XP_713891	XP_445485	NP_593701	XP_022678380	KAG0661493	XP_041405121	XP_451907
KB39_0A02360	YPR060C	ARO7	XP_504065	XP_713036	XP_448747	NP_594216	XP_022678381	KAG0661494	XP_041405120	XP_451906
KB39_0A02370	YPR061C	JID1	XP_504139	XP_713035	XP_445484		XP_022678382	KAG0661495	XP_041405119	XP_451905
KB39_0A02380	YGL050W	TYW3	XP_503142	XP_713241	XP_445681	NP_594475		KAG0659019	XP_041405118
KB39_0A02390	YGL049C	TIF4632	XP_501450	XP_714443		NP_594602	XP_022676613	KAG0659020	XP_041405117	XP_451207
KB39_0A02400	YGL048C	RPT6	XP_502931	XP_714440	XP_445679	NP_595870	XP_022676614	KAG0659021	XP_041405116	XP_451208
KB39_0A02410	YGL047W	ALG13	XP_504721	XP_718987	XP_445678	NP_593269	XP_022676615	KAG0659022	XP_041405115	XP_451209
KB39_0A02420	YBR112C	CYC8	XP_500610	XP_719894	XP_445474	NP_596609	XP_022678346	KAG0659023	XP_041405114	XP_451941
KB39_0A02430	YPR072W	NOT5			XP_445473		XP_022678349	KAG0659024	XP_041405113	XP_451938
KB39_0A02440	YPR073C	LTP1	XP_504696	XP_019330676	XP_445472	NP_001342920	XP_022678350	KAG0659025	XP_041405112	XP_451937
KB39_0A02450	YPR074C	TKL1	XP_503628	XP_717648	XP_445471	NP_596066	XP_022678351	KAG0659026	XP_041405111	XP_451936
KB39_0A02460	YPR075C	OPY2	XP_499844	XP_717646	XP_445470		XP_022678352	KAG0659027	XP_041405110	XP_451935
KB39_0A02470			XP_505768					KAG0653680	XP_041405109
KB39_0A02480	YPR079W	MRL1	XP_501629	XP_713568	XP_445468	NP_595322	XP_022678357	KAG0653679	XP_041405108	XP_451930
KB39_0A02490
KB39_0A02500	YPR082C	DIB1	XP_503948	XP_715737	XP_448562	NP_587992	XP_022678362	KAG0653965	XP_041405106	XP_451925
KB39_0A02510
KB39_0A02520	YLR303W	MET17	XP_503263	XP_713326	XP_445683	NP_595189	XP_022674188	KAG0669314	XP_041405105	XP_453243
KB39_0A02530	YLR305C	STT4	XP_504493	XP_710433	XP_445685	NP_595304	XP_022675445	KAG0669313	XP_041405104	XP_452973
KB39_0A02540	YLR306W	UBC12	XP_502552	XP_717783	XP_445686	NP_588256	XP_022675447	KAG0669312	XP_041405103	XP_452971
KB39_0A02550	YLR308W	CDA2	XP_506068	XP_718660	XP_445687		XP_022675449	KAG0669311	XP_041405102	XP_452970
KB39_0A02560	YLR309C	IMH1	XP_506069	XP_713243	XP_445837		XP_022675450	KAG0669310	XP_041405101	XP_452969
KB39_0A02570	YLL018C	DPS1	XP_503144	XP_713240	XP_445690	NP_588352	XP_022674181	KAG0669309	XP_041405100	XP_453236
KB39_0A02580	YLL018C-A	COX19	XP_002143099	XP_019330723	XP_445691	NP_587875	XP_022674186	KAG0669308	XP_041405099	XP_453242
KB39_0A02590	YLL019C	KNS1	XP_501448	XP_722185	XP_445692	NP_001018187	XP_022676117	KAG0669307	XP_041405098	XP_456076
KB39_0A02600	YLL021W	SPA2	XP_505504	XP_711580	XP_445693	NP_594077	XP_022675442	KAG0669306	XP_041405097	XP_452976
KB39_0A02610
KB39_0A02620	YLL022C	HIF1	XP_503195	XP_712231	XP_446527	NP_595313	XP_022674778	KAG0669305	XP_041405096
KB39_0A02630	YLL023C	POM33	XP_503197	XP_713658	XP_446528	NP_596818	XP_022674780	KAG0669304	XP_041405095	XP_453251
KB39_0A02640	YHL024W	RIM4	XP_504041	XP_711593	XP_445844	NP_593715	XP_022675951	KAG0669303	XP_041405094	XP_455897
KB39_0A02650	YLL026W	HSP104	XP_504490	XP_716227	XP_446531	NP_596503	XP_022675950	KAG0669302	XP_041405093	XP_455896
KB39_0A02660	YLL027W	ISA1	XP_504136	XP_719086	XP_446532	NP_588112	XP_022675949	KAG0669301	XP_041405092	XP_455894
KB39_0A02670	YLL029W	FRA1	XP_504135	XP_719541	XP_446535	NP_001342933	XP_022675948	KAG0669300	XP_041405091	XP_455893
KB39_0A02680	YLL028W	TPO1	XP_505105	XP_721413	XP_445846	NP_595328	XP_022675947	KAG0669299	XP_041405090	XP_455892
KB39_0A02690	YKL216W	URA1	XP_503008	XP_723522	XP_449903	NP_593317	XP_022674337	KAG0669298	XP_041405089	XP_453064
KB39_0A02700								KAG0669297	XP_041405088
KB39_0A02710								KAG0669296
KB39_0A02720						NP_594847		KAG0654630	XP_041405087
KB39_0A02730					XP_448584			KAG0654631	XP_041405086
KB39_0A02740			XP_499992	XP_720015	XP_447960			KAG0654632	XP_041405085
KB39_0A02750					XP_449568
KB39_0A02760
KB39_0A02770
KB39_0A02780								KAG0669531	XP_041405084
KB39_0A02790	YMR314W	PRE5	XP_501939	XP_715227	XP_449953	NP_594101	XP_022674020	KAG0669532	XP_041405083	XP_451444
KB39_0A02800	YMR313C	TGL3	XP_502944	XP_722764	XP_449952		XP_022674021	KAG0669533	XP_041405082	XP_451445
KB39_0A02810	YMR312W	ELP6	XP_503114	XP_722766	XP_449951		XP_022674022	KAG0669534	XP_041405081	XP_451446
KB39_0A02820	YGR285C	ZUO1	XP_499622	XP_720460	XP_446371	NP_596284	XP_022678235	KAG0669535	XP_041405080	XP_455221
KB39_0A02830			XP_504894		XP_446372			KAG0669536	XP_041405079
KB39_0A02840	YMR311C	GLC8		XP_720461	XP_449950		XP_022678237	KAG0669537	XP_041405078	XP_455219
KB39_0A02850	YMR310C	YMR310C	XP_504197	XP_722636	XP_449949	NP_595578	XP_022678238	KAG0669538	XP_041405077	XP_455218
KB39_0A02860	YMR308C	PSE1	XP_505419	XP_717622	XP_449947	NP_588502	XP_022678247	KAG0669539	XP_041405076	XP_452833
KB39_0A02870	YMR306W	FKS3			XP_449945		XP_022678251	KAG0669540	XP_041405075	XP_452829
KB39_0A02880	YMR305C	SCW10		XP_714424	XP_449944		XP_022678252	KAG0669541	XP_041405074	XP_452828
KB39_0A02890	YMR304W	UBP15	XP_502896	XP_714422	XP_449943	NP_595341	XP_022678255	KAG0669542	XP_041405073
KB39_0A02900	YMR302C	YME2	XP_504220	XP_715128	XP_449942	NP_595637	XP_022678256	KAG0669543	XP_041405072	XP_452823
KB39_0A02910	YMR301C	ATM1	XP_503682	XP_712090	XP_449941	NP_594288	XP_022674019	KAG0669544	XP_041405071	XP_451443
KB39_0A02920	YMR300C	ADE4	XP_500924	XP_716541	XP_449940	NP_001342845	XP_022674018	KAG0669545	XP_041405070	XP_451442
KB39_0A02930	YGR274C	TAF1	XP_506122	XP_718784	XP_446383	NP_593094	XP_022674014	KAG0669546	XP_041405069	XP_451438
KB39_0A02940	YMR298W	LIP1			XP_449938		XP_022674013	KAG0669547	XP_041405068	XP_451437
KB39_0A02950	YMR297W	PRC1	XP_500219	XP_711679	XP_449937	NP_594425	XP_022674012	KAG0669548	XP_041405067	XP_451436
KB39_0A02960	YMR295C	YMR295C	XP_500513	XP_715543	XP_449936	NP_596160	XP_022674010	KAG0669549	XP_041405066	XP_451434
KB39_0A02970	YMR293C	HER2	XP_505788	XP_721865	XP_449934	NP_595361	XP_022674006	KAG0669550	XP_041405065	XP_451430
KB39_0A02980	YMR292W	GOT1	XP_500597	XP_019330982	XP_449933			KAG0669551	XP_041405064	XP_451428
KB39_0A02990	YER029C	SMB1	XP_502814	XP_019331099	XP_445285	NP_594151	XP_022676461	KAG0669552	XP_041405063	XP_451558
KB39_0A03000	YER030W	CHZ1		XP_712353	XP_445284	NP_593688	XP_022676460	KAG0669553	XP_041405062	XP_451559
KB39_0A03010	YER032W	FIR1			XP_445282		XP_022676459	KAG0669554	XP_041405061
KB39_0A03020	YER033C	ZRG8		XP_722563	XP_445281		XP_022676458	KAG0669555	XP_041405060	XP_451562
KB39_0A03030	YBR012C	YBR012C						KAG0669556	XP_041405059
KB39_0A03040								KAG0669557	XP_041405058
KB39_0A03050	YCR009C	RVS161	XP_501584	XP_720414	XP_449116	NP_595489	XP_022674439	KAG0669558	XP_041405057	XP_454488
KB39_0A03060	YCR008W	SAT4	XP_501305	XP_713484	XP_449117	NP_594866	XP_022674441	KAG0669559	XP_041405056	XP_454490
KB39_0A03070	YPR160W	GPH1	XP_504982	XP_720315	XP_446184		XP_022674587	KAG0655926	XP_041405055	XP_455538
KB39_0A03080	YKL107W	YKL107W	XP_501193					KAG0655927		XP_453325
KB39_0A03090	YER027C	GAL83	XP_503921	XP_714255	XP_444928			KAG0653427	XP_041405054	XP_451556
KB39_0A03100							XP_022676462	KAG0653687	XP_041405053
KB39_0A03110	YNR001C	CIT1	XP_503469	XP_019331074	XP_446968	NP_593718	XP_022674444	KAG0654692	XP_041405052	XP_455655
KB39_0A03120	YCR004C	YCP4		XP_710367	XP_445132		XP_022674445	KAG0653512	XP_041405051	XP_455656
KB39_0A03130	YCR003W	MRPL32	XP_502075	XP_717412	XP_446655	NP_596627	XP_022674447	KAG0653513	XP_041405050	XP_455658
KB39_0A03140	YLR304C	ACO1	XP_502616	XP_716225	XP_445684	NP_594031	XP_022675444	KAG0659191	XP_041405049	XP_452974
KB39_0A03150	YLR310C	CDC25	XP_503145	XP_712727	XP_445838	NP_596123	XP_022675017	KAG0659193	XP_041405048	XP_453477
KB39_0A03160								KAG0659194	XP_041405047
KB39_0A03170	YLR312W-A	MRPL15	XP_505093	XP_710785	XP_445840		XP_022675441	KAG0659195	XP_041405046	XP_452977
KB39_0A03180								KAG0659196	XP_041405045
KB39_0A03190	YLR314C	CDC3	XP_503196	XP_019330636	XP_445842	NP_594754	XP_022674191	KAG0659197	XP_041405044	XP_453247
KB39_0A03200	YLL024C	SSA2			XP_446529		XP_022674782	KAG0659439	XP_041405043	XP_453252
KB39_0A03210	YHL023C	NPR3		XP_716281	XP_445843	NP_001342971	XP_022675952		XP_041405042	XP_455898
KB39_0A03220	YLL031C	GPI13	XP_503848	XP_720956	XP_446537	NP_595538	XP_022675436	KAG0659438	XP_041405041	XP_452983
KB39_0A03230	YHL025W	SNF6		XP_720955	XP_445848		XP_022674421	KAG0659437	XP_041405040	XP_454465
KB39_0A03240	YHL026C	YHL026C			XP_445849	NP_587788		KAG0659436	XP_041405039
KB39_0A03250	YHL027W	RIM101	XP_500847	XP_715047	XP_445850		XP_022674763	KAG0659434	XP_041405038	XP_453982
KB39_0A03260
KB39_0A03270	YHL029C	OCA5	XP_501287	XP_719865	XP_445851		XP_022674182	KAG0659433	XP_041405037	XP_453237
KB39_0A03280	YLL038C	ENT4			XP_445852		XP_022674185	KAG0659432	XP_041405036	XP_453241
KB39_0A03290	YLL039C	UBI4	XP_504128	XP_719867	XP_445631	NP_595409	XP_022674765		XP_041405035	XP_453980
KB39_0A03300	YHL030W	ECM29	XP_501415	XP_719868	XP_445853	NP_001342940	XP_022674766	KAG0657133	XP_041405034	XP_453979
KB39_0A03310	YHL031C	GOS1	XP_503187	XP_721387	XP_445855	NP_593070	XP_022678454	KAG0657132	XP_041405033	XP_453975
KB39_0A03320	YLL043W	FPS1	XP_503595		XP_445856	NP_592788	XP_022678455	KAG0657131	XP_041405032	XP_453974
KB39_0A03330	YHL032C	GUT1	XP_504821	XP_710317	XP_445857		XP_022678456	KAG0657130	XP_041405031	XP_453973
KB39_0A03340	YLL045C	RPL8B					XP_022678457	KAG0667704	XP_041407427	XP_002999386
KB39_0A03350	YHL034C	SBP1			XP_445859		XP_022678458	KAG0661212	XP_041405029	XP_453971
KB39_0A03360	YHL036W	MUP3		XP_720016	XP_445861		XP_022678460	KAG0661211	XP_041405028	XP_453969
KB39_0A03370	YHL038C	CBP2	XP_500056		XP_445862			KAG0661210	XP_041405027
KB39_0A03380	YHL039W	EFM1			XP_445864		XP_022678462	KAG0661209	XP_041405026	XP_453965
KB39_0A03390	YHL040C	ARN1	XP_505685	XP_716020	XP_445865		XP_022674032	KAG0661208	XP_041405025	XP_451457
KB39_0A03400	YLL051C	FRE6		XP_715695	XP_445321		XP_022678051	KAG0661207	XP_041405024	XP_452419
KB39_0A03410								KAG0661205
KB39_0A03420									XP_041405397
KB39_0A03430	YMR315W	YMR315W	XP_502664	XP_719090	XP_449954	NP_001342858	XP_022675863	KAG0662734	XP_041405022	XP_453042
KB39_0A03440	YML098W	TAF13	XP_502623	XP_716996	XP_447096	NP_588527	XP_022674984	KAG0662735	XP_041405021	XP_453516
KB39_0A03450	YML130C	ERO1	XP_502622	XP_723555	XP_447097	NP_588313	XP_022674983	KAG0662736	XP_041405020	XP_453517
KB39_0A03460	YML097C	VPS9	XP_504692	XP_719097	XP_447098	NP_596110	XP_022674982	KAG0662737	XP_041405019	XP_453518
KB39_0A03470	YML095C	RAD10	XP_503288	XP_718490	XP_448789	NP_596115	XP_022674980	KAG0662738	XP_041405018	XP_453520
KB39_0A03480	YML129C	COX14	XP_002143106	XP_019330655	XP_448692				XP_041405017	XP_453525
KB39_0A03490
KB39_0A03500	YML128C	MSC1	XP_506027	XP_716444	XP_445082		XP_022674975	KAG0662739	XP_041405016	XP_453526
KB39_0A03510	YML127W	RSC9	XP_506030	XP_718494	XP_445081	NP_596197	XP_022677518	KAG0662740	XP_041405015	XP_453527
KB39_0A03520	YML125C	PGA3		XP_716441	XP_445080		XP_022677873	KAG0662741	XP_041405014	XP_452957
KB39_0A03530	YML085C	TUB1	XP_504142	XP_019331113	XP_445079	NP_596774	XP_022677871	KAG0662742	XP_041405013	XP_452955
KB39_0A03540	YML123C	PHO84	XP_500086	XP_713038		NP_595057		KAG0662743	XP_041405012
KB39_0A03550					XP_445078		XP_022677870	KAG0662744	XP_041405011
KB39_0A03560
KB39_0A03570	YML121W	GTR1	XP_499930	XP_714461	XP_445077	NP_595414	XP_022673808	KAG0662745	XP_041405010	XP_452481
KB39_0A03580	YML120C	NDI1			XP_445076		XP_022673807	KAG0662746	XP_041405009	XP_452480
KB39_0A03590	YML119W	YML119W			XP_445075		XP_022673805	KAG0654081	XP_041405008	XP_452478
KB39_0A03600	YMR286W	MRPL33	XP_501611	XP_019330827	XP_447368	NP_588490	XP_022673804		XP_041405007	XP_452477
KB39_0A03610								KAG0654080	XP_041405006
KB39_0A03620
KB39_0A03630	YML117W	NAB6			XP_445073		XP_022678105	KAG0657203	XP_041405005	XP_453135
KB39_0A03640	YML116W	ATR1	XP_502147	XP_719999	XP_445072	NP_595059	XP_022673549	KAG0657204	XP_041405004	XP_451545
KB39_0A03650	YML115C	VAN1		XP_019330890	XP_445071		XP_022678107	KAG0657205	XP_041405003	XP_453137
KB39_0A03660	YML114C	TAF8	XP_503491	XP_717149	XP_445070	NP_588062	XP_022674089	KAG0657206	XP_041405002	XP_453141
KB39_0A03670	YML113W	DAT1			XP_445069		XP_022674097	KAG0657207	XP_041405001	XP_453149
KB39_0A03680	YML112W	CTK3			XP_447999		XP_022674096	KAG0657208	XP_041405000	XP_453148
KB39_0A03690			XP_504549	XP_722701				KAG0670135	XP_041404999
KB39_0A03700	YML110C	COQ5	XP_501966	XP_714936	XP_447997	NP_587834	XP_022674094	KAG0670134	XP_041404998	XP_453146
KB39_0A03710	YML109W	ZDS2	XP_505344	XP_717228	XP_446118	NP_594632	XP_022674092	KAG0670133	XP_041404997	XP_453144
KB39_0A03720	YML108W	YML108W		XP_713512	XP_447995		XP_022674091	KAG0670132	XP_041404996	XP_453143
KB39_0A03730	YML104C	MDM1	XP_504887	XP_718232	XP_447991	NP_587991	XP_022674103	KAG0670131	XP_041404995	XP_453155
KB39_0A03740	YML105C	SEC65	XP_505711	XP_718224	XP_447992	NP_588458	XP_022674101	KAG0670130	XP_041404994	XP_453153
KB39_0A03750	YML106W	URA5	XP_505712	XP_718222	XP_447993	NP_595495	XP_022674100	KAG0670129	XP_041404993	XP_453152
KB39_0A03760	YML103C	NUP188	XP_505377	XP_723494	XP_447990	NP_593414	XP_022674401	KAG0670128	XP_041404992	XP_454448
KB39_0A03770	YML102W	CAC2	XP_500910	XP_711422	XP_447989	NP_594450	XP_022674406	KAG0670127	XP_041404991	XP_454453
KB39_0A03780					XP_447988	NP_587825		KAG0670126	XP_041404990
KB39_0A03790	YMR261C	TPS3		XP_019330821	XP_447987	NP_593962	XP_022674413	KAG0670125	XP_041404989	XP_454457
KB39_0A03800	YOL054W	PSH1	XP_504805	XP_019330842	XP_447681	NP_587745	XP_022678372	KAG0655098	XP_041404988	XP_451914
KB39_0A03810	YOL053W	AIM39		XP_713506	XP_447680		XP_022678370	KAG0655099	XP_041404987	XP_451917
KB39_0A03820	YOR319W	HSH49	XP_503979	XP_714851	XP_447678		XP_022675685	KAG0655100	XP_041404986	XP_452844
KB39_0A03830	YOR317W	FAA1		XP_719354	XP_447677	NP_595726		KAG0655101	XP_041404985
KB39_0A03840						NP_001342952		KAG0658006	XP_041404984
KB39_0A03850	YOR315W	SFG1			XP_447676		XP_022674645	KAG0658007	XP_041404983	XP_455475
KB39_0A03860	YOR313C	SPS4	XP_505819	XP_719330		NP_001342846	XP_022674647	KAG0658008	XP_041404982	XP_455474
KB39_0A03870
KB39_0A03880	YOR311C	DGK1	XP_505604	XP_719494	XP_447674	NP_595517	XP_022674649	KAG0658011	XP_041404980	XP_455472
KB39_0A03890	YOR310C	NOP58	XP_500366	XP_712316			XP_022674650	KAG0667879	XP_041404697	XP_455471
KB39_0A03900	YOR308C	SNU66	XP_500730	XP_720632	XP_447672	NP_593382	XP_022674651	KAG0668249	XP_041404978	XP_455470
KB39_0A03910	YOR307C	SLY41	XP_500731	XP_711251	XP_447671	NP_595643	XP_022674652	KAG0668250	XP_041404977	XP_455469
KB39_0A03920	YOR306C	MCH5	XP_002143003	XP_718850	XP_447670		XP_022674654	KAG0668251	XP_041404976	XP_455467
KB39_0A03930	YOR305W	RRG7	XP_501236	XP_719350	XP_447668	NP_593442	XP_022674655	KAG0668252	XP_041404975	XP_455466
KB39_0A03940	YOR304C-A	BIL1		XP_721835				KAG0668253		XP_002999428
KB39_0A03950	YOR304W	ISW2	XP_503455	XP_716066	XP_447665		XP_022677358	KAG0668254	XP_041404974	XP_456186
KB39_0A03960	YOR303W	CPA1	XP_502528	XP_722702	XP_447664	NP_596708	XP_022677360	KAG0668255	XP_041404973	XP_456188
KB39_0A03970	YOR302W	YOR302W							XP_041404972
KB39_0A03980
KB39_0A03990
KB39_0A04000							XP_022675680			XP_454609
KB39_0A04010
KB39_0A04020	YOR301W	RAX1	XP_503775	XP_723117	XP_444933	NP_593105	XP_022677361	KAG0668256	XP_041404971	XP_456189
KB39_0A04030	YOR299W	BUD7	XP_501360	XP_711164	XP_449566	NP_596578	XP_022677363	KAG0668257	XP_041404970	XP_456193
KB39_0A04040	YOR298W	MUM3	XP_500791	XP_019330836	XP_444932		XP_022677367	KAG0668258	XP_041404969	XP_456197
KB39_0A04050	YOR297C	TIM18			XP_444931			KAG0668259	XP_041404968	XP_456198
KB39_0A04060	YMR234W	RNH1	XP_500020	XP_719126	XP_447890	NP_596126	XP_022675234	KAG0668260	XP_041404967	XP_452108
KB39_0A04070	YOR296W	YOR296W	XP_501312	XP_718974	XP_446691	NP_594926	XP_022675232	KAG0668261	XP_041404966	XP_452110
KB39_0A04080								KAG0668262	XP_041404965	XP_452111
KB39_0A04090				XP_019330801
KB39_0A04100	YOR292C	YOR292C	XP_500520	XP_711304	XP_449833		XP_022676753	KAG0668264	XP_041404963	XP_451895
KB39_0A04110	YOR291W	YPK9	XP_503183	XP_722615	XP_449832	NP_587882	XP_022676754	KAG0668265	XP_041404962	XP_451896
KB39_0A04120	YMR229C	RRP5	XP_504582	XP_722620	XP_449557	NP_587890	XP_022676755	KAG0668266	XP_041404961	XP_451897
KB39_0A04130	YOR289W	YOR289W	XP_504175	XP_719496	XP_449555	NP_594062	XP_022674126	KAG0668267	XP_041404960	XP_453178
KB39_0A04140	YOR288C	MPD1	XP_506015	XP_721830	XP_449554	NP_593653	XP_022674127	KAG0668268	XP_041404959	XP_453179
KB39_0A04150	YOR287C	RRP36	XP_500470	XP_712652	XP_449553	NP_593831	XP_022673827	KAG0668269	XP_041404958	XP_452503
KB39_0A04160						NP_594343		KAG0668270	XP_041404957
KB39_0A04170	YOR285W	RDL1			XP_449551		XP_022673829	KAG0668271	XP_041404956	XP_452505
KB39_0A04180	YOR283W	YOR283W	XP_502901	XP_719018	XP_449250	NP_001342788	XP_022673830	KAG0668272	XP_041404955	XP_452506
KB39_0A04190	YOR281C	PLP2	XP_502775	XP_714414	XP_449249	NP_596219	XP_022673832	KAG0668273	XP_041404954	XP_452508
KB39_0A04200	YMR223W	UBP8	XP_501641	XP_714412	XP_449827	NP_592992	XP_022673833	KAG0671007	XP_041404953	XP_452509
KB39_0A04210	YOR280C	FSH3	XP_502918	XP_721831	XP_449248	NP_588353	XP_022673835	KAG0671006	XP_041404952	XP_452511
KB39_0A04220	YOR279C	RFM1		XP_710539	XP_449247		XP_022673837	KAG0671005	XP_041404951	XP_452513
KB39_0A04230	YOR278W	HEM4	XP_505208	XP_714390	XP_449246	NP_594008	XP_022673841	KAG0671004	XP_041404950	XP_452517
KB39_0A04240	YMR217W	GUA1	XP_500959	XP_723499	XP_446141	NP_594312	XP_022673842	KAG0671003	XP_041404949	XP_452518
KB39_0A04250	YMR214W	SCJ1	XP_503772	XP_716745	XP_446132	NP_596697	XP_022673846	KAG0671002	XP_041404948	XP_452522
KB39_0A04260	YOR276W	CAF20		XP_723482	XP_449245		XP_022673847	KAG0671001	XP_041404947	XP_452523
KB39_0A04270	YOR275C	RIM20	XP_503059	XP_723486	XP_449244	NP_593085	XP_022676272	KAG0671000	XP_041404946	XP_452526
KB39_0A04280	YOR274W	MOD5		XP_723487	XP_449243	NP_593436	XP_022676271	KAG0670999	XP_041404945	XP_452527
KB39_0A04290	YOR273C	TPO4		XP_717336	XP_449242		XP_022676269	KAG0670998	XP_041404944
KB39_0A04300	YOR272W	YTM1	XP_500795	XP_723501	XP_449241	NP_594822	XP_022676267	KAG0670997	XP_041404943	XP_452530
KB39_0A04310	YOR271C	FSF1	XP_500957	XP_723497	XP_449240	NP_594262	XP_022676264	KAG0670996	XP_041404942	XP_452531
KB39_0A04320	YOR270C	VPH1	XP_506081	XP_712251	XP_445306	NP_594219	XP_022676262	KAG0670995	XP_041404941	XP_452533
KB39_0A04330	YOR267C	HRK1			XP_445303		XP_022676260	KAG0670994	XP_041404940
KB39_0A04340	YOR266W	PNT1		XP_712735	XP_445302	NP_596490	XP_022676259		XP_041404939	XP_452536
KB39_0A04350	YOR265W	RBL2	XP_503046	XP_019331083	XP_445301		XP_022675603		XP_041404938	XP_452619
KB39_0A04360	YOR264W	DSE3			XP_445300		XP_022675602	KAG0670993	XP_041404937	XP_452620
KB39_0A04370				XP_714313				KAG0658867
KB39_0A04380	YOR262W	GPN2	XP_503048	XP_714587	XP_445299	NP_594668	XP_022675601	KAG0670992	XP_041404936	XP_452621
KB39_0A04390	YOR260W	GCD1	XP_504245	XP_717344	XP_448607		XP_022675598	KAG0670991	XP_041404935	XP_452624
KB39_0A04400	YOR259C	RPT4	XP_504246	XP_717345	XP_448608	NP_587809	XP_022675597	KAG0670990	XP_041404934	XP_452625
KB39_0A04410	YOR257W	CDC31	XP_500290	XP_019331078	XP_448610	NP_587797	XP_022675594	KAG0670989	XP_041404933	XP_452629
KB39_0A04420			XP_500285					KAG0670988	XP_041404932
KB39_0A04430	YOR253W	NAT5	XP_499949	XP_717353	XP_448613	NP_588274	XP_022675586	KAG0670987	XP_041404931	XP_452637
KB39_0A04440	YOR252W	TMA16	XP_503051	XP_723479	XP_448614		XP_022675584	KAG0670986	XP_041404930	XP_452639
KB39_0A04450	YOR251C	TUM1	XP_505793	XP_714530	XP_448615	NP_001342924	XP_022675580	KAG0670985	XP_041404929	XP_452643
KB39_0A04460	YOR250C	CLP1	XP_506077	XP_712732	XP_448616	NP_593741	XP_022675579	KAG0670984	XP_041404928	XP_452644
KB39_0A04470	YOR249C	APC5	XP_505034	XP_712249	XP_448617	NP_001342967	XP_022675578	KAG0670983	XP_041404927	XP_452645
KB39_0A04480	YPL161C	BEM4			XP_449436		XP_022675574	KAG0670981	XP_041404925	XP_452649
KB39_0A04490	YOR246C	ENV9	XP_504364	XP_712946	XP_448619	NP_587784	XP_022677637	KAG0670980	XP_041404924	XP_453335
KB39_0A04500	YPL160W	CDC60	XP_504360	XP_718229	XP_447863	NP_594882	XP_022677638	KAG0670979	XP_041404923	XP_453334
KB39_0A04510	YPL156C	PRM4			XP_449440		XP_022677643	KAG0670978	XP_041404922	XP_453328
KB39_0A04520	YIL125W	KGD1	XP_504734	XP_710646	XP_446741	NP_595772	XP_022677607	KAG0670977	XP_041404921	XP_455282
KB39_0A04530	YIL124W	AYR1		XP_710648	XP_446740	NP_594548	XP_022677608	KAG0670976	XP_041404920	XP_455281
KB39_0A04540	YNL066W	SUN4	XP_504735	XP_711315	XP_448141	NP_596446	XP_022677609	KAG0670975	XP_041404919	XP_455280
KB39_0A04550	YIL122W	POG1			XP_446738			KAG0670974	XP_041404918
KB39_0A04560	YIL121W	QDR2	XP_504962	XP_717371	XP_446737		XP_022678229	KAG0670973	XP_041404917
KB39_0A04570	YIL118W	RHO3	XP_505528	XP_019330773	XP_446734	NP_001018193	XP_022678222	KAG0670972	XP_041404916	XP_455236
KB39_0A04580			XP_505525					KAG0670971	XP_041404915
KB39_0A04590	YIL116W	HIS5	XP_503408	XP_712631	XP_445228	NP_595622	XP_022678219	KAG0670970	XP_041404914	XP_455239
KB39_0A04600	YIL115C	NUP159	XP_503409	XP_710928	XP_445229	NP_594543	XP_022678218	KAG0670969	XP_041404913	XP_455240
KB39_0A04610	YNL055C	POR1	XP_505530	XP_713647	XP_448140	NP_001342966	XP_022678217	KAG0670968	XP_041404912	XP_455241
KB39_0A04620	YIL112W	HOS4	XP_504834	XP_723416	XP_445231		XP_022678214	KAG0670967	XP_041404911	XP_455244
KB39_0A04630	YNL052W	COX5A	XP_504953	XP_723445	XP_002999521	NP_588158	XP_022678213	KAG0661689	XP_041404909	XP_455245
KB39_0A04640	YIL110W	HPM1	XP_505025		XP_445232	NP_594355	XP_022678212	KAG0661688	XP_041404908	XP_455246
KB39_0A04650								KAG0661687	XP_041404907
KB39_0A04660	YIL108W	YIL108W	XP_506051	XP_719945	XP_445234	NP_593595	XP_022678208	KAG0661686	XP_041404906	XP_455250
KB39_0A04670	YIL107C	PFK26	XP_505967	XP_723439	XP_445462	NP_001018229	XP_022678207	KAG0661685	XP_041404905	XP_455251
KB39_0A04680	YIL106W	MOB1	XP_502580	XP_719093	XP_446485	NP_595191	XP_022678206	KAG0661684	XP_041404904	XP_455252
KB39_0A04690	YIL104C	SHQ1	XP_505735	XP_710914	XP_446484	NP_595575	XP_022678200	KAG0661683	XP_041404903	XP_455259
KB39_0A04700	YIL101C	XBP1	XP_505499	XP_710918	XP_446482		XP_022678197	KAG0661682	XP_041404902	XP_455262
KB39_0A04710	YNL036W	NCE103	XP_505708	XP_721792	XP_446428	NP_596512	XP_022678196	KAG0661681	XP_041404901	XP_455263
KB39_0A04720	YIL098C	FMC1	XP_503573	XP_723511	XP_446480		XP_022678194	KAG0661680	XP_041404900	XP_455265
KB39_0A04730	YNL037C	IDH1	XP_503571	XP_019330683	XP_446479	NP_594397	XP_022678193	KAG0656297	XP_041404899	XP_455266
KB39_0A04740	YIL097W	FYV10	XP_504577	XP_716606	XP_446478	NP_595162	XP_022678192	KAG0656296	XP_041404898	XP_454334
KB39_0A04750	YIL096C	BMT5	XP_504576	XP_716607	XP_446477	NP_588495	XP_022678191	KAG0656295	XP_041404897	XP_454333
KB39_0A04760					XP_445257	NP_596828		KAG0656294	XP_041404896
KB39_0A04770	YBL084C	CDC27	XP_500254	XP_717922	XP_445258	NP_594604	XP_022678429	KAG0656293	XP_041404895	XP_454893
KB39_0A04780				XP_019330613	XP_444966				XP_041404894
KB39_0A04790	YBL082C	ALG3	XP_503488	XP_712105	XP_444967	NP_593853	XP_022678424	KAG0660553	XP_041404893	XP_454888
KB39_0A04800	YER109C	FLO8	XP_503484	XP_712106	XP_446512	NP_596834	XP_022678423	KAG0660552		XP_454887
KB39_0A04810	YBL081W	YBL081W			XP_444969			KAG0660551	XP_041404891
KB39_0A04820	YBL080C	PET112	XP_503726	XP_718513	XP_444970	NP_593434	XP_022678420	KAG0660550	XP_041404890	XP_454884
KB39_0A04830	YBL079W	NUP170	XP_503470	XP_718506	XP_446509	NP_594824	XP_022678418	KAG0660549	XP_041404889	XP_454882
KB39_0A04840	YBL078C	ATG8	XP_503468	XP_019330653	XP_444971	NP_596531	XP_022678417	KAG0660548	XP_041404888	XP_454881
KB39_0A04850			XP_501568						XP_041404887
KB39_0A04860	YBL076C	ILS1	XP_499609	XP_712413	XP_446507	NP_595569	XP_022678415	KAG0660546	XP_041404886	XP_454879
KB39_0A04870
KB39_0A04880	YBL071W-A	KTI11	XP_505849		XP_444963	NP_001342897	XP_022678411	KAG0662359	XP_041404884	XP_454875
KB39_0A04890	YBL069W	AST1			XP_446505	NP_596787	XP_022678410	KAG0662360	XP_041404883	XP_454874
KB39_0A04900	YER100W	UBC6	XP_504581	XP_716588	XP_447487	NP_593256	XP_022678409	KAG0662361	XP_041404882	XP_454873
KB39_0A04910			XP_504881		XP_444962	NP_596207		KAG0662362	XP_041404881
KB39_0A04920	YBL066C	SEF1	XP_502427	XP_713441	XP_444961		XP_022678406	KAG0662363	XP_041404880	XP_002999411
KB39_0A04930
KB39_0A04940
KB39_0A04950
KB39_0A04960	YBL063W	KIP1						KAG0662364	XP_041404879
KB39_0A04970	YBL061C	SKT5	XP_504882	XP_716590	XP_444959	NP_592847	XP_022678404	KAG0662365	XP_041404878	XP_454868
KB39_0A04980	YBL060W	YEL1	XP_505743	XP_712157			XP_022678402	KAG0662366	XP_041404877	XP_454866
KB39_0A04990	YBL059C-A	CMC2	XP_505746	XP_019331039	XP_444958	NP_596006	XP_022678400	KAG0662367	XP_041404876	XP_454864
KB39_0A05000	YBL059W	IAI11			XP_444957
KB39_0A05010	YBL058W	SHP1	XP_503959	XP_718218	XP_444956	NP_593429	XP_022678395	KAG0662368	XP_041404875	XP_454858
KB39_0A05020	YBL057C	PTH2	XP_504466	XP_718212	XP_444955	NP_593778	XP_022678394	KAG0662369	XP_041404874	XP_454857
KB39_0A05030						NP_588356		KAG0662370	XP_041404873
KB39_0A05040	YBL055C	YBL055C	XP_503957	XP_718209	XP_444953	NP_595590	XP_022678391	KAG0662371	XP_041404872	XP_454854
KB39_0A05050	YER088C	DOT6	XP_501368					KAG0655574	XP_041404871
KB39_0A05060	YBL052C	SAS3	XP_499739	XP_718208	XP_444951		XP_022678389	KAG0655575	XP_041404870	XP_454852
KB39_0A05070	YBL051C	PIN4	XP_502874	XP_718202	XP_447471	NP_592895	XP_022678387	KAG0655576	XP_041404869	XP_454849
KB39_0A05080
KB39_0A05090			XP_502690	XP_711973
KB39_0A05100
KB39_0A05110	YKL146W	AVT3	XP_503789		XP_445971	NP_593551	XP_022678022	KAG0659471	XP_041404867	XP_454573
KB39_0A05120	YLL001W	DNM1	XP_505494	XP_714693	XP_445662	NP_596014	XP_022674449	KAG0659470	XP_041404866	XP_455660
KB39_0A05130	YLR001C	YLR001C	XP_500627	XP_720387	XP_445663	NP_593117	XP_022674996	KAG0659469	XP_041404865	XP_453499
KB39_0A05140	YKL145W	RPT1	XP_502698	XP_715876	XP_445972	NP_596805	XP_022678021	KAG0659468	XP_041404864	XP_454571
KB39_0A05150	YJL041W	NSP1	XP_500434	XP_721021	XP_447746	NP_594158	XP_022674434	KAG0659467	XP_041404863	XP_454482
KB39_0A05160
KB39_0A05170	YJL042W	MHP1	XP_499858	XP_715895			XP_022674435	KAG0659466	XP_041404862	XP_454484
KB39_0A05180	YJL044C	GYP6			XP_447748		XP_022674436	KAG0654450	XP_041404861	XP_454485
KB39_0A05190	YKL148C	SDH1	XP_502696	XP_715875	XP_447749	NP_594319	XP_022674789	KAG0654451	XP_041404860	XP_453260
KB39_0A05200	YJL008C	CCT8	XP_502689	XP_719058	XP_445547	NP_595406	XP_022675015	KAG0659472		XP_453479
KB39_0A05210	YJL010C	NOP9			XP_445974	NP_594111	XP_022678016	KAG0659473		XP_454567
KB39_0A05220								KAG0653214	XP_041404868
KB39_0A05230	YKL142W	MRP8	XP_502691	XP_717248	XP_445973		XP_022678017	KAG0655633	XP_041404859	XP_454568
KB39_0A05240	YKL143W	LTV1	XP_503695	XP_719409	XP_447751	NP_593949	XP_022678018	KAG0655634	XP_041404858	XP_454569
KB39_0A05250	YKL144C	RPC25	XP_502697	XP_715878	XP_447750	NP_001342773	XP_022678020	KAG0655635	XP_041404857	XP_454570
KB39_0A05260	YNL051W	COG5	XP_505026	XP_723418	XP_446418		XP_022678211	KAG0655636	XP_041404856	XP_455247
KB39_0A05270	YNL050C	YNL050C	XP_505027	XP_019330680	XP_446417		XP_022678210	KAG0655637	XP_041404855	XP_455248
KB39_0A05280	YIL109C	SEC24	XP_505028	XP_723419	XP_445461	NP_594731	XP_022678209	KAG0655638	XP_041404854	XP_455249
KB39_0A05290	YDR387C	CIN10			XP_449417		XP_022674899	KAG0654366	XP_041405579	XP_454082
KB39_0A05300	YDR386W	MUS81	XP_501848	XP_711258	XP_444909	NP_001343019	XP_022674900	KAG0654367	XP_041405580	XP_454081
KB39_0A05310
KB39_0A05320	YDR384C	ATO3			XP_444907		XP_022674905	KAG0666573	XP_041405582	XP_454076
KB39_0A05330	YDR383C	NKP1			XP_444906			KAG0666572	XP_041405583	XP_454075
KB39_0A05340	YDR382W	RPP2B	XP_505050	XP_723140		NP_595873	XP_022674907	KAG0666571	XP_041405584	XP_454074
KB39_0A05350	YOR130C	ORT1	XP_502502		XP_448670		XP_022674908	KAG0666570	XP_041405585	XP_454073
KB39_0A05360	YDR381C-A	COI1		XP_723133	XP_444904	NP_001343030	XP_022674910		XP_041405586	XP_454071
KB39_0A05370	YDR381W	YRA1	XP_002142994	XP_019330866	XP_444903	NP_595715	XP_022674911	KAG0666569	XP_041405587	XP_454070
KB39_0A05380	YDR380W	ARO10		XP_711076	XP_444902		XP_022674913	KAG0666568	XP_041405588	XP_454068
KB39_0A05390	YDR379C-A	SDH6	XP_501376	XP_019330910	XP_444901	NP_593460			XP_041405589	XP_454064
KB39_0A05400	YDR379W	RGA2			XP_444900	NP_595756		KAG0666567	XP_041405590
KB39_0A05410	YDR378C	LSM6		XP_019331045	XP_002999513	NP_594380	XP_022674918	KAG0666566	XP_041405591	XP_454062
KB39_0A05420	YDR377W	ATP17	XP_502716	XP_019331046	XP_444898	NP_596629		KAG0666565	XP_041405592	XP_002999390
KB39_0A05430	YDR376W	ARH1	XP_500902	XP_714880	XP_444897	NP_596413	XP_022674919	KAG0666563	XP_041405593	XP_454061
KB39_0A05440	YDR374C	PHO92	XP_505598	XP_715702	XP_444895		XP_022674923	KAG0666562	XP_041405594	XP_454058
KB39_0A05450	YDR373W	FRQ1	XP_503971	XP_723413	XP_444894	NP_592879	XP_022674925	KAG0666561	XP_041405595	XP_454056
KB39_0A05460	YDR371W	CTS2	XP_504995	XP_722560	XP_444892		XP_022674928	KAG0666559	XP_041405596	XP_454053
KB39_0A05470			XP_500623	XP_717616	XP_444891		XP_022674931	KAG0666558	XP_041405597	XP_454050
KB39_0A05480	YDR370C	DXO1			XP_444890		XP_022674932	KAG0666557	XP_041405598	XP_454049
KB39_0A05490	YDR369C	XRS2	XP_503461		XP_444889		XP_022674934	KAG0666556	XP_041405599	XP_454047
KB39_0A05500	YOR120W	GCY1	XP_500595	XP_719854	XP_447302	NP_594888	XP_022674935	KAG0666555	XP_041405600	XP_452186
KB39_0A05510	YDR367W	KEI1		XP_019330694	XP_444887	NP_594460	XP_022678440	KAG0666554	XP_041405601	XP_454904
KB39_0A05520	YOR119C	RIO1	XP_502134	XP_713925	XP_449272	NP_593261	XP_022678441	KAG0666553	XP_041405602	XP_454905
KB39_0A05530	YDR365C	ESF1	XP_501932	XP_713924	XP_449274	NP_595418	XP_022678443	KAG0666552	XP_041405603	XP_454907
KB39_0A05540	YDR364C	CDC40	XP_503358	XP_711565	XP_444886	NP_001342709	XP_022678444	KAG0666551	XP_041405604	XP_454908
KB39_0A05550	YDR363W-A	SEM1	XP_502141	XP_019330945	XP_444884		XP_022678446	KAG0666550	XP_041405605	XP_454911
KB39_0A05560	YDR363W	ESC2	XP_502126		XP_444883	NP_593028	XP_022678448	KAG0664568	XP_041405606	XP_454913
KB39_0A05570	YHR112C	YHR112C			XP_447310		XP_022678450	KAG0664567	XP_041405607	XP_454915
KB39_0A05580	YDR362C	TFC6	XP_501962	XP_713930	XP_444882	NP_595930	XP_022674767	KAG0664566	XP_041405608	XP_454916
KB39_0A05590	YHR111W	UBA4	XP_501961	XP_713929	XP_447309	NP_593090	XP_022674768	KAG0664565		XP_454917
KB39_0A05600	YDR361C	BCP1	XP_503357	XP_711564	XP_444881	NP_587696	XP_022674771	KAG0664564	XP_041405609	XP_454920
KB39_0A05610	YDR359C	EAF1	XP_503354	XP_715387	XP_444880	NP_588036	XP_022674772	KAG0664563	XP_041405610	XP_454921
KB39_0A05620	YHR108W	GGA2	XP_503351	XP_721504	XP_444879	NP_596351	XP_022674773	KAG0664562	XP_041405611	XP_454922
KB39_0A05630	YDR357C	CNL1		XP_721505	XP_444878		XP_022674774	KAG0664561	XP_041405612	XP_454923
KB39_0A05640	YDR356W	SPC110			XP_444877		XP_022674775	KAG0664560	XP_041405613	XP_454924
KB39_0A05650	YDR354W	TRP4	XP_503350	XP_715408	XP_444876	NP_596757	XP_022674777	KAG0664559	XP_041405614	XP_454926
KB39_0A05660			XP_503348					KAG0664558	XP_041405615
KB39_0A05670	YDR352W	YPQ2		XP_712751	XP_444873		XP_022674195	KAG0664557	XP_041405616	XP_454930
KB39_0A05680	YDR350C	ATP22			XP_444871		XP_022674198	KAG0664556	XP_041405617	XP_454934
KB39_0A05690	YHR099W	TRA1	XP_501349	XP_716758	XP_444849	NP_592862	XP_022676108	KAG0664555	XP_041405618	XP_456065
KB39_0A05700	YDR349C	YPS7					XP_022676109	KAG0656096	XP_041405619	XP_456066
KB39_0A05710	YDR348C	PAL1	XP_501123	XP_019330834	XP_444869	NP_588557	XP_022676111	KAG0657909	XP_041405620	XP_456069
KB39_0A05720	YDR347W	MRP1	XP_501122	XP_721739	XP_444868		XP_022676112	KAG0657908	XP_041405621	XP_456070
KB39_0A05730	YDR346C	SVF1	XP_501927	XP_719030	XP_444867	NP_588216	XP_022676829	KAG0657907	XP_041405622	XP_453657
KB39_0A05740	YDR343C	HXT6		XP_719472	XP_444860		XP_022676825		XP_041405623	XP_453656
KB39_0A05750									XP_041405624
KB39_0A05760									XP_041405625
KB39_0A05770	YDR341C	YDR341C	XP_504086	XP_718164	XP_444859	NP_596077		KAG0654160	XP_041405626	XP_451312
KB39_0A05780	YDR339C	FCF1	XP_504307	XP_710959	XP_449390	NP_001342993		KAG0668329	XP_041405627	XP_451311
KB39_0A05790	YDR338C	YDR338C		XP_719520	XP_449391	NP_588077	XP_022673915	KAG0668330	XP_041405628	XP_451308
KB39_0A05800	YDR337W	MRPS28	XP_502218	XP_718188	XP_449392	NP_595624	XP_022676086	KAG0668331	XP_041405629	XP_456043
KB39_0A05810	YDR336W	MRX8	XP_502206	XP_713030	XP_449393		XP_022676088	KAG0668332	XP_041405630	XP_456045
KB39_0A05820	YDR334W	SWR1	XP_502425	XP_713128	XP_449396	NP_001342781		KAG0668333	XP_041405631	XP_456051
KB39_0A05830	YHR085W	IPI1	XP_499937	XP_710023	XP_449397	NP_587964	XP_022675331	KAG0668334	XP_041405632	XP_455747
KB39_0A05840	YDR333C	RQC1	XP_501446	XP_713121	XP_449398	NP_001342859	XP_022675330	KAG0668335	XP_041405633	XP_455746
KB39_0A05850	YHR084W	STE12	XP_504012	XP_713877	XP_449399		XP_022677196	KAG0668336	XP_041405634	XP_454722
KB39_0A05860	YDR332W	IRC3	XP_505084	XP_711740	XP_449400	NP_001342751	XP_022677194	KAG0668337	XP_041405635	XP_454720
KB39_0A05870	YDR331W	GPI8	XP_505132	XP_711741	XP_449401	NP_588198	XP_022677192		XP_041405636	XP_454718
KB39_0A05880	YDR330W	UBX5	XP_505137	XP_713875	XP_449402	NP_594518	XP_022677191	KAG0668338	XP_041405637	XP_454717
KB39_0A05890	YDR329C	PEX3	XP_505754	XP_713871	XP_449403		XP_022677188	KAG0668339	XP_041405638	XP_454714
KB39_0A05900	YDR328C	SKP1	XP_499961	XP_713872	XP_449404	NP_595455	XP_022677187		XP_041405639	XP_454713
KB39_0A05910	YDR326C	YSP2	XP_500125	XP_713869	XP_449405			KAG0668340	XP_041405640	XP_454712
KB39_0A05920	YDR325W	YCG1	XP_505172	XP_721701	XP_449406	NP_588207	XP_022676821	KAG0668341	XP_041405641	XP_453653
KB39_0A05930	YDR324C	UTP4	XP_505171	XP_721710	XP_449407	NP_596540	XP_022676820	KAG0668342	XP_041405642	XP_453652
KB39_0A05940	YDR323C	PEP7	XP_504244	XP_713343	XP_449408	NP_594255	XP_022676818	KAG0668343	XP_041405643	XP_453650
KB39_0A05950	YDR322C-A	TIM11	XP_002143092	XP_019330901	XP_002999553	NP_595154	XP_022676815		XP_041405644	XP_453647
KB39_0A05960	YDR322W	MRPL35	XP_504672	XP_720986	XP_447102	NP_001342831	XP_022676814	KAG0668344	XP_041405645	XP_453646
KB39_0A05970					XP_448177			KAG0668345
KB39_0A05980	YDR321W	ASP1		XP_719355	XP_447103	NP_595021	XP_022676809	KAG0668346	XP_041405646	XP_453641
KB39_0A05990	YDR320C-A	DAD4	XP_501297	XP_019331103	XP_447104	NP_001343014	XP_022677868		XP_041405647	XP_452950
KB39_0A06000	YHR072W-A	NOP10	XP_501296	XP_019331104	XP_448181	NP_593418	XP_022677867	KAG0668347	XP_041405648	XP_452949
KB39_0A06010	YDR320C	SWA2	XP_500799	XP_714220	XP_447105	NP_593480	XP_022675471	KAG0668348	XP_041405649	XP_451983
KB39_0A06020	YDR319C	YFT2	XP_502212	XP_717095	XP_447106	NP_596796	XP_022675473		XP_041405650	XP_451981
KB39_0A06030	YDR318W	MCM21	XP_502211	XP_710834	XP_447107		XP_022675474	KAG0668349	XP_041405651	XP_451980
KB39_0A06040	YHR071W	PCL5	XP_504216		XP_448183	NP_001342984	XP_022677976	KAG0668946	XP_041405653	XP_454526
KB39_0A06050	YHR070W	TRM5	XP_502445	XP_709946	XP_447109	NP_001018269	XP_022677975	KAG0668947	XP_041405654	XP_454525
KB39_0A06060	YDR316W	OMS1	XP_502447	XP_709941	XP_447111	NP_596661	XP_022677973	KAG0668948	XP_041405655	XP_454523
KB39_0A06070								KAG0668949	XP_041405656
KB39_0A06080	YLR190W	MMR1	XP_500927		XP_444948			KAG0668950	XP_041405657
KB39_0A06090	YLR191W	PEX13		XP_716417	XP_444947		XP_022676763	KAG0668951	XP_041405658	XP_454844
KB39_0A06100	YLR192C	HCR1	XP_506044	XP_719374	XP_444946	NP_593339	XP_022676766	KAG0668952	XP_041405659	XP_454841
KB39_0A06110	YLR193C	UPS1	XP_502040	XP_443374	XP_444945	NP_594949	XP_022676770	KAG0668953	XP_041405660	XP_454837
KB39_0A06120	YLR194C	NCW2			XP_444944			KAG0668954	XP_041405661
KB39_0A06130	YNL264C	PDR17			XP_448059			KAG0668955	XP_041405662	XP_452309
KB39_0A06140	YNL263C	YIF1	XP_504420	XP_711708	XP_448058	NP_596360	XP_022673653	KAG0668956	XP_041405663	XP_452311
KB39_0A06150	YNL262W	POL2	XP_504422	XP_712655	XP_448057	NP_596354	XP_022673654	KAG0668957	XP_041405664	XP_452312
KB39_0A06160	YNL260C	LTO1	XP_504414	XP_712657	XP_448055	NP_588297	XP_022673657	KAG0668958	XP_041405665	XP_452315
KB39_0A06170	YNL259C	ATX1	XP_002143019	XP_019331097	XP_002999574	NP_595443	XP_022673658		XP_041405666	XP_452316
KB39_0A06180	YNL258C	DSL1	XP_499848	XP_712660	XP_448054		XP_022673659	KAG0668959	XP_041405667	XP_452317
KB39_0A06190	YNL257C	SIP3	XP_499890	XP_721545	XP_448053	NP_593790	XP_022673660	KAG0668960	XP_041405668	XP_452318
KB39_0A06200	YNL256W	FOL1	XP_499696	XP_714207	XP_448052	NP_595420	XP_022673663	KAG0668961	XP_041405669	XP_452321
KB39_0A06210	YNL255C	GIS2	XP_502726	XP_714599	XP_448051	NP_593680	XP_022673664	KAG0668962	XP_041405670	XP_452322
KB39_0A06220	YNL254C	RTC4		XP_714208	XP_448050		XP_022673665	KAG0668963	XP_041405671	XP_452323
KB39_0A06230	YNL253W	TEX1	XP_504370	XP_714214	XP_448049	NP_587940	XP_022673666	KAG0668964	XP_041405672	XP_452324
KB39_0A06240	YNL252C	MRPL17	XP_504369	XP_714212	XP_448048	NP_588448	XP_022673667	KAG0668965	XP_041405673	XP_452325
KB39_0A06250	YNL251C	NRD1	XP_504371	XP_714209	XP_448047	NP_593148	XP_022673668	KAG0668966	XP_041405674	XP_452326
KB39_0A06260	YNL250W	RAD50	XP_502852	XP_721725	XP_448046	NP_001342968	XP_022673669	KAG0668967	XP_041405675	XP_452327
KB39_0A06270	YNL248C	RPA49	XP_503575	XP_719466	XP_448045	NP_594382	XP_022673671	KAG0668968	XP_041405676	XP_452329
KB39_0A06280	YNL247W	CRS1	XP_502853	XP_722142	XP_448044	NP_594564	XP_022673674	KAG0668969	XP_041405677	XP_452332
KB39_0A06290	YNL246W	VPS75		XP_711691	XP_448043	NP_001342975	XP_022673675	KAG0668970	XP_041405678	XP_452333
KB39_0A06300	YNL245C	CWC25	XP_505356	XP_710662	XP_448042	NP_595394	XP_022673676	KAG0668971	XP_041405679	XP_452334
KB39_0A06310	YNL244C	SUI1	XP_501559	XP_710661	XP_448041	NP_595863	XP_022673677	KAG0669729		XP_452335
KB39_0A06320	YNL243W	SLA2	XP_501558	XP_715249	XP_448040	NP_594069	XP_022673678	KAG0669730	XP_041405680	XP_452336
KB39_0A06330	YNL242W	ATG2	XP_503692	XP_714289	XP_448039	NP_001342784	XP_022677081	KAG0669731	XP_041405681	XP_453946
KB39_0A06340	YNL241C	ZWF1		XP_723440	XP_448038		XP_022677079	KAG0669732	XP_041405682	XP_453944
KB39_0A06350	YNL240C	NAR1	XP_500499	XP_723443	XP_448037	NP_588309	XP_022677078	KAG0669733	XP_041405683	XP_453943
KB39_0A06360	YNL239W	LAP3	XP_505056	XP_717402	XP_448036			KAG0669734	XP_041405684
KB39_0A06370	YNL238W	KEX2	XP_505362	XP_723441	XP_448035	NP_594835	XP_022677077	KAG0669735	XP_041405685	XP_453942
KB39_0A06380	YNL237W	YTP1	XP_505552	XP_723442			XP_022677076	KAG0669736	XP_041405686	XP_453941
KB39_0A06390	YNL236W	SIN4	XP_505551	XP_711683	XP_448034		XP_022677075	KAG0669737	XP_041405687	XP_453940
KB39_0A06400	YNL234W	YNL234W	XP_499869	XP_711954	XP_448033		XP_022677073	KAG0669738	XP_041405688	XP_453939
KB39_0A06410	YNL233W	BNI4	XP_499870	XP_711953	XP_448032		XP_022677072	KAG0669739	XP_041405689	XP_453938
KB39_0A06420	YNL232W	CSL4	XP_499797	XP_713631	XP_448031	NP_588510	XP_022677071	KAG0669740	XP_041405690	XP_453937
KB39_0A06430	YNL231C	PDR16	XP_499876	XP_713632	XP_448030	NP_588127	XP_022677070	KAG0669741	XP_041405691
KB39_0A06440	YNL230C	ELA1	XP_501906	XP_713633	XP_448029		XP_022677069	KAG0669742	XP_041405692	XP_453934
KB39_0A06450	YNL229C	URE2	XP_501385		XP_448028	NP_588517		KAG0669743	XP_041405693
KB39_0A06460	YNL227C	JJJ1	XP_500925	XP_713232	XP_448027	NP_593763	XP_022677067	KAG0669744	XP_041405694	XP_453932
KB39_0A06470								KAG0669745	XP_041405695
KB39_0A06480	YNL224C	SQS1	XP_505279	XP_713233	XP_448025	NP_595527	XP_022677065	KAG0669746	XP_041405696	XP_453930
KB39_0A06490	YNL223W	ATG4	XP_500034	XP_713234	XP_448024	NP_594771	XP_022677064	KAG0669747	XP_041405697	XP_453929
KB39_0A06500	YNL222W	SSU72	XP_505567	XP_713235	XP_448447	NP_594076	XP_022677063	KAG0669748	XP_041405698	XP_453928
KB39_0A06510	YNL221C	POP1	XP_504532	XP_713237	XP_448446	NP_594476	XP_022677060	KAG0669749	XP_041405699	XP_453925
KB39_0A06520	YNL219C	ALG9	XP_504529	XP_713886	XP_448444	NP_594684	XP_022677058	KAG0669750	XP_041405700	XP_453923
KB39_0A06530	YNL218W	MGS1	XP_501458	XP_721517	XP_448443	NP_594449	XP_022677056	KAG0669751	XP_041405701	XP_453921
KB39_0A06540	YNL217W	PPN2	XP_504794	XP_712159	XP_448441		XP_022677054	KAG0669752	XP_041405702	XP_453919
KB39_0A06550	YNL216W	RAP1		XP_714418	XP_448440		XP_022677053	KAG0669753	XP_041405703	XP_453918
KB39_0A06560				XP_714447				KAG0669754	XP_041405704
KB39_0A06570	YNL214W	PEX17			XP_448437		XP_022677050	KAG0669755	XP_041405705	XP_453914
KB39_0A06580	YNL213C	RRG9		XP_714534	XP_448436	NP_593761	XP_022677049	KAG0669756	XP_041405706	XP_453913
KB39_0A06590	YNL212W	VID27	XP_502453	XP_710495	XP_448435	NP_595218	XP_022677048	KAG0669757	XP_041405707	XP_453912
KB39_0A06600	YNL211C	MRX7	XP_002143046	XP_019330984	XP_448434				XP_041405708	XP_453911
KB39_0A06610	YDL232W	OST4							XP_041405709
KB39_0A06620	YNL210W	MER1		XP_716207			XP_022677043	KAG0669758	XP_041405710	XP_453907
KB39_0A06630				XP_716208					XP_041405711
KB39_0A06640	YNL208W	YNL208W						KAG0655725	XP_041405713
KB39_0A06650	YNL207W	RIO2	XP_506093	XP_716210	XP_447147	NP_596200	XP_022677041	KAG0655724	XP_041405714	XP_453904
KB39_0A06660	YNL206C	RTT106	XP_499863	XP_712295	XP_447148	NP_594112	XP_022677040	KAG0655723	XP_041405715	XP_453903
KB39_0A06670	YNL202W	SPS19	XP_501382	XP_713778	XP_447149	NP_595006	XP_022677037	KAG0655722	XP_041405716	XP_453899
KB39_0A06680	YNL201C	PSY2	XP_500176	XP_713779	XP_447300	NP_001342980	XP_022677036	KAG0655721	XP_041405717	XP_453898
KB39_0A06690	YNL200C	NNR1	XP_501252	XP_713773	XP_446593	NP_594292	XP_022676056	KAG0653812	XP_041405718	XP_456012
KB39_0A06700	YNL199C	GCR2			XP_446594		XP_022676057	KAG0653813	XP_041405719	XP_456013
KB39_0A06710	YNL197C	WHI3	XP_505328		XP_446595	NP_587917		KAG0658164	XP_041405720	XP_456015
KB39_0A06720	YNL337W	YNL337W						KAG0658165	XP_041405721
KB39_0A06730	YNL195C	YNL195C			XP_448215			KAG0658166	XP_041405722
KB39_0A06740	YNL193W	YNL193W	XP_501793	XP_713819	XP_448214		XP_022676064	KAG0658167	XP_041405723	XP_456020
KB39_0A06750	YNL192W	CHS1	XP_503296	XP_716433	XP_448213		XP_022676065	KAG0658168	XP_041405724	XP_456021
KB39_0A06760	YNL191W	DUG3	XP_506019	XP_716981	XP_448212		XP_022675041	KAG0658169	XP_041405725	XP_453449
KB39_0A06770	YNL190W	YNL190W		XP_716806	XP_448211		XP_022675042	KAG0658170	XP_041405726	XP_453447
KB39_0A06780	YNL189W	SRP1	XP_505993	XP_710511	XP_448210	NP_596632	XP_022675043	KAG0654322	XP_041405727	XP_453445
KB39_0A06790	YNL188W	KAR1					XP_022675044	KAG0654323	XP_041405728
KB39_0A06800						NP_596362		KAG0654324	XP_041405729
KB39_0A06810	YNL187W	SWT21	XP_503561		XP_448208	NP_587950	XP_022675046	KAG0669205	XP_041405730	XP_453442
KB39_0A06820	YNL186W	UBP10	XP_503222	XP_711590	XP_448206		XP_022675049	KAG0669206	XP_041405731	XP_453439
KB39_0A06830	YNL185C	MRPL19	XP_503138	XP_718820	XP_448205	NP_594095	XP_022675050	KAG0669207	XP_041405732	XP_453438
KB39_0A06840	YNL183C	NPR1	XP_500363	XP_718821	XP_448204	NP_587949	XP_022675051	KAG0669208	XP_041405733	XP_453437
KB39_0A06850	YNL182C	IPI3	XP_502809		XP_448203	NP_593710	XP_022675053	KAG0669209	XP_041405734	XP_453435
KB39_0A06860	YNL181W	PBR1	XP_502470	XP_718822	XP_448202	NP_593786	XP_022675054	KAG0669210	XP_041405735	XP_453434
KB39_0A06870	YNL180C	RHO5			XP_448201		XP_022675055	KAG0669211	XP_041405736	XP_453433
KB39_0A06880	YNL178W	RPS3	XP_504321	XP_711097	XP_448200	NP_596763	XP_022675056	KAG0669212	XP_041405737	XP_453432
KB39_0A06890	YNL177C	MRPL22	XP_504324	XP_711587	XP_448199	NP_588410	XP_022675058	KAG0669213	XP_041405738	XP_453430
KB39_0A06900	YNL176C	TDA7			XP_446614		XP_022675059	KAG0669214	XP_041405739	XP_453429
KB39_0A06910	YNL175C	NOP13	XP_499736	XP_719862	XP_448197	NP_594970	XP_022675060	KAG0669215	XP_041405740	XP_453427
KB39_0A06920				XP_019330614				KAG0669216	XP_041405741
KB39_0A06930	YNL172W	APC1	XP_502915	XP_719008	XP_447978	NP_595158	XP_022675062	KAG0669217	XP_041405742	XP_453425
KB39_0A06940	YNL169C	PSD1	XP_503119	XP_719007	XP_447977	NP_595799	XP_022675063	KAG0669218	XP_041405743	XP_453424
KB39_0A06950	YNL168C	FMP41	XP_502166	XP_715044	XP_447976	NP_596589	XP_022675065	KAG0669219	XP_041405744	XP_453422
KB39_0A06960	YNL167C	SKO1	XP_501922	XP_019330633	XP_447975	NP_594500	XP_022675066	KAG0669220	XP_041405745	XP_453421
KB39_0A06970	YNL166C	BNI5		XP_716111	XP_447974		XP_022675068	KAG0669221	XP_041405746	XP_453419
KB39_0A06980	YNL165W	YNL165W			XP_447973		XP_022675069	KAG0669222	XP_041405747	XP_453418
KB39_0A06990	YNL164C	IBD2	XP_503536		XP_447972		XP_022675071	KAG0669223	XP_041405748	XP_453416
KB39_0A07000	YNL163C	RIA1	XP_502894	XP_713895	XP_447971	NP_587766	XP_022675072	KAG0669224	XP_041405749	XP_453415
KB39_0A07010	YNL162W-A	YNL162W-A		XP_019330668	XP_002999572			KAG0669225	XP_041405750	XP_453414
KB39_0A07020	YNL162W	RPL42A	XP_500485	XP_019330689		NP_594304	XP_022675074	KAG0669226	XP_041405751	XP_453412
KB39_0A07030			XP_500487	XP_723591	XP_447970	NP_593165		KAG0669227	XP_041405752
KB39_0A07040	YNL160W	YGP1			XP_447969			KAG0669228	XP_041405753
KB39_0A07050	YPR183W	DPM1	XP_502478	XP_717611	XP_446793	NP_594017	XP_022676316	KAG0669229	XP_041405754	XP_451684
KB39_0A07060	YPR182W	SMX3	XP_499786	XP_019330967	XP_446792	NP_596101	XP_022674819	KAG0669230	XP_041405755	XP_454168
KB39_0A07070	YLR459W	GAB1	XP_504048	XP_720646	XP_446807	NP_001342842	XP_022674820	KAG0669231	XP_041405756	XP_454167
KB39_0A07080	YPR181C	SEC23	XP_504047	XP_716562	XP_446808	NP_587900	XP_022674821	KAG0669232	XP_041405757	XP_454166
KB39_0A07090	YPR180W	AOS1	XP_504494	XP_715766	XP_446790	NP_593251	XP_022674822	KAG0655044	XP_041405758	XP_002999394
KB39_0A07100	YPR179C	HDA3	XP_504495	XP_716478	XP_446789		XP_022674823	KAG0655043	XP_041405759	XP_454164
KB39_0A07110	YPR178W	PRP4	XP_504496	XP_716477	XP_446788	NP_592966	XP_022674824	KAG0655042	XP_041405760	XP_454163
KB39_0A07120	YPR176C	BET2	XP_504498	XP_719325	XP_446787	NP_593383	XP_022674825	KAG0655041	XP_041405761	XP_454162
KB39_0A07130	YPR175W	DPB2	XP_505982	XP_719326	XP_446786	NP_596521	XP_022674826	KAG0655040	XP_041405762	XP_454161
KB39_0A07140	YPR174C	CSA1			XP_446809		XP_022674827	KAG0657939	XP_041405763	XP_454160
KB39_0A07150	YPR173C	VPS4	XP_500970	XP_720644	XP_447529	NP_593086	XP_022677888	KAG0657938	XP_041405764	XP_452011
KB39_0A07160					XP_447530		XP_022677887	KAG0657937	XP_041405765	XP_452010
KB39_0A07170	YPR171W	BSP1		XP_711585	XP_447531		XP_022677885	KAG0657936	XP_041405766	XP_452008
KB39_0A07180	YPR170W-B	YPR170W-B		XP_019330706	XP_002999560			KAG0657935	XP_041405767	XP_002999355
KB39_0A07190								KAG0657934	XP_041405768
KB39_0A07200
KB39_0A07210	YPR169W	JIP5	XP_505039	XP_723432	XP_447532	NP_001342873	XP_022677884	KAG0666052	XP_041405769	XP_452007
KB39_0A07220						NP_587974		KAG0666051
KB39_0A07230	YPR167C	MET16	XP_500629	XP_715415	XP_447618	NP_593708	XP_022677882	KAG0666050	XP_041405770	XP_452005
KB39_0A07240	YPR166C	MRP2	XP_503120	XP_721931	XP_447617	NP_593797	XP_022677880	KAG0666049	XP_041405771	XP_452003
KB39_0A07250	YPR165W	RHO1	XP_502268	XP_715774	XP_447616	NP_594490	XP_022677879	KAG0666048	XP_041405772	XP_452002
KB39_0A07260	YDR195W	REF2			XP_446728		XP_022677027	KAG0666047	XP_041405773	XP_453889
KB39_0A07270	YDR194C	MSS116		XP_723426	XP_446213		XP_022677026	KAG0666046	XP_041405774	XP_453888
KB39_0A07280	YDR192C	NUP42		XP_723142	XP_446214			KAG0666045	XP_041405775
KB39_0A07290	YDR191W	HST4	XP_502162		XP_446215	NP_593659	XP_022677020	KAG0666044	XP_041405776	XP_453882
KB39_0A07300	YDR186C	SND1		XP_711674	XP_446218	NP_593808	XP_022677014	KAG0666043	XP_041405777	XP_453875
KB39_0A07310	YDR184C	ATC1		XP_715398	XP_446219		XP_022677011	KAG0666042	XP_041405778	XP_453872
KB39_0A07320	YDR183W	PLP1	XP_499628		XP_446220	NP_001018268	XP_022677009	KAG0666041	XP_041405779	XP_453870
KB39_0A07330	YDR182W	CDC1	XP_501602	XP_715393	XP_446221	NP_592908	XP_022677007	KAG0666040	XP_041405780	XP_453868
KB39_0A07340	YDR181C	SAS4	XP_501587		XP_446222		XP_022677006	KAG0666039	XP_041405781	XP_453867
KB39_0A07350	YDR180W	SCC2	XP_500068	XP_715390	XP_446223	NP_592917	XP_022677005	KAG0666038	XP_041405782	XP_453866
KB39_0A07360	YDR179W-A	NVJ3	XP_500070		XP_446224		XP_022677003		XP_041405783	XP_453864
KB39_0A07370	YDR179C	CSN9			XP_446225		XP_022677002	KAG0666037	XP_041405784	XP_453863
KB39_0A07380	YDR178W	SDH4	XP_500072	XP_711962	XP_446226	NP_595828	XP_022677001	KAG0666036	XP_041405785	XP_453862
KB39_0A07390	YDR177W	UBC1	XP_504909	XP_712098	XP_445717	NP_596239	XP_022675873	KAG0666035	XP_041405786	XP_453031
KB39_0A07400	YLR186W	EMG1	XP_503418	XP_713798	XP_445023	NP_593671	XP_022673624	KAG0666034	XP_041405787	XP_452281
KB39_0A07410	YNL279W	PRM1	XP_503701	XP_713802	XP_448073	NP_594313	XP_022673625	KAG0666033	XP_041405788	XP_452282
KB39_0A07420	YNL278W	CAF120	XP_505739	XP_716343	XP_448072		XP_022673626	KAG0666032	XP_041405789	XP_452284
KB39_0A07430	YNL277W	MET2	XP_503389	XP_718283	XP_448070	NP_596706	XP_022673628	KAG0667947	XP_041405790	XP_452286
KB39_0A07440	YNL275W	BOR1	XP_504561	XP_715554	XP_448069	NP_596793	XP_022673633	KAG0667948	XP_041405791	XP_452291
KB39_0A07450	YNL274C	GOR1	XP_503267	XP_721487	XP_448068	NP_593968	XP_022673635	KAG0667949	XP_041405792	XP_452293
KB39_0A07460	YNL273W	TOF1	XP_500570	XP_711340	XP_448067	NP_595358	XP_022673639	KAG0667950	XP_041405793	XP_452297
KB39_0A07470	YNL272C	SEC2	XP_505944	XP_722139	XP_448066	NP_593182	XP_022673641		XP_041405794	XP_452299
KB39_0A07480	YNL271C	BNI1		XP_718693	XP_448065	NP_592869	XP_022673642	KAG0667951	XP_041405795	XP_452300
KB39_0A07490	YGL053W	PRM8						KAG0667952	XP_041405796
KB39_0A07500	YNL268W	LYP1	XP_501094		XP_448063		XP_022673644	KAG0667953	XP_041405797	XP_452302
KB39_0A07510	YNL267W	PIK1	XP_500423	XP_714615	XP_448062	NP_594842	XP_022673645	KAG0667954	XP_041405798	XP_452303
KB39_0A07520	YNL265C	IST1	XP_500477	XP_717781	XP_448061	NP_001342769	XP_022673647	KAG0667955	XP_041405799	XP_452305
KB39_0A07530	YLR195C	NMT1	XP_503400	XP_722713	XP_444943	NP_596440	XP_022676772	KAG0667956	XP_041405800	XP_454835
KB39_0A07540	YLR196W	PWP1	XP_503401	XP_722712	XP_444942	NP_595889	XP_022676773	KAG0667957	XP_041405801	XP_454834
KB39_0A07550	YLR197W	NOP56	XP_502927	XP_719331	XP_444941	NP_595368	XP_022676775	KAG0667958	XP_041405802	XP_453608
KB39_0A07560	YLR199C	PBA1			XP_444940		XP_022676776	KAG0667959	XP_041405803	XP_453609
KB39_0A07570	YLR200W	YKE2	XP_502925	XP_019331119	XP_444939	NP_594190	XP_022676777	KAG0667960	XP_041405804	XP_453610
KB39_0A07580	YLR201C	COQ9	XP_505941	XP_711301	XP_444938	NP_594426	XP_022676778	KAG0667961	XP_041405805	XP_453611
KB39_0A07590
KB39_0A07600			XP_504687	XP_719339				KAG0667962	XP_041405806
KB39_0A07610	YLR205C	HMX1	XP_503268	XP_719035	XP_444936		XP_022676785	KAG0667964	XP_041405808	XP_453618
KB39_0A07620	YLR206W	ENT2			XP_444934		XP_022677866	KAG0667965	XP_041405809	XP_452948
KB39_0A07630	YLR207W	HRD3	XP_504879	XP_712309	XP_448089	NP_595669	XP_022677863	KAG0667968	XP_041405810	XP_452945
KB39_0A07640	YLR208W	SEC13	XP_506037	XP_720011	XP_448090	NP_596692	XP_022677862	KAG0667969	XP_041405811	XP_452944
KB39_0A07650	YLR209C	PNP1	XP_506036	XP_720012	XP_448091	NP_593927	XP_022677861	KAG0662731	XP_041405812	XP_452943
KB39_0A07660								KAG0662730	XP_041405813
KB39_0A07670	YLR211C	ATG38			XP_448094		XP_022677846	KAG0662729	XP_041405814	XP_452928
KB39_0A07680	YLR212C	TUB4	XP_500603	XP_019330934	XP_448095	NP_596147	XP_022677844		XP_041405815	XP_452926
KB39_0A07690	YDL145C	COP1	XP_504161	XP_721749	XP_447410	NP_595279	XP_022677589	KAG0662727	XP_041405816	XP_455301
KB39_0A07700	YLR213C	CRR1			XP_448096		XP_022677588	KAG0662726	XP_041405817	XP_455302
KB39_0A07710	YLR214W	FRE1	XP_500736			NP_595065	XP_022677586	KAG0662725	XP_041405818	XP_455304
KB39_0A07720	YLR215C	CDC123	XP_505661	XP_720471	XP_448097	NP_593407	XP_022677585	KAG0662724	XP_041405819	XP_455305
KB39_0A07730	YDL142C	CRD1	XP_505804	XP_719059	XP_447413		XP_022677583		XP_041405820	XP_455308
KB39_0A07740	YLR216C	CPR6	XP_501918	XP_719413	XP_448098	NP_594787	XP_022677580	KAG0662723	XP_041405821	XP_455311
KB39_0A07750	YLR218C	COA4		XP_019330833	XP_448099	NP_588093	XP_022677578		XP_041405822	XP_455313
KB39_0A07760	YDL195W	SEC31	XP_504598	XP_718807	XP_448100	NP_595582	XP_022677577	KAG0662722	XP_041405823	XP_455314
KB39_0A07770	YDL194W	SNF3	XP_501621	XP_723173	XP_448101		XP_022677576	KAG0662721	XP_041405824	XP_455315
KB39_0A07780	YDL193W	NUS1	XP_505648	XP_723174	XP_447418	NP_596215	XP_022677575	KAG0662720	XP_041405825	XP_455316
KB39_0A07790	YDL137W	ARF2			XP_448103	NP_596118		KAG0662719	XP_041405826
KB39_0A07800	YDL191W	RPL35A	XP_499925	XP_019330870	XP_448104	NP_587693	XP_022677573	KAG0664099	XP_041405827	XP_455318
KB39_0A07810	YDL190C	UFD2	XP_502745	XP_723176	XP_448105	NP_593630	XP_022677572	KAG0664100	XP_041405828	XP_455319
KB39_0A07820	YDL189W	RBS1			XP_448106		XP_022677571	KAG0664101	XP_041405829	XP_455320
KB39_0A07830	YDL186W	YDL186W			XP_448108		XP_022677567	KAG0664102	XP_041405830	XP_455324
KB39_0A07840	YDL183C	MRX19	XP_502746	XP_721753	XP_447423	NP_593802	XP_022677565	KAG0664103	XP_041405831	XP_455326
KB39_0A07850					XP_447985			KAG0664104	XP_041405832
KB39_0A07860	YDL181W	INH1	XP_501481	XP_019330639	XP_447984	NP_588536	XP_022677561	KAG0664105	XP_041405833	XP_455330
KB39_0A07870	YDL130W	RPP1B	XP_500815	XP_715237	XP_002999573		XP_022677560	KAG0664106	XP_041405834	XP_455332
KB39_0A07880	YDL180W	YDL180W			XP_447983		XP_022677558	KAG0664107	XP_041405835	XP_455334
KB39_0A07890	YDL128W	VCX1	XP_500674	XP_711893	XP_448114	NP_001342722	XP_022677557	KAG0664108	XP_041405836	XP_455335
KB39_0A07900	YDL126C	CDC48	XP_505319	XP_713945	XP_448116	NP_593287	XP_022677555	KAG0664109	XP_041405837	XP_455337
KB39_0A07910	YDL178W	DLD2	XP_501517	XP_719996	XP_447981	NP_595342	XP_022677553	KAG0664110	XP_041405838	XP_455341
KB39_0A07920	YDL177C	YDL177C			XP_447980		XP_022677551		XP_041405839	XP_455343
KB39_0A07930								KAG0664111	XP_041405840
KB39_0A07940	YER083C	GET2		XP_723525	XP_447851	NP_587732	XP_022675614	KAG0664112	XP_041405841	XP_452609
KB39_0A07950	YER082C	UTP7	XP_505225	XP_723521	XP_447850	NP_594170	XP_022675610	KAG0664113	XP_041405842	XP_452612
KB39_0A07960	YER081W	SER3	XP_505228	XP_716332	XP_449901	NP_587837	XP_022675608	KAG0664114	XP_041405843	XP_452614
KB39_0A07970	YER080W	AIM9	XP_502929	XP_718135	XP_447849		XP_022676258	KAG0664115	XP_041405844	XP_452537
KB39_0A07980	YER078C	ICP55	XP_501134	XP_720049	XP_447848	NP_594637	XP_022676255	KAG0664116	XP_041405845	XP_452540
KB39_0A07990	YER077C	MRX1		XP_714417	XP_447847		XP_022676253	KAG0653714	XP_041405846	XP_452542
KB39_0A08000									XP_041405847
KB39_0A08010	YER075C	PTP3	XP_505836	XP_719371	XP_447846		XP_022676251	KAG0662214	XP_041405848	XP_452544
KB39_0A08020
KB39_0A08030
KB39_0A08040	YER073W	ALD5		XP_715347	XP_447844	NP_594582	XP_022676249	KAG0662212	XP_041405851	XP_452546
KB39_0A08050	YER071C	TDA2		XP_715380	XP_447843	NP_001018252	XP_022677780	KAG0662211	XP_041405852	XP_452548
KB39_0A08060	YIL068C	SEC6	XP_502576	XP_717834	XP_447842	NP_587736	XP_022677781	KAG0662210	XP_041405853	XP_452549
KB39_0A08070	YER070W	RNR1	XP_506109	XP_715320	XP_447841	NP_594491	XP_022677783	KAG0662209	XP_041405854	XP_452551
KB39_0A08080	YIL062C	ARC15	XP_503798	XP_712357	XP_449890	NP_593727	XP_022677787	KAG0662208	XP_041405855	XP_452555
KB39_0A08090	YER069W	ARG5
KB39_0A08100	YIL061C	SNP1	XP_503802	XP_019330779	XP_449889	NP_593779	XP_022677789	KAG0662206	XP_041405857	XP_452557
KB39_0A08110	YER068W	MOT2	XP_504890	XP_019331072	XP_447839	NP_593078	XP_022677790	KAG0662205	XP_041405858	XP_452558
KB39_0A08120								KAG0653459	XP_041405859
KB39_0A08130								KAG0654244
KB39_0A08140
KB39_0A08150
KB39_0A08160	YER065C	ICL1	XP_501923	XP_712232	XP_447837	NP_595067	XP_022677792	KAG0654384	XP_041405860	XP_452560
KB39_0A08170									XP_041405861
KB39_0A08180	YER063W	THO1	XP_505185	XP_712585	XP_447834	NP_587896	XP_022677795	KAG0660084	XP_041405862	XP_452564
KB39_0A08190								KAG0660085	XP_041405863
KB39_0A08200	YER061C	CEM1	XP_506061	XP_723188	XP_447833	NP_596487	XP_022677797	KAG0660086	XP_041405864	XP_452566
KB39_0A08210	YER060W	FCY21	XP_506056	XP_714531	XP_447832			KAG0660087	XP_041405865
KB39_0A08220	YER059W	PCL6	XP_501462	XP_718814	XP_449879	NP_596374	XP_022677800	KAG0660088	XP_041405866	XP_452569
KB39_0A08230	YER058W	PET117	XP_501461	XP_019330662	XP_447831		XP_022677801	KAG0660089	XP_041405867	XP_452570
KB39_0A08240								KAG0660090	XP_041405868
KB39_0A08250
KB39_0A08260								KAG0660092	XP_041405870
KB39_0A08270	YER056C	FCY2				NP_593472		KAG0660093	XP_041405871
KB39_0A08280	YER055C	HIS1	XP_501464	XP_721934	XP_448807	NP_594525	XP_022676183	KAG0660094	XP_041405872	XP_456303
KB39_0A08290
KB39_0A08300	YER054C	GIP2			XP_447830			KAG0666971	XP_041405874	XP_456305
KB39_0A08310	YER053C	PIC2	XP_505403	XP_714567		NP_596208		KAG0666970	XP_041405875
KB39_0A08320	YER052C	HOM3	XP_502711	XP_716543	XP_447829	NP_596542	XP_022676187	KAG0666969	XP_041405876	XP_456308
KB39_0A08330	YER050C	RSM18	XP_504588	XP_710409	XP_447827	NP_587934	XP_022674834	KAG0666968	XP_041405877	XP_454151
KB39_0A08340	YER049W	TPA1	XP_501166	XP_711450	XP_447826	NP_596087	XP_022674837	KAG0666967	XP_041405878	XP_454148
KB39_0A08350	YER048W-A	ISD11	XP_502735	XP_019330935	XP_447825	NP_596555	XP_022674838	KAG0666966	XP_041405879	XP_454147
KB39_0A08360	YER048C	CAJ1	XP_505317	XP_716575	XP_447824	NP_594337	XP_022674840	KAG0666965	XP_041405880	XP_454145
KB39_0A08370	YER047C	SAP1	XP_501154	XP_719320	XP_447823	NP_594206	XP_022674842	KAG0666964	XP_041405881	XP_454142
KB39_0A08380	YER046W	SPO73	XP_501921	XP_719062			XP_022674846	KAG0666963	XP_041405882	XP_454138
KB39_0A08390	YER044C-A	MEI4						KAG0666962	XP_041405883
KB39_0A08400	YER044C	ERG28	XP_504991	XP_719465	XP_447821	NP_595410	XP_022674850	KAG0666961	XP_041405884	XP_454133
KB39_0A08410	YFR038W	IRC5			XP_447820		XP_022674852	KAG0666960	XP_041405885	XP_454131
KB39_0A08420	YFR037C	RSC8	XP_504988	XP_715034	XP_447819	NP_593800	XP_022674853	KAG0666959	XP_041405886	XP_454130
KB39_0A08430	YIL026C	IRR1	XP_505618	XP_715033	XP_447481	NP_001343016	XP_022676195	KAG0666958	XP_041405887	XP_456316
KB39_0A08440			XP_501548	XP_716555	XP_445633		XP_022676938	KAG0666956	XP_041405888	XP_453774
KB39_0A08450	YIL019W	FAF1	XP_505021	XP_716558	XP_447808	NP_593940	XP_022676935	KAG0666955	XP_041405889	XP_453771
KB39_0A08460	YFR034C	PHO4	XP_505019	XP_716561	XP_445634	NP_593230		KAG0666954	XP_041405890	XP_453770
KB39_0A08470	YFR033C	QCR6	XP_505838	XP_019330856	XP_445635	NP_001342708	XP_022676934	KAG0666953	XP_041405891	XP_453769
KB39_0A08480	YFR032C	RRT5		XP_019330697	XP_445637			KAG0666952	XP_041405893	XP_453767
KB39_0A08490
KB39_0A08500	YFR031C	SMC2	XP_505843	XP_714465	XP_445638	NP_596180	XP_022676931	KAG0657548	XP_041405895	XP_453765
KB39_0A08510	YFR030W	MET10	XP_504018	XP_714247	XP_445639	NP_588222	XP_022676930	KAG0657549	XP_041405896	XP_453764
KB39_0A08520	YBR256C	RIB5	XP_501315	XP_721932	XP_445640	NP_588312	XP_022676926	KAG0657550	XP_041405897	XP_453760
KB39_0A08530	YIR011C	STS1	XP_499999	XP_723535	XP_449190	NP_594593	XP_022676924	KAG0657551	XP_041405898	XP_453758
KB39_0A08540	YBR255C-A	RCF3	XP_502432		XP_002999532		XP_022676923	KAG0657552	XP_041405899	XP_453757
KB39_0A08550	YBR255W	MTC4	XP_503504	XP_718141	XP_445641		XP_022676922	KAG0657553	XP_041405900	XP_453756
KB39_0A08560	YBR254C	TRS20	XP_503502	XP_718137	XP_445642	NP_595722	XP_022676921	KAG0657554	XP_041405901	XP_453755
KB39_0A08570	YBR253W	SRB6	XP_505247		XP_445643		XP_022676919	KAG0657555	XP_041405902	XP_453753
KB39_0A08580	YGL203C	KEX1	XP_500519	XP_720314	XP_446415	NP_596758	XP_022674590	KAG0653874	XP_041404033
KB39_0A08590	YGL202W	ARO8	XP_504211	XP_719544	XP_446416	NP_593270	XP_022674589	KAG0653327	XP_041404034	XP_455536
KB39_0A08600	YGL201C	MCM6	XP_500978	XP_718276	XP_447986	NP_596614	XP_022674586	KAG0654105	XP_041404035	XP_455539
KB39_0A08610								KAG0653254
KB39_0A08620			XP_501820		XP_447683		XP_022674872	KAG0663928	XP_041404036
KB39_0A08630	YGR142W	BTN2			XP_447682		XP_022674870	KAG0663929	XP_041404037	XP_454113
KB39_0A08640	YGR141W	VPS62	XP_503614	XP_711448	XP_447687		XP_022674869	KAG0663930	XP_041404038	XP_454114
KB39_0A08650	YGR140W	CBF2			XP_447688		XP_022674868	KAG0663931	XP_041404039	XP_454115
KB39_0A08660	YPR156C	TPO3	XP_501168	XP_723424	XP_447691	NP_595458	XP_022674867	KAG0663932	XP_041404040	XP_454116
KB39_0A08670	YGR135W	PRE9	XP_502011	XP_720045	XP_447692	NP_001342794	XP_022674863	KAG0663933	XP_041404041	XP_454120
KB39_0A08680								KAG0663934	XP_041404042
KB39_0A08690	YGR134W	CAF130		XP_718809	XP_447693		XP_022674861	KAG0663935	XP_041404043	XP_454122
KB39_0A08700	YGR133W	PEX4	XP_503549		XP_447694	NP_595078	XP_022674858	KAG0663936	XP_041404044	XP_454125
KB39_0A08710	YGR132C	PHB1	XP_503554	XP_720052	XP_447695	NP_594713	XP_022676942	KAG0663937	XP_041404045	XP_453779
KB39_0A08720	YPR149W	NCE102	XP_501745	XP_723171	XP_447696	NP_595217	XP_022676941	KAG0663938	XP_041404047	XP_453778
KB39_0A08730	YGR130C	YGR130C			XP_447697		XP_022676940	KAG0663939	XP_041404048	XP_453776
KB39_0A08740	YGR129W	SYF2			XP_447698		XP_022674832	KAG0663940	XP_041404049	XP_454155
KB39_0A08750	YGR128C	UTP8	XP_505764	XP_717808	XP_447699		XP_022674831	KAG0663942	XP_041404050	XP_454156
KB39_0A08760	YGR127W	YGR127W	XP_502299	XP_019331070	XP_447700		XP_022674830	KAG0663943	XP_041404051	XP_454157
KB39_0A08770	YGR126W	YGR126W			XP_447701		XP_022674829	KAG0663944	XP_041404052	XP_454158
KB39_0A08780	YGR125W	VSB1	XP_505771	XP_717913	XP_447702	NP_592941	XP_022674828	KAG0654151	XP_041404053	XP_454159
KB39_0A08790	YGR122W	YGR122W			XP_447706	NP_594217	XP_022677896	KAG0654613	XP_041404054	XP_452019
KB39_0A08800								KAG0654614	XP_041404055
KB39_0A08810	YHR098C	SFB3	XP_503926	XP_721003	XP_444846	NP_595476	XP_022676110	KAG0654615	XP_041404056	XP_456067
KB39_0A08820	YHR100C	GEP4	XP_500050	XP_019330997	XP_446986	NP_588111	XP_022677175	KAG0661378	XP_041404057	XP_454699
KB39_0A08830	YHR101C	BIG1	XP_502125	XP_713939	XP_449269		XP_022674199	KAG0661377	XP_041404058	XP_002999412
KB39_0A08840	YHR102W	KIC1	XP_504754	XP_710618	XP_449270	NP_596023		KAG0661376	XP_041404059	XP_454932
KB39_0A08850	YHR103W	SBE22		XP_715548	XP_449271		XP_022674196	KAG0661375	XP_041404060	XP_454931
KB39_0A08860	YHR105W	YPT35		XP_720629	XP_447304			KAG0661374	XP_041404061
KB39_0A08870	YDR353W	TRR1		XP_720598	XP_447305	NP_001018848	XP_022674193	KAG0661373	XP_041404062	XP_454928
KB39_0A08880	YHR107C	CDC12	XP_503349	XP_019330627	XP_447306	NP_001342848	XP_022674192	KAG0661372	XP_041404063	XP_454927
KB39_0A08890								KAG0661371	XP_041404064
KB39_0A08900	YHR109W	CTM1	XP_506045	XP_719373	XP_447307		XP_022674770	KAG0661370	XP_041404065	XP_454919
KB39_0A08910	YHR110W	ERP5	XP_501960	XP_019330693	XP_447308			KAG0661369	XP_041404066	XP_454918
KB39_0A08920
KB39_0A08930	YOR116C	RPO31	XP_502142	XP_715412	XP_449275	NP_595506	XP_022678447	KAG0664952	XP_041404068	XP_454912
KB39_0A08940	YOR117W	RPT5	XP_502605	XP_715432	XP_444885	NP_001342870	XP_022678445	KAG0664951	XP_041404069	XP_454909
KB39_0A08950	YOR118W	RTC5	XP_502132		XP_449273	NP_596336	XP_022678442	KAG0664950	XP_041404070	XP_454906
KB39_0A08960	YOR122C	PFY1	XP_002143009	XP_717614	XP_447301	NP_593827	XP_022674930	KAG0664949	XP_041404071	XP_454051
KB39_0A08970	YOR123C	LEO1	XP_002143008	XP_720406	XP_448664	NP_596263	XP_022674929	KAG0664948	XP_041404072	XP_454052
KB39_0A08980	YDR372C	VPS74	XP_502369	XP_722559	XP_444893	NP_001342951	XP_022674927	KAG0664947	XP_041404073	XP_454054
KB39_0A08990	YOR124C	UBP2	XP_502367	XP_715891	XP_448665	NP_594208	XP_022674926	KAG0664946	XP_041404074	XP_454055
KB39_0A09000	YOR125C	CAT5	XP_503973	XP_715703	XP_448666	NP_595416	XP_022674924	KAG0664945	XP_041404075	XP_454057
KB39_0A09010	YDR375C	BCS1	XP_502366	XP_715892	XP_444896	NP_593875	XP_022674921	KAG0664944	XP_041404076	XP_454059
KB39_0A09020	YOR126C	IAH1	XP_500598	XP_719426	XP_448667		XP_022674920	KAG0664943	XP_041404077	XP_454060
KB39_0A09030	YOR127W	RGA1	XP_500711	XP_722665	XP_448668		XP_022674917	KAG0664942	XP_041404078	XP_454063
KB39_0A09040	YOR128C	ADE2	XP_501255	XP_723120	XP_448669	NP_588141	XP_022674914	KAG0664941	XP_041404079	XP_454067
KB39_0A09050	YOR129C	AFI1	XP_500308	XP_723132		NP_596321	XP_022674912	KAG0664940	XP_041404080	XP_454069
KB39_0A09060				XP_723138					XP_041404081
KB39_0A09070					XP_444905			KAG0664939
KB39_0A09080	YOR131C	YOR131C	XP_503106		XP_447568		XP_022674903	KAG0664938	XP_041404083	XP_002999392
KB39_0A09090	YOR132W	VPS17	XP_503108	XP_718167	XP_447566	NP_593047	XP_022674902	KAG0664937	XP_041404084	XP_454079
KB39_0A09100	YOR133W	EFT1	XP_499612	XP_019330758	XP_444908	NP_587863	XP_022674901	KAG0666574	XP_041405581	XP_454080
KB39_0A09110	YER053C-A	YER053C-A
KB39_0A09120	YIL044C	AGE2	XP_505405	XP_714568	XP_448810	NP_593448	XP_022676185	KAG0657170	XP_041404086	XP_456306
KB39_0A09130	YIL043C	CBR1	XP_502426	XP_711449	XP_448811	NP_587852	XP_022676188	KAG0657171	XP_041408411	XP_456309
KB39_0A09140	YIL042C	PKP1	XP_504157	XP_716416	XP_448812	NP_593879	XP_022674835	KAG0657172	XP_041408412	XP_454150
KB39_0A09150
KB39_0A09160	YIL041W	GVP36	XP_501167	XP_716544	XP_448813	NP_593220	XP_022674836	KAG0657174	XP_041408413	XP_454149
KB39_0A09170	YIL040W	APQ12		XP_719318	XP_448814			KAG0667109	XP_041408414
KB39_0A09180	YIL039W	TED1	XP_500494	XP_717790	XP_448816	NP_594432	XP_022674841	KAG0667108	XP_041408415	XP_454144
KB39_0A09190	YIL038C	NOT3	XP_503626	XP_717644	XP_448817	NP_594789	XP_022674844	KAG0667107	XP_041408416	XP_454140
KB39_0A09200	YDR081C	PDC2		XP_723548	XP_448656	NP_594583	XP_022675503		XP_041408417	XP_452726
KB39_0A09210	YDR080W	VPS41	XP_505548	XP_723544	XP_448657	NP_593409	XP_022675504	KAG0667106	XP_041408418	XP_452725
KB39_0A09220	YDR079C-A	TFB5	XP_505547	XP_019330670	XP_448658	NP_596155		KAG0667105	XP_041408419	XP_452724
KB39_0A09230	YDR079W	PET100	XP_503255	XP_019330687	XP_448659		XP_022675506	KAG0667104	XP_041408420	XP_452722
KB39_0A09240	YDR078C	SHU2			XP_448660		XP_022674754	KAG0667103	XP_041408421	XP_002999387
KB39_0A09250	YER150W	SPI1	XP_503675	XP_710492	XP_448661		XP_022674751	KAG0667102	XP_041408422	XP_453996
KB39_0A09260	YDR076W	RAD55			XP_448662	NP_593604	XP_022674750	KAG0667101	XP_041408423	XP_453997
KB39_0A09270	YDR074W	TPS2	XP_502823	XP_721536	XP_446592	NP_594430	XP_022674364	KAG0667100	XP_041408424	XP_454407
KB39_0A09280	YDR073W	SNF11			XP_002999544			KAG0667099	XP_041408425	XP_454408
KB39_0A09290	YDR072C	IPT1		XP_723455	XP_446591		XP_022674365	KAG0667098	XP_041408426	XP_454409
KB39_0A09300	YDR071C	PAA1	XP_500865	XP_715066	XP_446590	NP_593345	XP_022674367	KAG0667097	XP_041408427	XP_454411
KB39_0A09310	YDR070C	FMP16			XP_446589		XP_022674368	KAG0667096	XP_041408428	XP_454412
KB39_0A09320	YDR069C	DOA4	XP_505454	XP_715008	XP_446588	NP_001342719	XP_022674369	KAG0667095	XP_041408429	XP_454413
KB39_0A09330	YDR068W	DOS2	XP_504996	XP_722232	XP_446587	NP_593244	XP_022674370	KAG0667094	XP_041408430	XP_454414
KB39_0A09340	YDR067C	OCA6	XP_500860	XP_715007	XP_446586		XP_022674371	KAG0667093	XP_041408431	XP_454415
KB39_0A09350								KAG0667092	XP_041408432
KB39_0A09360	YDR065W	RRG1			XP_446584		XP_022675275	KAG0667091	XP_041408433	XP_455654
KB39_0A09370	YJL026W	RNR2	XP_500466	XP_715342	XP_445565	NP_596546	XP_022675340	KAG0654256	XP_041408434	XP_455757
KB39_0A09380	YJL025W	RRN7	XP_501256	XP_722631	XP_445564	NP_596129	XP_022675343	KAG0655842	XP_041408435	XP_455761
KB39_0A09390	YJL024C	APS3						KAG0655843	XP_041408436
KB39_0A09400	YLR024C	UBR2			XP_445562		XP_022675351	KAG0655844	XP_041408437	XP_455770
KB39_0A09410	YGR185C	TYS1	XP_501859	XP_720447	XP_447206	NP_587876	XP_022675352	KAG0655845	XP_041408438	XP_455771
KB39_0A09420	YLR023C	IZH3	XP_500751	XP_718090	XP_445561	NP_593206	XP_022675357	KAG0657494	XP_041408439	XP_455777
KB39_0A09430	YLR015W	BRE2	XP_502418	XP_721873	XP_445543	NP_596557	XP_022675538	KAG0657493	XP_041408440	XP_452688
KB39_0A09440	YLR014C	PPR1	XP_500690	XP_721895	XP_445542		XP_022675539	KAG0657492	XP_041408441	XP_452687
KB39_0A09450	YOL104C	NDJ1						KAG0657491	XP_041408442
KB39_0A09460				XP_719101			XP_022678331	KAG0657489	XP_041408443	XP_452740
KB39_0A09470								KAG0669664	XP_041408444
KB39_0A09480	YOL107W	YOL107W	XP_502822	XP_721428	XP_447570	NP_587734	XP_022678333	KAG0669665	XP_041408445	XP_452738
KB39_0A09490	YOL108C	INO4	XP_504684	XP_019330763	XP_447569		XP_022677344	KAG0669666	XP_041408446	XP_002999438
KB39_0A09500
KB39_0A09510	YOL103W	ITR2	XP_505807	XP_714885	XP_447572	NP_593858	XP_022678324	KAG0663574	XP_041408447	XP_452747
KB39_0A09520	YOL102C	TPT1	XP_501323	XP_717804	XP_447573	NP_594515	XP_022678320		XP_041408448	XP_452751
KB39_0A09530	YOL101C	IZH4						KAG0663575	XP_041408449
KB39_0A09540								KAG0663576	XP_041408450
KB39_0A09550	YDR490C	PKH1	XP_500535	XP_716293	XP_447575	NP_588442		KAG0663577	XP_041408451	XP_452755
KB39_0A09560	YOL098C	SDD3	XP_502870	XP_712146	XP_447576	NP_593544	XP_022676165	KAG0663578	XP_041408452	XP_456284
KB39_0A09570				XP_716297			XP_022676734	KAG0663580	XP_041408453	XP_451875
KB39_0A09580	YOL097C	WRS1	XP_500662	XP_716295	XP_447578	NP_592983	XP_022676733	KAG0663581	XP_041408454	XP_451874
KB39_0A09590	YOL096C	COQ3	XP_500950	XP_716710	XP_447579	NP_588239	XP_022673699	KAG0663582	XP_041408455	XP_452358
KB39_0A09600	YOL095C	HMI1		XP_719420	XP_447580		XP_022673701	KAG0663583	XP_041408456	XP_452360
KB39_0A09610	YOL094C	RFC4	XP_505116	XP_719417	XP_447581	NP_593121	XP_022673703	KAG0663584	XP_041408457	XP_452362
KB39_0A09620	YOL093W	TRM10	XP_505343	XP_711832	XP_447582	NP_593764	XP_022673704	KAG0663585	XP_041408458	XP_452363
KB39_0A09630	YOL092W	YPQ1	XP_505016	XP_716611	XP_447583		XP_022673705	KAG0663586	XP_041408459	XP_452364
KB39_0A09640	YOL091W	SPO21				NP_595806	XP_022673706	KAG0663587	XP_041408460
KB39_0A09650	YOL090W	MSH2	XP_504806	XP_715402	XP_447585	NP_001342761	XP_022675705	KAG0663589	XP_041408461	XP_455202
KB39_0A09660	YOL089C	HAL9	XP_505440	XP_714605	XP_447586		XP_022675703	KAG0663590	XP_041408462	XP_455204
KB39_0A09670	YOL088C	MPD2			XP_447587		XP_022675701	KAG0663591	XP_041408463	XP_455206
KB39_0A09680	YOL087C	DUF1	XP_502485	XP_722124	XP_447589	NP_592926	XP_022676070	KAG0655257	XP_041408464	XP_456026
KB39_0A09690	YOL086W-A	MHF1			XP_002999561	NP_594162	XP_022676069	KAG0655256	XP_041408465	XP_456025
KB39_0A09700	YOL084W	PHM7		XP_716011	XP_447591	NP_592939	XP_022675527	KAG0655606	XP_041408466	XP_452699
KB39_0A09710	YOL083W	ATG34						KAG0655607	XP_041407674
KB39_0A09720	YGL121C	GPG1			XP_446278			KAG0654740	XP_041407675
KB39_0A09730	YGL122C	NAB2	XP_503917	XP_718156	XP_446277	NP_594911	XP_022674597	KAG0654741	XP_041407676	XP_455528
KB39_0A09740	YGL123W	RPS2	XP_503943	XP_718157	XP_446276	NP_588435	XP_022674598	KAG0654742	XP_041407677	XP_455527
KB39_0A09750	YGL124C	MON1	XP_501514	XP_717342	XP_446275	NP_593016	XP_022674600	KAG0654743	XP_041407678	XP_455524
KB39_0A09760	YGL125W	MET13	XP_500349	XP_719985	XP_446274	NP_593224	XP_022674606	KAG0657421	XP_041407679	XP_455518
KB39_0A09770	YGL126W	SCS3			XP_447267		XP_022674611	KAG0657420	XP_041407680	XP_455512
KB39_0A09780	YGL127C	SOH1	XP_502213	XP_711556	XP_447266	NP_587859	XP_022673784	KAG0657419	XP_041407681	XP_452457
KB39_0A09790	YGL061C	DUO1			XP_446271		XP_022673782	KAG0657418	XP_041407682	XP_452455
KB39_0A09800	YGL060W	YBP2	XP_500469	XP_722236			XP_022673780	KAG0657417	XP_041407683
KB39_0A09810	YGL059W	PKP2	XP_505923		XP_446273		XP_022673778	KAG0657416	XP_041407684	XP_452451
KB39_0A09820	YGL058W	RAD6	XP_505919	XP_019331041	XP_447268	NP_592876	XP_022673777	KAG0657415	XP_041407685	XP_452450
KB39_0A09830	YGL057C	GEP7			XP_447269			KAG0657414	XP_041407686
KB39_0A09840			XP_504058					KAG0657413	XP_041407687
KB39_0A09850	YGL055W	OLE1	XP_501496	XP_717653	XP_447271	NP_588170	XP_022673774	KAG0657412	XP_041407688	XP_452447
KB39_0A09860	YGL054C	ERV14	XP_505312	XP_019330885	XP_447272	NP_594657	XP_022673770	KAG0659762	XP_041407689	XP_452443
KB39_0A09870	YLR301W	HRI1			XP_447273		XP_022673767	KAG0659763	XP_041407690	XP_452440
KB39_0A09880	YLR299W	ECM38	XP_501719	XP_719015	XP_447275	NP_593273	XP_022673761	KAG0659764	XP_041407691	XP_452434
KB39_0A09890	YLR298C	YHC1		XP_711484	XP_447276	NP_595384	XP_022673759	KAG0659765	XP_041407692	XP_452432
KB39_0A09900	YLR293C	GSP1	XP_505004	XP_711485	XP_447279	NP_596827	XP_022676606	KAG0659766	XP_041407693	XP_452429
KB39_0A09910	YLR292C	SEC72	XP_502422	XP_712634	XP_447280		XP_022676605	KAG0659767	XP_041407694	XP_452428
KB39_0A09920	YLR291C	GCD7	XP_505824	XP_720949	XP_446780	NP_593435	XP_022673755	KAG0659768	XP_041407695	XP_452427
KB39_0A09930	YLR290C	COQ11	XP_504481	XP_720383	XP_447281	NP_588508	XP_022676603	KAG0659769	XP_041407696	XP_451193
KB39_0A09940	YLR289W	GUF1	XP_505257	XP_711475	XP_447282	NP_594788	XP_022673753	KAG0659770	XP_041407697	XP_452417
KB39_0A09950	YLR288C	MEC3	XP_505358	XP_711477	XP_449769		XP_022673752	KAG0659771	XP_041407698	XP_452416
KB39_0A09960	YOR182C	RPS30B	XP_505423	XP_019331075	XP_446782	NP_595969		KAG0668840	XP_041407699	XP_452414
KB39_0A09970	YLR287C	YLR287C		XP_711298	XP_449770	NP_594844	XP_022673750	KAG0659773	XP_041407700	XP_452413
KB39_0A09980								KAG0659774	XP_041407701
KB39_0A09990	YLR286C	CTS1	XP_503149	XP_719348	XP_449771	NP_594130	XP_022673748	KAG0659775	XP_041407702	XP_452410
KB39_0A10000	YLR285W	NNT1	XP_499912	XP_715151	XP_449772	NP_593958	XP_022673747	KAG0659776	XP_041407703	XP_452409
KB39_0A10010	YLR284C	ECI1		XP_716280	XP_446192		XP_022673746	KAG0659777	XP_041407704	XP_452408
KB39_0A10020	YLR283W	PUT7	XP_002143025	XP_720935	XP_446191		XP_022673745	KAG0659778	XP_041407705	XP_452407
KB39_0A10030	YLR281C	RSO55	XP_500374	XP_711480	XP_446190	NP_596474	XP_022673744	KAG0659779	XP_041407706	XP_452406
KB39_0A10040	YLR278C	YLR278C						KAG0656149	XP_041407707
KB39_0A10050	YLR277C	YSH1	XP_504965	XP_711478	XP_446189	NP_594263	XP_022673742	KAG0656150	XP_041407708	XP_452404
KB39_0A10060	YLR276C	DBP9	XP_506098	XP_716703	XP_446188	NP_588531	XP_022673741	KAG0656151	XP_041407709	XP_452403
KB39_0A10070	YLR275W	SMD2	XP_505089	XP_019330788	XP_446187	NP_594506	XP_022675018	KAG0656152	XP_041407710	XP_453476
KB39_0A10080	YLR274W	MCM5	XP_499648	XP_711479	XP_446186	NP_001342928	XP_022675019	KAG0653822	XP_041407712	XP_453475
KB39_0A10090					XP_446185	NP_001342899	XP_022675020	KAG0657626	XP_041407713
KB39_0A10100	YLR272C	YCS4	XP_505078	XP_713140	XP_445313	NP_596329	XP_022676027	KAG0657627	XP_041407714	XP_455983
KB39_0A10110	YOL001W	PHO80	XP_503113	XP_718091	XP_445800		XP_022678098	KAG0657628	XP_041407715	XP_453126
KB39_0A10120	YLR267W	BOP2	XP_501387		XP_448488			KAG0668076	XP_041407716
KB39_0A10130	YLR268W	SEC22	XP_503132	XP_019331077	XP_445314	NP_596218	XP_022676033	KAG0668077	XP_041407717	XP_455989
KB39_0A10140	YLR270W	DCS1	XP_506082	XP_712473	XP_445312	NP_596194	XP_022676032	KAG0668078	XP_041407718	XP_455988
KB39_0A10150	YLR271W	CMG1		XP_713134		NP_001343075	XP_022676031	KAG0668079	XP_041407719	XP_455987
KB39_0A10160	YOR005C	DNL4	XP_503109	XP_715339	XP_445806	NP_587888	XP_022678091	KAG0668080	XP_041407720	XP_453119
KB39_0A10170	YOR004W	UTP23	XP_505917	XP_713413	XP_445805	NP_588391	XP_022678088	KAG0668081	XP_041407721	XP_453116
KB39_0A10180	YOR002W	ALG6	XP_502922	XP_711072	XP_445803	NP_596744	XP_022678095	KAG0668082	XP_041407722	XP_453123
KB39_0A10190			XP_500510	XP_718483	XP_446051		XP_022678096	KAG0668083	XP_041407723	XP_453124
KB39_0A10200	YDR499W	LCD1		XP_713800	XP_448074		XP_022673623	KAG0668084	XP_041407724	XP_452280
KB39_0A10210	YLR185W	RPL37A			XP_445022		XP_022673622	KAG0668085	XP_041407725
KB39_0A10220								KAG0668086	XP_041407726
KB39_0A10230	YDR503C	LPP1			XP_448076		XP_022673617	KAG0668087	XP_041407727	XP_452274
KB39_0A10240								KAG0668088	XP_041407728
KB39_0A10250	YDR506C	GMC1			XP_448078		XP_022673614	KAG0668089	XP_041407729	XP_452271
KB39_0A10260	YBR056W	MRX18	XP_504761	XP_715015	XP_447237	NP_596224	XP_022675956	KAG0655608	XP_041407730	XP_455922
KB39_0A10270				XP_712951				KAG0660204	XP_041407731
KB39_0A10280	YBR066C	NRG2			XP_449103				XP_041407732
KB39_0A10290	YBR065C	ECM2	XP_504748	XP_717166	XP_449102	NP_588094	XP_022675969	KAG0660205	XP_041407733	XP_455909
KB39_0A10300						NP_593393		KAG0660206	XP_041407734
KB39_0A10310	YBR062C	YBR062C	XP_504749	XP_019330888	XP_447244	NP_596213	XP_022675970	KAG0660207	XP_041407735	XP_455907
KB39_0A10320	YBR061C	TRM7	XP_505481	XP_719848	XP_447243	NP_594746	XP_022675972	KAG0660208	XP_041407736	XP_455905
KB39_0A10330	YBR060C	ORC2	XP_503147	XP_717161	XP_447242	NP_596143	XP_022675964	KAG0660209	XP_041407737	XP_455913
KB39_0A10340	YBR059C	AKL1						KAG0660210	XP_041407738
KB39_0A10350	YBR058C-A	TSC3		XP_019330822	XP_002999555				XP_041407739	XP_455915
KB39_0A10360	YBR058C	UBP14	XP_501002	XP_722561	XP_447240	NP_596085	XP_022675960	KAG0660211	XP_041407740	XP_455918
KB39_0A10370	YBR067C	TIP1		XP_717395	XP_449104			KAG0660212	XP_041407741
KB39_0A10380	YBL086C	YBL086C	XP_504373	XP_721300	XP_445254	NP_588533	XP_022678432	KAG0660213	XP_041407742	XP_454896
KB39_0A10390
KB39_0A10400	YBL088C	TEL1	XP_502380	XP_719142	XP_446995	NP_588126	XP_022677767	KAG0669707	XP_041407744	XP_454263
KB39_0A10410	YER119C	AVT6	XP_502717	XP_710561	XP_446994	NP_595211	XP_022677765	KAG0669706	XP_041407745	XP_454261
KB39_0A10420	YNR056C	BIO5					XP_022673545	KAG0669705	XP_041406012	XP_451547
KB39_0A10430	YNR057C	BIO4		XP_718255			XP_022677084	KAG0669704	XP_041406013	XP_451548
KB39_0A10440	YNR058W	BIO3	XP_504233	XP_718256			XP_022677083	KAG0669703	XP_041406014	XP_451549
KB39_0A10450	YPR201W	ARR3	XP_501562	XP_715431			XP_022678468	KAG0669702	XP_041406596	XP_453956
KB39_0A10460	YPR200C	ARR2								XP_453957
KB39_0A10470	YER120W	SCS2	XP_502438	XP_019331014	XP_446523	NP_594594		KAG0669701	XP_041407746
KB39_0A10480	YBL092W	RPL32	XP_504606	XP_019331001		NP_594182		KAG0669700	XP_041407747
KB39_0A10490	YBL093C	ROX3	XP_503776	XP_019331000	XP_449758	NP_588304	XP_022677761	KAG0669699	XP_041407748	XP_454256
KB39_0A10500	YBL095W	MRX3	XP_504514	XP_714907	XP_449759	NP_593892	XP_022677759	KAG0669698	XP_041407749	XP_454254
KB39_0A10510	YBL097W	BRN1	XP_500461	XP_716559	XP_449760	NP_587811	XP_022677757	KAG0669697	XP_041407750	XP_454252
KB39_0A10520	YBL098W	BNA4	XP_502634	XP_717815				KAG0669696	XP_041407751
KB39_0A10530	YBL099W	ATP1	XP_504936	XP_019330645	XP_449761	NP_594919	XP_022677754	KAG0669695	XP_041407752	XP_454248
KB39_0A10540	YBL101C	ECM21		XP_723570	XP_449755		XP_022677750	KAG0669694	XP_041407753	XP_454244
KB39_0A10550	YBL102W	SFT2	XP_505292	XP_713947	XP_449754	NP_594553	XP_022677749	KAG0669693	XP_041407754	XP_454242
KB39_0A10560	YBL103C	RTG3		XP_713920	XP_449753		XP_022677748	KAG0669692	XP_041407755	XP_454241
KB39_0A10570	YBL104C	SEA4	XP_503002	XP_723113	XP_449752	NP_001342800	XP_022677746		XP_041407756	XP_454239
KB39_0A10580	YBL105C	PKC1	XP_505220	XP_723115	XP_449751	NP_595950	XP_022677745	KAG0669691	XP_041407757	XP_454238
KB39_0A10590	YBL106C	SRO77	XP_503016	XP_712320	XP_448455	NP_593006	XP_022677744	KAG0669690	XP_041407758	XP_454237
KB39_0A10600	YBL107C	MIX23	XP_501524	XP_712315	XP_449750	NP_588163	XP_022677743	KAG0669689	XP_041407759	XP_454236
KB39_0A10610	YJR078W	BNA2	XP_505908	XP_714210				KAG0669688	XP_041407760
KB39_0A10620	YJR080C	AIM24	XP_503513	XP_710437	XP_449749		XP_022677741	KAG0669687	XP_041407761	XP_454234
KB39_0A10630	YJR082C	EAF6	XP_503886	XP_711884	XP_449748		XP_022677740	KAG0669686	XP_041407762	XP_454233
KB39_0A10640	YJL186W	MNN5				NP_596297		KAG0669684	XP_041407763
KB39_0A10650	YCR028C-A	RIM1	XP_504520	XP_718504	XP_002999593	NP_594383	XP_022673889	KAG0669683	XP_041407764	XP_451274
KB39_0A10660	YCR028C	FEN2	XP_505098	XP_719099	XP_449126	NP_001342731	XP_022675137	KAG0669682	XP_041407765	XP_451276
KB39_0A10670	YJR030C	RBH2			XP_449697		XP_022673893	KAG0669681	XP_041407766	XP_451278
KB39_0A10680	YJL177W	RPL17B			XP_449699			KAG0669680	XP_041407767
KB39_0A10690	YKL179C	COY1	XP_501992	XP_720965	XP_449700	NP_587840	XP_022673898	KAG0669679	XP_041407768	XP_451285
KB39_0A10700	YKL178C	STE3	XP_505308	XP_718511	XP_449701	NP_001342813	XP_022673902	KAG0669678	XP_041407769	XP_451291
KB39_0A10710	YHR143W	DSE2			XP_446618			KAG0669677	XP_041407770	XP_453417
KB39_0A10720	YHR143W-A	RPC10	XP_502037	XP_715053	XP_446617	NP_595688	XP_022675067	KAG0669676	XP_041407771	XP_453420
KB39_0A10730	YHR144C	DCD1	XP_502170	XP_715043	XP_446616	NP_596442	XP_022675064	KAG0669675	XP_041407772	XP_453423
KB39_0A10740	YHR146W	CRP1	XP_504985	XP_019330732	XP_446615		XP_022675061	KAG0654496	XP_041407773	XP_453426
KB39_0A10750								KAG0654495	XP_041407774
KB39_0A10760	YDL212W	SHR3	XP_504322	XP_711586	XP_446613	NP_595470	XP_022675057	KAG0654494	XP_041407775	XP_453431
KB39_0A10770	YDL213C	NOP6	XP_504402	XP_718825	XP_446611	NP_596033	XP_022675052	KAG0654493	XP_041407776	XP_453436
KB39_0A10780								KAG0665322	XP_041407777
KB39_0A10790	YDL215C	GDH2	XP_503741	XP_716032	XP_446609	NP_588149	XP_022675048	KAG0665323	XP_041407778	XP_453440
KB39_0A10800	YDL216C	RRI1	XP_503559	XP_711591	XP_446608	NP_593131	XP_022675047	KAG0665324	XP_041407779	XP_453441
KB39_0A10810	YDL217C	TIM22	XP_506028	XP_710236	XP_446607		XP_022675045	KAG0665325	XP_041407780	XP_453443
KB39_0A10820								KAG0665326
KB39_0A10830	YDL218W	YDL218W	XP_501442		XP_446606			KAG0665327	XP_041407783	XP_453448
KB39_0A10840	YDL219W	DTD1	XP_503286	XP_719977	XP_446605	NP_594276	XP_022675040	KAG0665328	XP_041407784	XP_453450
KB39_0A10850	YDL220C	CDC13			XP_446604		XP_022676063	KAG0665329	XP_041407785
KB39_0A10860			XP_503500					KAG0665330	XP_041407786
KB39_0A10870				XP_721334			XP_022676059	KAG0665331	XP_041407787
KB39_0A10880	YDL225W	SHS1		XP_713774	XP_446599		XP_022676058	KAG0665332	XP_041407788	XP_456014
KB39_0A10890								KAG0665333	XP_041407789
KB39_0A10900	YDL226C	GCS1	XP_501380	XP_713777	XP_446597	NP_588186	XP_022677038	KAG0665334	XP_041407790	XP_453901
KB39_0A10910	YDL227C	HO			XP_446596			KAG0665335	XP_041407791
KB39_0A10920	YNL209W	SSB2	XP_499604		XP_448432	NP_595438	XP_022677042	KAG0669759		XP_453906
KB39_0A10930	YDL230W	PTP1		XP_716206	XP_445410	NP_594934	XP_022677044	KAG0658379	XP_041407793
KB39_0A10940	YDL231C	BRE4	XP_506072		XP_445411		XP_022677045	KAG0658380	XP_041407794	XP_453910
KB39_0A10950	YDL233W	MFG1	XP_501459		XP_448438			KAG0658381	XP_041407795	XP_453915
KB39_0A10960	YNL215W	IES2			XP_448439	NP_593760		KAG0658382	XP_041407796	XP_453916
KB39_0A10970	YDL234C	GYP7	XP_506113	XP_712158	XP_445413	NP_592900	XP_022677052	KAG0658383	XP_041407797	XP_453917
KB39_0A10980	YDL235C	YPD1	XP_501457	XP_713887	XP_448442	NP_595482	XP_022677055	KAG0671407	XP_041407798	XP_453920
KB39_0A10990	YDL236W	PHO13	XP_504528	XP_713888	XP_445414	NP_596255	XP_022677057	KAG0671408	XP_041407799	XP_453922
KB39_0A11000	YNL220W	ADE12	XP_504530	XP_723513	XP_448445	NP_594664	XP_022677059	KAG0671409	XP_041407800	XP_453924
KB39_0A11010	YDL238C	GUD1	XP_504395	XP_720323	XP_445416	NP_587874	XP_022677062	KAG0671410	XP_041407801	XP_453927
KB39_0A11020	YNL225C	CNM67			XP_445417		XP_022677066	KAG0671411	XP_041407802	XP_453931
KB39_0A11030				XP_710606			XP_022677068	KAG0671412	XP_041407803	XP_453933
KB39_0A11040			XP_504275			NP_593344		KAG0671413	XP_041407804
KB39_0A11050	YDL240W	LRG1	XP_505363	XP_718646	XP_445418	NP_596743	XP_022677080	KAG0671414	XP_041407805	XP_453945
KB39_0A11060	YHR043C	DOG2		XP_716702	XP_445594			KAG0671415	XP_041407806	XP_452697
KB39_0A11070								KAG0671416
KB39_0A11080	YER076C	YER076C						KAG0654550
KB39_0A11090
KB39_0A11100
KB39_0B00100
KB39_0B00110								KAG0657752
KB39_0B00120	YHR104W	GRE3	XP_502540	XP_720624	XP_447303		XP_022674194	KAG0671912	XP_041408080	XP_454929
KB39_0B00130	YPL273W	SAM4	XP_505876	XP_711874		NP_593374	XP_022678108	KAG0671911	XP_041408081	XP_453138
KB39_0B00140	YIL161W	YIL161W			XP_448881			KAG0671910	XP_041408082	XP_455574
KB39_0B00150	YIL159W	BNR1	XP_502674		XP_447090		XP_022674552	KAG0671909	XP_041408083	XP_455577
KB39_0B00160								KAG0671908	XP_041408084
KB39_0B00170	YIL157C	COA1	XP_505232	XP_717100	XP_447089	NP_595785	XP_022674550	KAG0671907	XP_041408085	XP_455579
KB39_0B00180
KB39_0B00190	YIL156W	UBP7		XP_717220	XP_447088		XP_022675848	KAG0671906	XP_041408087	XP_451015
KB39_0B00200	YIL155C	GUT2	XP_500862	XP_715442	XP_447087	NP_588348	XP_022675847	KAG0671905	XP_041408088	XP_451016
KB39_0B00210	YIL154C	IMP2'		XP_715445	XP_447086	NP_001342825	XP_022675846	KAG0671904	XP_041408089	XP_451017
KB39_0B00220	YIL153W	RRD1	XP_500437	XP_719888	XP_447085	NP_594747	XP_022675845	KAG0671903	XP_041408090	XP_451018
KB39_0B00230								KAG0671902	XP_041408091
KB39_0B00240	YIL150C	MCM10	XP_502594	XP_713885	XP_447082	NP_596702	XP_022675839	KAG0671901	XP_041408092	XP_451023
KB39_0B00250			XP_505667	XP_722752		NP_588236		KAG0671900	XP_041408093	XP_451024
KB39_0B00260	YML101C-A	YML101C-A
KB39_0B00270	YIL147C	SLN1	XP_505177	XP_717946	XP_447081	NP_594410	XP_022675836	KAG0671899	XP_041408095	XP_451026
KB39_0B00280	YIL146C	ATG32			XP_447080		XP_022675835	KAG0671898	XP_041408096	XP_451027
KB39_0B00290	YIL145C	PAN6	XP_500553	XP_710700	XP_447079	NP_592821	XP_022677986	KAG0671897	XP_041408097	XP_454535
KB39_0B00300	YIL144W	NDC80	XP_500775	XP_715758	XP_445532	NP_596392	XP_022677987	KAG0671896	XP_041408098	XP_454536
KB39_0B00310	YIL143C	SSL2	XP_500771	XP_715788	XP_449135	NP_593474	XP_022677988	KAG0671895	XP_041408099	XP_454537
KB39_0B00320	YOR084W	LPX1		XP_710701	XP_448079		XP_022677991	KAG0671894	XP_041408100	XP_454540
KB39_0B00330	YOR083W	WHI5			XP_448471		XP_022677992	KAG0671893	XP_041408101	XP_454541
KB39_0B00340								KAG0671892	XP_041408102
KB39_0B00350					XP_448470			KAG0671891	XP_041408103
KB39_0B00360								KAG0671883	XP_041409040
KB39_0B00370	YOR080W	DIA2	XP_501116	XP_717801	XP_448469		XP_022673923	KAG0671882	XP_041408104	XP_451337
KB39_0B00380	YOR079C	ATX2	XP_503012	XP_717800	XP_448468		XP_022673924	KAG0671881	XP_041408105	XP_451338
KB39_0B00390	YOR078W	BUD21		XP_717383	XP_448467		XP_022673925	KAG0671880	XP_041408106	XP_451339
KB39_0B00400	YOR077W	RTS2	XP_505111	XP_717222	XP_448466	NP_596038	XP_022673927	KAG0671879	XP_041408107	XP_451342
KB39_0B00410								KAG0671878	XP_041408108
KB39_0B00420	YOR073W	SGO1	XP_501546	XP_714909	XP_448462	NP_595378	XP_022673935	KAG0671877	XP_041408109	XP_451350
KB39_0B00430	YKR081C	RPF2	XP_499741	XP_714912	XP_449224	NP_594369	XP_022673938	KAG0671876	XP_041408110	XP_451353
KB39_0B00440	YOR070C	GYP1	XP_500786	XP_717216	XP_449223	NP_595314		KAG0671875	XP_041408111	XP_451355
KB39_0B00450	YOR069W	VPS5	XP_500143	XP_715524	XP_449222	NP_587929	XP_022675407	KAG0671874	XP_041408112	XP_455828
KB39_0B00460	YOR067C	ALG8	XP_500167	XP_721736	XP_449221	NP_594599	XP_022675406	KAG0671873	XP_041408113	XP_455827
KB39_0B00470	YOR066W	MSA1					XP_022675405	KAG0671872	XP_041408114	XP_455826
KB39_0B00480	YOR065W	CYT1	XP_500165	XP_714886	XP_449219	NP_595846	XP_022675404	KAG0671871	XP_041408115	XP_455824
KB39_0B00490	YOR064C	YNG1			XP_449218		XP_022675403		XP_041408116	XP_455823
KB39_0B00500	YOR063W	RPL3	XP_502097	XP_710682	XP_446452	NP_593471	XP_022675402	KAG0671870	XP_041408117	XP_455822
KB39_0B00510
KB39_0B00520	YKR075C	YKR075C			XP_449217		XP_022675401	KAG0671869	XP_041408118	XP_455821
KB39_0B00530	YOR061W	CKA2	XP_502914	XP_714889	XP_446450	NP_593642	XP_022675400	KAG0671868	XP_041408119	XP_455820
KB39_0B00540	YOR060C	SLD7	XP_499746	XP_714890	XP_449216		XP_022675399	KAG0671867	XP_041408120	XP_455819
KB39_0B00550	YOR059C	LPL1	XP_500869	XP_722646	XP_449215		XP_022675398	KAG0671866	XP_041408121	XP_455818
KB39_0B00560	YKR074W	AIM29	XP_505125	XP_714887	XP_446449	NP_594507	XP_022675397	KAG0671865	XP_041408122	XP_455817
KB39_0B00570	YOR058C	ASE1	XP_505468	XP_716618	XP_449214	NP_593523	XP_022675396	KAG0671864	XP_041408123	XP_455815
KB39_0B00580	YKR072C	SIS2			XP_449212		XP_022675393	KAG0671863	XP_041408124	XP_455812
KB39_0B00590	YOR052C	TMC1	XP_499641	XP_715354	XP_449211	NP_595145	XP_022675391	KAG0671862	XP_041408125	XP_455810
KB39_0B00600	YOR051C	ETT1	XP_503140	XP_715353	XP_449210		XP_022675388	KAG0671861	XP_041408126	XP_455807
KB39_0B00610	YOR049C	RSB1	XP_504482	XP_711831	XP_449209		XP_022675385	KAG0671860	XP_041408127	XP_455804
KB39_0B00620	YOR048C	RAT1	XP_502801	XP_722750	XP_449208	NP_594155	XP_022674700	KAG0671858	XP_041408128	XP_455419
KB39_0B00630	YDR277C	MTH1	XP_002143004		XP_449207		XP_022675376	KAG0671857	XP_041408129	XP_455797
KB39_0B00640	YOR046C	DBP5	XP_504635	XP_721738	XP_449206	NP_596016	XP_022675377	KAG0671856	XP_041408130	XP_455798
KB39_0B00650	YDR276C	PMP3	XP_502906	XP_019330835	XP_002999603	NP_595350	XP_022675378	KAG0671855	XP_041408131
KB39_0B00660	YOR045W	TOM6		XP_721727	XP_002999596		XP_022675379	KAG0668177	XP_041408132	XP_002999433
KB39_0B00670	YOR044W	IRC23			XP_449205			KAG0668178	XP_041408133
KB39_0B00680	YOR043W	WHI2	XP_499805	XP_720329		NP_596190	XP_022675380	KAG0668179	XP_041408134	XP_455799
KB39_0B00690	YOR042W	CUE5	XP_502239	XP_715882	XP_449204	NP_595784	XP_022675381	KAG0668180	XP_041408135	XP_455800
KB39_0B00700	YOR040W	GLO4	XP_502510	XP_714259	XP_447294	NP_593446	XP_022675382	KAG0668181	XP_041408136	XP_455801
KB39_0B00710	YOR039W	CKB2	XP_504210	XP_720604	XP_447295	NP_001342935	XP_022674205	KAG0668182	XP_041408137	XP_454941
KB39_0B00720	YOR038C	HIR2		XP_720603	XP_447296	NP_596243	XP_022674204	KAG0668183	XP_041408138	XP_454940
KB39_0B00730	YOR037W	CYC2	XP_501975	XP_720602	XP_447297		XP_022674202	KAG0668184	XP_041408139	XP_454938
KB39_0B00740	YOR036W	PEP12	XP_502129	XP_720600	XP_447298	NP_595100	XP_022674200	KAG0668185	XP_041408140	XP_454936
KB39_0B00750	YDR266C	HEL2	XP_501308	XP_716756	XP_449722	NP_588346	XP_022677176	KAG0668186	XP_041408141	XP_454700
KB39_0B00760	YOR035C	SHE4	XP_504241	XP_721002	XP_447299	NP_587692	XP_022677178	KAG0668187	XP_041408142	XP_454702
KB39_0B00770								KAG0668188	XP_041408143
KB39_0B00780	YOR033C	EXO1	XP_503925	XP_716765	XP_447150	NP_596050	XP_022677180	KAG0668189	XP_041408144	XP_454705
KB39_0B00790	YOR032C	HMS1	XP_502856	XP_712305	XP_447151	NP_595694	XP_022677181	KAG0669839	XP_041408145	XP_454706
KB39_0B00800	YOR030W	DFG16			XP_447152	NP_587790	XP_022677183	KAG0669840	XP_041408146	XP_454708
KB39_0B00810	YDR261C	EXG2			XP_449726			KAG0669841	XP_041408147
KB39_0B00820	YOR028C	CIN5						KAG0669842	XP_041408148	XP_454710
KB39_0B00830	YOR027W	STI1	XP_501624	XP_714608	XP_447155	NP_588123		KAG0669843	XP_041408149	XP_451313
KB39_0B00840	YOR026W	BUB3		XP_712037	XP_447156			KAG0669844	XP_041408150	XP_451315
KB39_0B00850	YOR025W	HST3	XP_502314	XP_715697	XP_447157			KAG0669845	XP_041408151	XP_451318
KB39_0B00860								KAG0669847	XP_041408152
KB39_0B00870	YOR019W	YOR019W		XP_710953		NP_596078	XP_022675706	KAG0669848	XP_041408153	XP_455201
KB39_0B00880					XP_002999537		XP_022678141	KAG0669849	XP_041408154	XP_454371
KB39_0B00890	YOR022C	DDL1	XP_500555	XP_715323	XP_445884	NP_593319	XP_022678139	KAG0669850	XP_041408155	XP_454373
KB39_0B00900	YOR023C	AHC1	XP_500539	XP_719360	XP_445883		XP_022678138	KAG0669851	XP_041408156	XP_454374
KB39_0B00910								KAG0669852	XP_041408157	XP_454095
KB39_0B00920	YHR013C	ARD1	XP_500542	XP_719378	XP_445881	NP_594309	XP_022674884	KAG0669853	XP_041408158	XP_454097
KB39_0B00930	YHR012W	VPS29	XP_504168	XP_719038	XP_445880	NP_594307	XP_022674883	KAG0669854	XP_041408159	XP_454098
KB39_0B00940	YHR011W	DIA4	XP_500550	XP_712318	XP_445879	NP_594466	XP_022674882	KAG0669855	XP_041408160	XP_454099
KB39_0B00950	YHR010W	RPL27A	XP_500549	XP_019330710	XP_448509	NP_596141	XP_022674881	KAG0669856	XP_041408161	XP_454100
KB39_0B00960	YHR009C	TDA3	XP_500543	XP_713938	XP_445878	NP_592870	XP_022674878	KAG0669857	XP_041408162	XP_454105
KB39_0B00970	YHR008C	SOD2	XP_500661	XP_718163	XP_445877	NP_594089	XP_022674876	KAG0669858	XP_041408163	XP_454107
KB39_0B00980	YHR007C	ERG11	XP_500518	XP_716761	XP_445876	NP_592990	XP_022674874	KAG0669859	XP_041408164	XP_454109
KB39_0B00990				XP_722171	XP_448502	NP_588412		KAG0669860	XP_041408165
KB39_0B01000	YML038C	YMD8	XP_504375	XP_721321	XP_445874	NP_594827	XP_022674584	KAG0669861	XP_041408166	XP_455541
KB39_0B01010	YML037C	YML037C			XP_445873			KAG0669862	XP_041408167
KB39_0B01020	YML036W	CGI121	XP_503433	XP_716766	XP_445872	NP_588015	XP_022675663	KAG0669863	XP_041408168	XP_452867
KB39_0B01030	YML035C	AMD1	XP_503822	XP_721012	XP_446684	NP_595153	XP_022677635	KAG0669864	XP_041408169	XP_453337
KB39_0B01040	YML034W	SRC1			XP_446683		XP_022676411	KAG0669865	XP_041408170	XP_451612
KB39_0B01050	YML032C	RAD52	XP_504905	XP_711260	XP_446682	NP_593207	XP_022676413	KAG0669866	XP_041408171	XP_451610
KB39_0B01060	YML031W	NDC1	XP_504904	XP_711255	XP_446681		XP_022676414	KAG0669867	XP_041408172	XP_451609
KB39_0B01070	YML030W	RCF1	XP_501904	XP_019330971	XP_446679	NP_594467	XP_022676417	KAG0669868	XP_041408173	XP_451605
KB39_0B01080	YML029W	USA1			XP_446678		XP_022676418	KAG0669869	XP_041408174	XP_451604
KB39_0B01090	YML028W	TSA1	XP_500915	XP_716082	XP_448495	NP_588430	XP_022676419	KAG0669870	XP_041408175	XP_451603
KB39_0B01100	YML027W	YOX1	XP_504187	XP_720311	XP_446676	NP_595674	XP_022676421	KAG0669871	XP_041408176	XP_451601
KB39_0B01110
KB39_0B01120	YML025C	YML6	XP_504189	XP_720313	XP_446674	NP_596227	XP_022676423	KAG0670257	XP_041408178	XP_451599
KB39_0B01130	YML024W	RPS17A	XP_505414	XP_019330692	XP_448490	NP_588012	XP_022676426	KAG0670258	XP_041408179	XP_451596
KB39_0B01140	YML041C	VPS71	XP_506104	XP_722746	XP_448227	NP_595833	XP_022675779	KAG0670259	XP_041408180	XP_451095
KB39_0B01150						NP_592818	XP_022674335	KAG0670260	XP_041408181
KB39_0B01160	YML042W	CAT2	XP_500716	XP_722663	XP_448228	NP_588217	XP_022675780	KAG0670261	XP_041408182	XP_451094
KB39_0B01170	YEL050C	RML2	XP_502752	XP_717792	XP_448229	NP_587925	XP_022675784	KAG0670262	XP_041408183	XP_451090
KB39_0B01180	YEL051W	VMA8	XP_502247	XP_715551	XP_448230	NP_588513	XP_022675786	KAG0670263	XP_041408184	XP_451088
KB39_0B01190	YEL052W	AFG1	XP_502250	XP_715547	XP_445866	NP_595259	XP_022675788	KAG0670264	XP_041408185	XP_451086
KB39_0B01200	YEL053C	MAK10	XP_505168	XP_019330840	XP_445867	NP_596720	XP_022675789	KAG0670265	XP_041408186	XP_451085
KB39_0B01210
KB39_0B01220	YML006C	GIS4			XP_448538		XP_022675795	KAG0670267	XP_041408188	XP_451078
KB39_0B01230	YML007W	YAP1	XP_504945	XP_721702	XP_446996	NP_593662	XP_022675796	KAG0670268	XP_041408189	XP_451077
KB39_0B01240	YML008C	ERG6	XP_505173	XP_721708	XP_446997	NP_595787	XP_022675797	KAG0670269	XP_041408190	XP_451076
KB39_0B01250	YDR425W	SNX41	XP_502542	XP_719444	XP_446105	NP_596737	XP_022676455	KAG0670270	XP_041408191	XP_451566
KB39_0B01260	YDR429C	TIF35	XP_503515	XP_715036	XP_446998	NP_595727	XP_022676453	KAG0670271	XP_041408192	XP_451568
KB39_0B01270	YML009C	MRPL39	XP_002143033	XP_019330877	XP_002999551	NP_596108	XP_022676452	KAG0670272	XP_041408193	XP_451569
KB39_0B01280	YML010W	SPT5	XP_501728	XP_722503	XP_446999	NP_593191	XP_022676451	KAG0670273	XP_041408194	XP_451570
KB39_0B01290	YML011C	RAD33		XP_019331003	XP_447000		XP_022676450	KAG0670274	XP_041408195	XP_451571
KB39_0B01300	YML013W	UBX2		XP_715444	XP_447003		XP_022676446	KAG0670275	XP_041408196	XP_451575
KB39_0B01310	YML014W	TRM9	XP_502763	XP_716218	XP_447004	NP_593681	XP_022676445	KAG0670276	XP_041408197	XP_451576
KB39_0B01320	YML016C	PPZ1	XP_504610	XP_713085	XP_446110	NP_593373	XP_022676441	KAG0670277	XP_041408198	XP_451580
KB39_0B01330	YML017W	PSP2		XP_019330838	XP_446570		XP_022676439	KAG0670278	XP_041408199	XP_451582
KB39_0B01340	YML018C	YML018C			XP_446666		XP_022676438	KAG0670279	XP_041408200	XP_451583
KB39_0B01350	YML019W	OST6			XP_446667		XP_022676437	KAG0670280	XP_041408201	XP_451584
KB39_0B01360	YML020W	YML020W	XP_502681	XP_716068	XP_446668		XP_022676435	KAG0670281	XP_041408202	XP_451586
KB39_0B01370	YML021C	UNG1	XP_502392	XP_716089	XP_446669	NP_587889	XP_022676434	KAG0670282	XP_041408203	XP_451587
KB39_0B01380	YML022W	APT1	XP_502459	XP_722498	XP_446670		XP_022676432	KAG0670283	XP_041408204	XP_451589
KB39_0B01390	YPR151C	SUE1			XP_449143		XP_022674860	KAG0670284	XP_041408205	XP_454123
KB39_0B01400	YPR148C	YPR148C			XP_449146		XP_022674833	KAG0670286	XP_041408206	XP_454154
KB39_0B01410	YPR145W	ASN1	XP_500037	XP_712583	XP_447703	NP_001342717	XP_022677889	KAG0670287	XP_041408207	XP_452012
KB39_0B01420	YPR144C	NOC4	XP_505656	XP_713159	XP_447704	NP_596634	XP_022677890	KAG0670288	XP_041408208	XP_452013
KB39_0B01430	YGR123C	PPT1	XP_500589	XP_721750	XP_445630	NP_596740	XP_022677891	KAG0670289	XP_041408209	XP_452014
KB39_0B01440	YKL079W	SMY1			XP_448996			KAG0670290	XP_041408210
KB39_0B01450	YKL078W	DHR2	XP_500782	XP_714316	XP_446251	NP_593091	XP_022677262	KAG0670291	XP_041408211	XP_456248
KB39_0B01460	YMR059W	SEN15	XP_503323	XP_711958	XP_446247	NP_001018260	XP_022677267	KAG0670292	XP_041408212	XP_456253
KB39_0B01470	YKL077W	PSG1	XP_503322	XP_722577	XP_448995		XP_022677268	KAG0670293	XP_041408213	XP_456254
KB39_0B01480	YKL075C	YKL075C			XP_448994		XP_022677269	KAG0670294	XP_041408214	XP_456255
KB39_0B01490	YKL074C	MUD2	XP_503754	XP_715369	XP_448993		XP_022677272	KAG0670295	XP_041408215	XP_456258
KB39_0B01500	YKL073W	LHS1	XP_500654	XP_715370	XP_446244	NP_592867	XP_022677273	KAG0670296	XP_041408216	XP_456259
KB39_0B01510	YKL072W	STB6	XP_503757	XP_720009	XP_448992		XP_022677275	KAG0670297	XP_041408217	XP_456261
KB39_0B01520	YMR052W	FAR3			XP_448991		XP_022677276	KAG0670298	XP_041408218	XP_456262
KB39_0B01530	YKL069W	YKL069W	XP_505859	XP_719116	XP_446236		XP_022676146	KAG0670299	XP_041408219	XP_456263
KB39_0B01540	YMR049C	ERB1	XP_504423	XP_713651	XP_448990	NP_596113	XP_022676147	KAG0655063	XP_041408220	XP_456266
KB39_0B01550	YKL068W-A	YKL068W-A					XP_022676149	KAG0655062
KB39_0B01560								KAG0655061	XP_041408221
KB39_0B01570	YMR043W	MCM1	XP_501533	XP_720319	XP_446240	NP_594931	XP_022676152	KAG0653776	XP_041408222	XP_456272
KB39_0B01580	YKL067W	YNK1	XP_505197	XP_720618	XP_449921	NP_592857	XP_022674175	KAG0669173	XP_041408286	XP_453229
KB39_0B01590	YKL065C	YET1			XP_449920		XP_022676154	KAG0669174	XP_041408285	XP_456273
KB39_0B01600	YKL064W	MNR2		XP_713348	XP_449919		XP_022676157	KAG0669175	XP_041408284	XP_456276
KB39_0B01610	YKL063C	YKL063C			XP_449918			KAG0669176	XP_041408283	XP_456278
KB39_0B01620	YKL062W	MSN4		XP_723438	XP_449917		XP_022676160	KAG0669177	XP_041408281	XP_456279
KB39_0B01630	YKL048C	ELM1			XP_449916		XP_022676161	KAG0669178	XP_041408280	XP_456280
KB39_0B01640	YMR033W	ARP9	XP_500739	XP_718525	XP_446228	NP_594356	XP_022678315	KAG0669179	XP_041408279	XP_452756
KB39_0B01650	YKL049C	CSE4			XP_449915		XP_022678314	KAG0669180	XP_041408278	XP_452757
KB39_0B01660					XP_449913	NP_587988		KAG0669181	XP_041408277
KB39_0B01670	YKL052C	ASK1	XP_500714	XP_722744	XP_449912		XP_022678310	KAG0669182	XP_041408276	XP_452761
KB39_0B01680	YKL053C-A	MDM35	XP_002143126	XP_722745	XP_449911	NP_595295	XP_022678309		XP_041408275	XP_452763
KB39_0B01690	YKL054C	DEF1	XP_501661				XP_022678308	KAG0669183	XP_041408274	XP_452764
KB39_0B01700	YKL055C	OAR1		XP_717973	XP_449909			KAG0669184	XP_041408273	XP_452765
KB39_0B01710	YKL056C	TMA19	XP_504451	XP_717958	XP_449328	NP_594328	XP_022678307	KAG0669185	XP_041408272	XP_452766
KB39_0B01720	YKL058W	TOA2	XP_505738	XP_722697	XP_447485	NP_587763	XP_022678303	KAG0669186	XP_041408271	XP_452771
KB39_0B01730	YKL059C	MPE1	XP_499921	XP_722700	XP_447486	NP_001342771	XP_022678302	KAG0669187	XP_041408270	XP_452772
KB39_0B01740	YKL060C	FBA1	XP_504407	XP_722690	XP_448879	NP_595692	XP_022676233	KAG0669188	XP_041408269	XP_454290
KB39_0B01750										XP_454781
KB39_0B01760
KB39_0B01770	YLR259C	HSP60	XP_504920	XP_713077	XP_448482	NP_592894	XP_022674612	KAG0669189	XP_041408263	XP_455510
KB39_0B01780	YKL045W	PRI2	XP_504997	XP_715541	XP_448846	NP_596380	XP_022677592	KAG0669190	XP_041408264	XP_455298
KB39_0B01790	YKL046C	DCW1	XP_502330	XP_719439	XP_448845	NP_587853	XP_022676226	KAG0669191	XP_041408265	XP_454297
KB39_0B01800	YKL047W	ANR2	XP_503546	XP_717828	XP_448844	NP_595298	XP_022676227	KAG0669192	XP_041408266	XP_454296
KB39_0B01810	YKL061W	BLI1	XP_500996		XP_448843		XP_022676228	KAG0669193	XP_041408267
KB39_0B01820	YDR058C	TGL2	XP_504639	XP_721541	XP_445893		XP_022673661	KAG0669194	XP_041408268	XP_452319
KB39_0B01830	YKL043W	PHD1	XP_502292		XP_448847			KAG0669195	XP_041408262
KB39_0B01840	YKL042W	SPC42			XP_448848		XP_022677590	KAG0669196	XP_041408261	XP_455300
KB39_0B01850	YKL041W	VPS24	XP_501040	XP_019330742	XP_448849	NP_594587	XP_022677379	KAG0669197	XP_041408260	XP_456210
KB39_0B01860	YKL039W	PTM1	XP_500225	XP_719441	XP_448851	NP_594454	XP_022677385	KAG0669198	XP_041408259	XP_456216
KB39_0B01870	YKL038W	RGT1		XP_720497	XP_448852	NP_587726	XP_022677390	KAG0669199	XP_041408258	XP_456221
KB39_0B01880	YKL034W	TUL1	XP_505846	XP_712406	XP_448854	NP_595266	XP_022677392	KAG0669200	XP_041408257	XP_456223
KB39_0B01890	YKL033W-A	YKL033W-A	XP_505851		XP_448855	NP_587952	XP_022677393	KAG0669201	XP_041408256	XP_456224
KB39_0B01900	YKL032C	IXR1			XP_448857		XP_022677403	KAG0653884	XP_041408255	XP_454785
KB39_0B01910	YKL029C	MAE1	XP_504112	XP_716728	XP_448858	NP_587760	XP_022677409	KAG0659574	XP_041408254	XP_454793
KB39_0B01920	YKL028W	TFA1		XP_723537	XP_448859	NP_594701	XP_022677410	KAG0659575	XP_041408253	XP_454794
KB39_0B01930	YKL027W	TCD2	XP_505637	XP_719561	XP_448352	NP_593202	XP_022677411	KAG0659576	XP_041408252	XP_454795
KB39_0B01940	YBR291C	CTP1	XP_505902	XP_019330860	XP_448860	NP_594420	XP_022677413	KAG0659577	XP_041408251	XP_454797
KB39_0B01950	YBR290W	BSD2	XP_505901	XP_019330859	XP_448861	NP_594209	XP_022677414	KAG0659578	XP_041408250	XP_454798
KB39_0B01960	YBR289W	SNF5	XP_503887	XP_710105	XP_448862	NP_592979	XP_022677415	KAG0659579	XP_041408249	XP_454799
KB39_0B01970	YBR288C	APM3	XP_502955	XP_712321	XP_448863		XP_022677416	KAG0659580	XP_041408248	XP_454800
KB39_0B01980	YKR009C	FOX2	XP_503980	XP_710072	XP_448864		XP_022678024	KAG0659581	XP_041408247	XP_454574
KB39_0B01990	YHR001W-A	QCR10	XP_501752	XP_019330656	XP_448350	NP_596182			XP_041408246	XP_454575
KB39_0B02000	YKR008W	RSC4	XP_504679	XP_719490	XP_448865		XP_022675746	KAG0658273	XP_041408245	XP_451129
KB39_0B02010	YKR007W	MEH1			XP_448866		XP_022675747	KAG0658274	XP_041408244	XP_451128
KB39_0B02020	YKR006C	MRPL13	XP_503131		XP_448867		XP_022675748	KAG0658275	XP_041408243	XP_451127
KB39_0B02030	YKR005C	YKR005C					XP_022675750	KAG0658276	XP_041408242	XP_451125
KB39_0B02040	YKR004C	ECM9	XP_499691	XP_717784	XP_448868		XP_022675751	KAG0658277	XP_041408241	XP_451124
KB39_0B02050	YKR002W	PAP1	XP_505974	XP_714613	XP_448869	NP_595362	XP_022675220	KAG0658278	XP_041408240	XP_452122
KB39_0B02060	YKR001C	VPS1	XP_502627	XP_715712	XP_448870	NP_001342849	XP_022675219	KAG0658279	XP_041408239	XP_452123
KB39_0B02070	YKL002W	DID4	XP_503370	XP_716784	XP_448348	NP_593871	XP_022675217	KAG0658281	XP_041408237	XP_452125
KB39_0B02080			XP_505680	XP_721023	XP_449784	NP_001342954	XP_022674621	KAG0658282	XP_041408236	XP_455501
KB39_0B02090								KAG0654850	XP_041404910
KB39_0B02100
KB39_0B02110	YHL009C	YAP3	XP_502629	XP_714610	XP_449785		XP_022675203	KAG0662973	XP_041409015	XP_452141
KB39_0B02120	YKL090W	CUE2	XP_500018	XP_720552	XP_449786	NP_587729	XP_022675204	KAG0662974	XP_041409016	XP_452139
KB39_0B02130	YKL089W	MIF2	XP_505964	XP_719114	XP_449787		XP_022675205	KAG0662975	XP_041409017	XP_452138
KB39_0B02140								KAG0662976
KB39_0B02150	YKL010C	UFD4	XP_503583	XP_717928	XP_449789	NP_594633	XP_022675207	KAG0662977	XP_041409013	XP_452136
KB39_0B02160	YHL003C	LAG1	XP_505079	XP_717940	XP_448344		XP_022675211	KAG0662978	XP_041409012	XP_452132
KB39_0B02170	YHL002W	HSE1	XP_505080	XP_717924	XP_448345	NP_595425	XP_022675212	KAG0662979	XP_041409011	XP_452131
KB39_0B02180	YKL007W	CAP1	XP_503578	XP_717926	XP_448346	NP_594639	XP_022675213	KAG0662980	XP_041409010	XP_452130
KB39_0B02190	YKL006C-A	SFT1							XP_041409009
KB39_0B02200
KB39_0B02210
KB39_0B02220	YHL001W	RPL14B	XP_503376				XP_022675214	KAG0662981		XP_452128
KB39_0B02230	YKL005C	BYE1	XP_505803	XP_720586	XP_449794			KAG0662982	XP_041409007
KB39_0B02240	YKL004W	AUR1	XP_504021	XP_715708	XP_449795	NP_592999	XP_022675215	KAG0662983	XP_041409006	XP_452127
KB39_0B02250	YKL003C	MRP17	XP_503364	XP_716786	XP_449796	NP_593428	XP_022675216	KAG0662984	XP_041409005	XP_452126
KB39_0B02260	YMR077C	VPS20	XP_505703	XP_721018	XP_445600	NP_596691	XP_022674619	KAG0662985	XP_041409004	XP_455503
KB39_0B02270
KB39_0B02280								KAG0662987
KB39_0B02290	YKL092C	BUD2	XP_503210	XP_716779	XP_448165		XP_022676686	KAG0665802	XP_041409003	XP_451822
KB39_0B02300					XP_446294			KAG0665801	XP_041409002
KB39_0B02310	YKL094W	YJU3	XP_501831	XP_723549	XP_446295	NP_587904	XP_022676683	KAG0665800	XP_041409001	XP_451819
KB39_0B02320	YKL095W	YJU2	XP_501035	XP_717836	XP_446296	NP_001342912	XP_022676682	KAG0665799	XP_041409000	XP_451818
KB39_0B02330					XP_446298		XP_022676681	KAG0665798	XP_041408999
KB39_0B02340	YKL098W	MTC2	XP_503438	XP_710837	XP_446299		XP_022674496	KAG0665796	XP_041408997	XP_455687
KB39_0B02350	YKL099C	UTP11	XP_503437	XP_713219	XP_446300	NP_593670	XP_022674495	KAG0665795	XP_041408996	XP_455688
KB39_0B02360	YKL101W	HSL1	XP_002143064	XP_720615	XP_448591	NP_593307	XP_022674493	KAG0665794	XP_041408995	XP_455690
KB39_0B02370	YKL103C	APE1	XP_501681	XP_721706	XP_448592	NP_594745	XP_022674492	KAG0665793	XP_041408994	XP_455691
KB39_0B02380	YKL104C	GFA1	XP_501181	XP_721697	XP_448593	NP_596011	XP_022674491	KAG0665792	XP_041408993	XP_455692
KB39_0B02390			XP_502069			NP_587893		KAG0665791	XP_041408992
KB39_0B02400	YKL106W	AAT1		XP_714913	XP_448594		XP_022674489	KAG0665790	XP_041408991	XP_455694
KB39_0B02410	YKL108W	SLD2	XP_503425		XP_448595	NP_593766	XP_022674482	KAG0665789	XP_041408990	XP_455701
KB39_0B02420			XP_502223	XP_019330932			XP_022674480	KAG0665788	XP_041408989
KB39_0B02430	YKL110C	KTI12	XP_503428	XP_713218	XP_448597	NP_594556	XP_022675695	KAG0656427	XP_041408987	XP_455212
KB39_0B02440	YKL114C	APN1	XP_501749	XP_019330881	XP_448717		XP_022675691	KAG0656428	XP_041408986	XP_452838
KB39_0B02450	YKL116C	PRR1	XP_502518	XP_720652	XP_448718	NP_595405	XP_022675690	KAG0656429	XP_041408985	XP_452839
KB39_0B02460	YKL117W	SBA1	XP_502241	XP_718085	XP_448719	NP_594586	XP_022675688	KAG0656430	XP_041408984	XP_452841
KB39_0B02470	YKL119C	VPH2	XP_499638	XP_716306	XP_448720	NP_587685	XP_022675238	KAG0653426	XP_041408983	XP_452104
KB39_0B02480	YKL120W	OAC1	XP_503525	XP_716076	XP_448721	NP_593169	XP_022675240	KAG0659835	XP_041408982	XP_452102
KB39_0B02490					XP_448371			KAG0659834	XP_041408981
KB39_0B02500	YKL122C	SRP21	XP_500223	XP_712954	XP_448723		XP_022675242	KAG0659833	XP_041408980	XP_452100
KB39_0B02510	YKL124W	SSH4		XP_715241	XP_449632		XP_022675243	KAG0659832	XP_041408979	XP_452099
KB39_0B02520	YKL125W	RRN3	XP_503342	XP_710488	XP_449572	NP_001342810	XP_022675244	KAG0659831	XP_041408978	XP_452098
KB39_0B02530	YKL126W	YPK1	XP_503629	XP_711887	XP_448372	NP_588010	XP_022675245	KAG0659830	XP_041408977
KB39_0B02540			XP_503444	XP_715772	XP_448546	NP_596153	XP_022675246	KAG0659829	XP_041408976	XP_452096
KB39_0B02550	YKL128C	PMU1	XP_504960	XP_719904	XP_448548	NP_595479	XP_022675249	KAG0659828	XP_041408975	XP_452093
KB39_0B02560								KAG0662986
KB39_0B02570									XP_041408974
KB39_0B02580	YMR109W	MYO5	XP_503442	XP_710986	XP_448376	NP_595402	XP_022675252	KAG0668426	XP_041408973	XP_452090
KB39_0B02590	YKL130C	SHE2			XP_448552		XP_022675254	KAG0668427	XP_041408972	XP_452088
KB39_0B02600	YMR113W	FOL3	XP_499928	XP_712480	XP_448379	NP_001342926	XP_022675257		XP_041408971	XP_452085
KB39_0B02610			XP_504030					KAG0668428	XP_041408970
KB39_0B02620	YKL134C	2001-10-01	XP_499926	XP_712312	XP_445506	NP_593013	XP_022675260	KAG0668429	XP_041408969	XP_452082
KB39_0B02630	YKL135C	APL2	XP_505721	XP_719930	XP_445504	NP_595274	XP_022675263	KAG0668430	XP_041408968	XP_454501
KB39_0B02640	YKL137W	CMC1	XP_503440	XP_722532	XP_445503		XP_022675264	KAG0668431	XP_041408967	XP_454500
KB39_0B02650	YKL138C	MRPL31	XP_503436	XP_722534	XP_445502	NP_587998	XP_022675265	KAG0668432	XP_041408966	XP_454499
KB39_0B02660	YKL138C-A	HSK3		XP_722531	XP_002999528		XP_022675267		XP_041408965	XP_002999405
KB39_0B02670	YKL139W	CTK1	XP_501225	XP_721698	XP_445501	NP_594393	XP_022675268	KAG0668433	XP_041408964	XP_454497
KB39_0B02680	YKL140W	TGL1	XP_504666	XP_719499	XP_445500	NP_587880		KAG0668434	XP_041408963
KB39_0B02690	YKL141W	SDH3	XP_504562	XP_722529	XP_445499	NP_587712	XP_022675269	KAG0668435	XP_041408962	XP_454496
KB39_0B02700	YLR025W	SNF7	XP_501889	XP_719002	XP_445498	NP_594271	XP_022675937	KAG0668436	XP_041408961	XP_455879
KB39_0B02710	YLR026C	SED5	XP_501920	XP_719001	XP_445497	NP_595576	XP_022675936	KAG0668437	XP_041408960	XP_455878
KB39_0B02720	YLR027C	AAT2	XP_506013	XP_711144	XP_445496	NP_593264	XP_022675934	KAG0668438	XP_041408959	XP_455876
KB39_0B02730	YNL008C	ASI3			XP_444913			KAG0668439	XP_041408958
KB39_0B02740	YLR028C	ADE16	XP_503230					KAG0668440	XP_041408957
KB39_0B02750	YMR121C	RPL15B	XP_503229	XP_717356	XP_444915	NP_588438	XP_022675931	KAG0668441	XP_041408956	XP_455872
KB39_0B02760			XP_504815					KAG0668442	XP_041408955
KB39_0B02770								KAG0668443	XP_041408954
KB39_0B02780	YLR032W	RAD5	XP_505044	XP_719543	XP_444917	NP_001342793	XP_022675925	KAG0668444	XP_041408953	XP_455865
KB39_0B02790	YMR128W	ECM16	XP_503325	XP_719536	XP_448390	NP_593520	XP_022675923	KAG0668445	XP_041408952	XP_455863
KB39_0B02800	YLR033W	RSC58	XP_503335	XP_019330739	XP_444918		XP_022675922	KAG0668446	XP_041408951	XP_455862
KB39_0B02810	YLR034C	SMF3		XP_719516	XP_444919		XP_022675921	KAG0668447	XP_041408950	XP_455861
KB39_0B02820			XP_503448	XP_710204
KB39_0B02830	YLR035C	MLH2			XP_444920			KAG0668448	XP_041408949	XP_455859
KB39_0B02840
KB39_0B02850	YLR038C	COX12	XP_504034	XP_019331016	XP_444921	NP_588322	XP_022675917		XP_041408948	XP_455857
KB39_0B02860	YLR039C	RIC1		XP_718998	XP_444922		XP_022675916	KAG0657077	XP_041408947	XP_455856
KB39_0B02870	YLR040C	AFB1			XP_444923		XP_022675912	KAG0657076	XP_041408946	XP_455852
KB39_0B02880	YDL078C	MDH3			XP_449072		XP_022675906	KAG0657075	XP_041408945	XP_455846
KB39_0B02890	YCR049C	YCR049C						KAG0657074	XP_041408944
KB39_0B02900	YMR139W	RIM11	XP_503094	XP_710126	XP_449073	NP_593134	XP_022675905	KAG0657073	XP_041408943	XP_455844
KB39_0B02910	YDL080C	THI3			XP_449074			KAG0657072	XP_041408942
KB39_0B02920	YDL081C	RPP1A		XP_721490	XP_447289	NP_593883	XP_022674213	KAG0670800	XP_041408941	XP_454948
KB39_0B02930
KB39_0B02940	YMR143W	RPS16A	XP_500817					KAG0670599
KB39_0B02950	YMR144W	FDO1			XP_447287		XP_022674210	KAG0670598	XP_041408938	XP_454945
KB39_0B02960	YDL084W	SUB2	XP_499972	XP_019330896	XP_449077	NP_594261	XP_022674209	KAG0670597	XP_041408937	XP_454944
KB39_0B02970								KAG0670596	XP_041408936
KB39_0B02980	YDL086W	YDL086W	XP_502055	XP_721465	XP_449080		XP_022674704	KAG0670595	XP_041408935	XP_455415
KB39_0B02990	YPL034W	YPL034W	XP_501640	XP_713327	XP_449081		XP_022674705	KAG0670594	XP_041408934	XP_455414
KB39_0B03000	YPL033C	SRL4			XP_449082			KAG0670593	XP_041408933
KB39_0B03010	YDL087C	LUC7	XP_505948	XP_715425	XP_449083	NP_588000	XP_022674711	KAG0670592	XP_041408932	XP_455409
KB39_0B03020	YDL089W	NUR1	XP_502596	XP_710543	XP_449085	NP_587827	XP_022674713	KAG0670591	XP_041408931	XP_455407
KB39_0B03030	YDL090C	RAM1	XP_502834	XP_710548	XP_449086	NP_594251	XP_022674715	KAG0670590	XP_041408930	XP_455405
KB39_0B03040	YDL091C	UBX3	XP_502835	XP_710086	XP_449087	NP_588339	XP_022674716	KAG0670589	XP_041408929	XP_455404
KB39_0B03050	YDL092W	SRP14	XP_505812	XP_019330921	XP_449088	NP_594588	XP_022674717	KAG0670588	XP_041408928	XP_455403
KB39_0B03060								KAG0670587	XP_041408927
KB39_0B03070	YDL095W	PMT1	XP_503966	XP_716993	XP_449091	NP_593237	XP_022674973	KAG0670586	XP_041408926	XP_454009
KB39_0B03080	YDL097C	RPN6	XP_502598	XP_709940	XP_449092	NP_593111	XP_022674972	KAG0670585	XP_041408925	XP_454010
KB39_0B03090	YDL098C	SNU23	XP_505203	XP_722591	XP_449093		XP_022674970	KAG0670584	XP_041408924	XP_454012
KB39_0B03100	YDL099W	BUG1	XP_500464		XP_449094			KAG0670583	XP_041408923	XP_454015
KB39_0B03110	YDL100C	GET3	XP_504733	XP_721464	XP_449095	NP_594270	XP_022674966	KAG0670582	XP_041408922	XP_454016
KB39_0B03120	YDL101C	DUN1		XP_019330983	XP_449096		XP_022674963	KAG0670581	XP_041408921	XP_002999388
KB39_0B03130	YDL102W	POL3	XP_499875	XP_717004	XP_449097	NP_596124	XP_022674962	KAG0670580	XP_041408920	XP_454020
KB39_0B03140	YDL103C	QRI1	XP_503486	XP_720573	XP_449098	NP_596832	XP_022674959	KAG0670579	XP_041408919	XP_454023
KB39_0B03150	YMR164C	MSS11			XP_446301		XP_022674957	KAG0670578	XP_041408918
KB39_0B03160	YDL104C	QRI7	XP_502554	XP_712614	XP_449099	NP_588066	XP_022674993	KAG0670577	XP_041408917	XP_453502
KB39_0B03170	YDL105W	NSE4	XP_500024	XP_712615	XP_449100	NP_001018837	XP_022674992	KAG0670576	XP_041408916	XP_453503
KB39_0B03180	YDL106C	PHO2		XP_721908	XP_449101	NP_593776	XP_022674987	KAG0670575	XP_041408915	XP_453508
KB39_0B03190	YDL107W	MSS2	XP_502398	XP_721909	XP_447245		XP_022677095	KAG0670574	XP_041408914	XP_454614
KB39_0B03200	YDL108W	KIN28	XP_502400	XP_718828	XP_447246	NP_596349	XP_022677097	KAG0670573	XP_041408913	XP_454616
KB39_0B03210								KAG0670572	XP_041408912
KB39_0B03220	YDL110C	TMA17		XP_709942	XP_447248		XP_022678144	KAG0670571	XP_041408911	XP_454367
KB39_0B03230	YDL112W	TRM3	XP_502679	XP_710540	XP_447250		XP_022678147	KAG0670570	XP_041408910	XP_454364
KB39_0B03240	YDL113C	ATG20			XP_447251		XP_022678148	KAG0670569	XP_041408909	XP_454363
KB39_0B03250	YDL114W	YDL114W	XP_500452	XP_721340	XP_447252			KAG0670568	XP_041408908
KB39_0B03260	YDL115C	IWR1		XP_721336	XP_447253	NP_593398	XP_022678150	KAG0670567	XP_041408907	XP_454361
KB39_0B03270	YDL116W	NUP84	XP_502599	XP_709939	XP_447254	NP_001018780	XP_022678152	KAG0670566	XP_041408906	XP_454359
KB39_0B03280	YDL117W	CYK3	XP_502684	XP_718829	XP_447255	NP_593561	XP_022678154	KAG0670565	XP_041408905	XP_454357
KB39_0B03290	YDL119C	HEM25	XP_503729	XP_710191	XP_447256	NP_593837	XP_022678160	KAG0670564	XP_041408904	XP_454351
[truncated: 3,552 more rows]

## Sheet: C
K. bulderi ID	S. cerevisiae ID	S. cerevisiae ID alias	Y. lipolytica ID	C. albicans ID	C. glabrata ID	S. pombe ID	K. marxianus ID	K. exigua ID	K. barnettii ID	K. lactis ID
NR27_0J00100	YPL120W	VPS30	XP_502723	XP_720483	XP_448005	NP_001342824	XP_022676520	KAG0657933	XP_041404795	XP_455132
NR27_0J00110	YPL121C	MEI5		XP_019331091	XP_448004		XP_022676517	KAG0657932	XP_041404796	XP_455129
NR27_0J00120	YPL122C	TFB2	XP_506038	XP_710801	XP_448003	NP_596563	XP_022676515	KAG0657931	XP_041404797	XP_455127
NR27_0J00130	YEL022W	GEA2	XP_504150	XP_721784	XP_447385	NP_596613	XP_022674240	KAG0655379	XP_041404798	XP_454979
NR27_0J00140	YEL021W	URA3		XP_721787	XP_447384	NP_587705	XP_022674242	KAG0655378	XP_041404799	XP_454981
NR27_0J00150	YEL020W-A	TIM9	XP_503570	XP_019331040	XP_447061	NP_588008	XP_022674243	KAG0655377	XP_041404800	XP_454982
NR27_0J00160	YEL020C	PXP1	XP_503660		XP_449488	NP_595484		KAG0658245	XP_041404801
NR27_0J00170	YEL019C	MMS21	XP_499982	XP_716078	XP_449489	NP_001343015	XP_022674076	KAG0658244	XP_041404802	XP_451498
NR27_0J00180	YEL018W	EAF5			XP_449490		XP_022674075	KAG0658243	XP_041404803	XP_451497
NR27_0J00190	YEL017W	GTT3			XP_449491		XP_022674073	KAG0658242	XP_041404804	XP_451495
NR27_0J00200	YEL015W	EDC3	XP_502820	XP_712246	XP_449492	NP_595858	XP_022674069		XP_041404805	XP_451491
NR27_0J00210	YEL013W	VAC8	XP_503924	XP_710992	XP_449493	NP_595238	XP_022674066	KAG0658241	XP_041404806	XP_451490
NR27_0J00220
NR27_0J00230
NR27_0J00240
NR27_0J00250								KAG0655820
NR27_0J00260	YCR016W	YCR016W		XP_719829	XP_449118		XP_022674056	KAG0655819	XP_041404807	XP_451482
NR27_0J00270	YCR015C	CTO1	XP_502941	XP_719831	XP_445125	NP_595901	XP_022674055	KAG0655818	XP_041404808	XP_451481
NR27_0J00280			XP_502742	XP_711323		NP_596730	XP_022674053	KAG0655817	XP_041404809
NR27_0J00290								KAG0655816
NR27_0J00300								KAG0655815	XP_041404810
NR27_0J00310
NR27_0J00320
NR27_0J00330
NR27_0J00340	YEL012W	UBC8	XP_503847	XP_712965	XP_449495	NP_596617	XP_022674063	KAG0669235	XP_041404812	XP_451487
NR27_0J00350	YEL011W	GLC3	XP_501531	XP_719182	XP_449494	NP_587976	XP_022674062	KAG0669236	XP_041404813	XP_451486
NR27_0J00360	YNL001W	DOM34	XP_501146	XP_713252	XP_446966	NP_587936	XP_022673962	KAG0669237	XP_041404814	XP_451380
NR27_0J00370	YCL001W	RER1	XP_500605	XP_715250	XP_445174	NP_594831	XP_022673961	KAG0669238	XP_041404815	XP_451379
NR27_0J00380	YNL005C	MRP7	XP_502738	XP_715251	XP_446963	NP_596173	XP_022675289	KAG0669239	XP_041404816	XP_455640
NR27_0J00390	YCL012C	YCL012C	XP_505434	XP_720369	XP_445180	NP_593125		KAG0669240	XP_041404817
NR27_0J00400	YNL004W	HRB1					XP_022674811		XP_041404818	XP_453283
NR27_0J00410	YNL003C	PET8	XP_502002	XP_720373	XP_446961	NP_594641	XP_022674808	KAG0669241	XP_041404819	XP_453280
NR27_0J00420	YLR176C	RFX1		XP_713492			XP_022674804	KAG0669242	XP_041404820
NR27_0J00430	YNL006W	LST8	XP_503905	XP_441049	XP_446956	NP_595682	XP_022674803	KAG0669243	XP_041404821	XP_453275
NR27_0J00440	YNL007C	SIS1		XP_713489	XP_446955	NP_588477	XP_022674802	KAG0669244	XP_041404822	XP_453274
NR27_0J00450	YNL010W	PYP1	XP_500672	XP_714859	XP_446952	NP_593841	XP_022675292	KAG0669245	XP_041404823	XP_455636
NR27_0J00460	YNL011C	YNL011C		XP_712477	XP_446951			KAG0669246	XP_041404824	XP_455635
NR27_0J00470	YNL032W	SIW14	XP_502530	XP_711079	XP_449641	NP_595585	XP_022678175	KAG0669247	XP_041404825	XP_454336
NR27_0J00480
NR27_0J00490
NR27_0J00500								KAG0669250	XP_041404828
NR27_0J00510	YML005W	TRM12	XP_502288	XP_716610	XP_449643	NP_593066		KAG0669251	XP_041404829
NR27_0J00520	YNL027W	CRZ1	XP_502287	XP_716600	XP_449644	NP_593073	XP_022678169	KAG0669252	XP_041404830	XP_454342
NR27_0J00530	YNL026W	SAM50	XP_501539	XP_716599	XP_449645	NP_594600	XP_022678168	KAG0669253	XP_041404831	XP_454343
NR27_0J00540	YIL083C	CAB2	XP_501540	XP_716598	XP_449640	NP_588072	XP_022678167	KAG0669254	XP_041404832	XP_454344
NR27_0J00550	YNL025C	SSN8	XP_502385	XP_716596	XP_449646	NP_595953	XP_022678178	KAG0669255	XP_041404833	XP_454319
NR27_0J00560	YNL024C-A	KSH1	XP_002143044	XP_019331096		NP_001343144			XP_041404834	XP_454322
NR27_0J00570	YNL024C	EFM6	XP_502650		XP_449647	NP_593178	XP_022678182	KAG0669256	XP_041404835	XP_454324
NR27_0J00580	YNL023C	FAP1	XP_502652	XP_713411	XP_449648	NP_588382	XP_022678183	KAG0669257	XP_041404836	XP_454325
NR27_0J00590	YNL022C	RCM1	XP_502626	XP_718269	XP_449649	NP_594509	XP_022678185		XP_041404837	XP_454327
NR27_0J00600	YNL021W	HDA1	XP_504372	XP_718271	XP_447854	NP_595104	XP_022678186	KAG0669258	XP_041404838	XP_454328
NR27_0J00610	YNL020C	ARK1				NP_596081		KAG0669259	XP_041404839
NR27_0J00620								KAG0658651	XP_041404840
NR27_0J00630	YNL035C	YNL035C	XP_504144	XP_718195	XP_446432	NP_587980	XP_022678188	KAG0658650	XP_041404841	XP_454330
NR27_0J00640	YNL039W	BDP1	XP_504143	XP_718196	XP_446430	NP_588496	XP_022678189	KAG0658649	XP_041404842	XP_454331
NR27_0J00650	YNL038W	GPI15	XP_504573	XP_718197	XP_446429	NP_596139	XP_022678190	KAG0658648	XP_041404843	XP_454332
NR27_0J00660	YIL099W	SGA1	XP_503574	XP_721790	XP_446481	NP_595908	XP_022678195	KAG0658647	XP_041404844	XP_455264
NR27_0J00670	YNL041C	COG6	XP_505497	XP_710917	XP_446427	NP_596325	XP_022678198	KAG0660154	XP_041404845	XP_455261
NR27_0J00680	YIL103W	DPH1	XP_505734	XP_710915	XP_446483	NP_596409	XP_022678199	KAG0660153	XP_041404846	XP_455260
NR27_0J00690	YGR046W	TAM41	XP_501755	XP_720542	XP_446530	NP_595808	XP_022673646	KAG0660152	XP_041404847	XP_452304
NR27_0J00700	YNL042W	BOP3		XP_710912	XP_446426		XP_022678201	KAG0660151	XP_041404848	XP_455258
NR27_0J00710	YNL044W	YIP3	XP_002142986	XP_019330660	XP_446425	NP_587810	XP_022678202	KAG0660150	XP_041404849	XP_455257
NR27_0J00720	YNL045W	LAP2	XP_504817	XP_711210	XP_446424	NP_588133	XP_022678203	KAG0671745	XP_041404850	XP_455256
NR27_0J00730	YIL105C	SLM1	XP_502578	XP_710843	XP_446422	NP_594631	XP_022678204	KAG0671747	XP_041404851	XP_455254
NR27_0J00740	YNL048W	ALG11	XP_502579	XP_712508	XP_445463	NP_587708	XP_022678205	KAG0671748	XP_041404852	XP_455253
NR27_0J00750						NP_001018229		KAG0671749	XP_041404853
NR27_0J00760	YNR015W	SMM1	XP_506010	XP_714536	XP_447492	NP_595439	XP_022677539	KAG0671750	XP_041407247	XP_455356
NR27_0J00770	YNR017W	TIM23	XP_506009	XP_714535	XP_447491	NP_587996	XP_022677541	KAG0671751	XP_041407248	XP_455354
NR27_0J00780	YNR018W	RCF2	XP_505828	XP_711897	XP_449805	NP_593280	XP_022677543	KAG0671752	XP_041407249	XP_455352
NR27_0J00790	YNR019W	ARE2	XP_505086	XP_714838	XP_449806	NP_593707	XP_022675616	KAG0671753	XP_041407250	XP_452607
NR27_0J00800	YNR020C	ATP23	XP_505259	XP_714839	XP_449807	NP_587717	XP_022675617	KAG0671754	XP_041407251	XP_452606
NR27_0J00810	YNR022C	MRPL50		XP_714849	XP_449809		XP_022675620	KAG0671755	XP_041407252	XP_452603
NR27_0J00820	YNR024W	MPP6		XP_717965				KAG0671756	XP_041407253
NR27_0J00830
NR27_0J00840							XP_022675631	KAG0671757	XP_041407254
NR27_0J00850	YNR026C	SEC12			XP_449812			KAG0671758	XP_041407255
NR27_0J00860	YNR027W	BUD17		XP_716720	XP_449813	NP_593904	XP_022675634		XP_041407256	XP_452588
NR27_0J00870	YOR396W	YRF1-8
NR27_0J00880								KAG0671761	XP_041407257
NR27_0J00890	YNR029C	YNR029C	XP_503865	XP_716987	XP_449814	NP_596245	XP_022677813	KAG0671762	XP_041407258	XP_452584
NR27_0J00900	YNR030W	ALG12	XP_501361	XP_716986	XP_449815	NP_595429	XP_022677812	KAG0671763	XP_041407259	XP_452583
NR27_0J00910								KAG0671764	XP_041407260
NR27_0J00920	YNR032W	PPG1	XP_499783	XP_717179	XP_449816	NP_593740	XP_022677808	KAG0671765	XP_041407261	XP_452579
NR27_0J00930	YNR032C-A	HUB1	XP_499707	XP_019330931	XP_449817	NP_595099	XP_022677807	KAG0671766	XP_041407262	XP_452578
NR27_0J00940	YNR033W	ABZ1	XP_499784	XP_710092	XP_449818	NP_596536	XP_022677806	KAG0671767	XP_041407263	XP_452576
NR27_0J00950	YCR073W-A	SOL2	XP_501998	XP_714529	XP_449819	NP_587920	XP_022677805	KAG0671768	XP_041407264	XP_452574
NR27_0J00960			XP_505834		XP_449820	NP_588183	XP_022676179	KAG0671769	XP_041407265	XP_456299
NR27_0J00970	YNR034W-A	EGO4	XP_502254		XP_002999602			KAG0671770	XP_041407266
NR27_0J00980	YNR035C	ARC35	XP_499714	XP_718460	XP_446706	NP_593903	XP_022674720	KAG0671771	XP_041407267	XP_455399
NR27_0J00990
NR27_0J01000	YNR036C	MRPS12	XP_499713	XP_718461	XP_446707	NP_593866	XP_022674721	KAG0671772	XP_041407268	XP_455398
NR27_0J01010	YNR037C	RSM19	XP_501228	XP_019331102	XP_446708	NP_592912	XP_022674723	KAG0671773	XP_041407269	XP_455396
NR27_0J01020	YNR038W	DBP6	XP_501227	XP_711043	XP_446709	NP_588332	XP_022674724	KAG0671774	XP_041407270	XP_455395
NR27_0J01030	YNR039C	ZRG17	XP_500429	XP_717174	XP_446710	NP_595796	XP_022674726	KAG0671775	XP_041407271	XP_455393
NR27_0J01040	YNR040W	MRX15	XP_500694	XP_715880	XP_445337			KAG0671776	XP_041407272	XP_455550
NR27_0J01050	YNR041C	COQ2	XP_505040	XP_719402	XP_445336	NP_593219	XP_022674577	KAG0671777	XP_041407273	XP_455549
NR27_0J01060	YNR043W	MVD1	XP_505041	XP_019330598	XP_445335	NP_594027	XP_022674578	KAG0671778	XP_041407274	XP_455548
NR27_0J01070	YCR084C	TUP1	XP_500061		XP_445712	NP_592873	XP_022674579	KAG0671779	XP_041407275	XP_455547
NR27_0J01080								KAG0671780	XP_041407276
NR27_0J01090	YNR045W	PET494			XP_445331	NP_587793	XP_022674956	KAG0671781	XP_041407277	XP_454026
NR27_0J01100	YNR046W	TRM112	XP_504367	XP_714432	XP_445330	NP_592914	XP_022675878	KAG0671782	XP_041407278	XP_453026
NR27_0J01110	YNR047W	FPK1	XP_499761	XP_712606	XP_445329	NP_593065	XP_022675877	KAG0671783	XP_041407279	XP_453027
NR27_0J01120			XP_504907					KAG0671784	XP_041407280
NR27_0J01130	YNR049C	MSO1			XP_445327		XP_022675870	KAG0671785	XP_041407281	XP_453034
NR27_0J01140	YNR050C	LYS9	XP_503168	XP_716109	XP_445326	NP_596411	XP_022675869	KAG0671786	XP_041407282	XP_453035
NR27_0J01150	YNR051C	BRE5		XP_712099	XP_445325			KAG0671787	XP_041407283	XP_453038
NR27_0J01160	YNR052C	POP2	XP_500803	XP_718072	XP_445324	NP_588385	XP_022675866	KAG0671788	XP_041407284	XP_453039
NR27_0J01170	YNR053C	NOG2	XP_505976	XP_019331013	XP_445323	NP_593896	XP_022675865	KAG0671789	XP_041407285	XP_453040
NR27_0J01180	YNR054C	ESF2	XP_500481	XP_714579	XP_445322	NP_595758	XP_022675864	KAG0671790	XP_041407286	XP_453041
NR27_0J01190								KAG0671792
NR27_0J01200								KAG0671793	XP_041407288
NR27_0J01210						NP_596847		KAG0671794	XP_041407289
NR27_0J01220				XP_723582			XP_022678119	KAG0671795	XP_041407290
NR27_0J01230	YEL072W	RMD6		XP_712240				KAG0671796	XP_041407291
NR27_0J01240	YOR374W	ALD4	XP_501383		XP_445696		XP_022676487	KAG0671797	XP_041407292	XP_455099
NR27_0J01250			XP_501768
NR27_0J01260				XP_719885	XP_445694		XP_022676486	KAG0671799	XP_041407294	XP_455098
NR27_0J01270	YOR372C	NDD1					XP_022676485	KAG0671800	XP_041407295	XP_455097
NR27_0J01280	YOR371C	GPB1			XP_448801			KAG0671801	XP_041407296
NR27_0J01290	YOR370C	MRS6	XP_505064	XP_719879	XP_448022	NP_595923	XP_022675139	KAG0671802	XP_041407297	XP_453340
NR27_0J01300	YOR369C	RPS12	XP_505066	XP_719881	XP_448021	NP_587869	XP_022676483	KAG0671803	XP_041407298	XP_455095
NR27_0J01310	YOR368W	RAD17	XP_505068	XP_710334	XP_448020	NP_594809	XP_022676482	KAG0671804	XP_041407299	XP_455094
NR27_0J01320	YLR118C	TML25	XP_500198	XP_720557	XP_445519	NP_594165	XP_022675941	KAG0671805	XP_041407300	XP_455883
NR27_0J01330	YLR117C	CLF1	XP_505576	XP_720027	XP_445518	NP_596573	XP_022675942	KAG0671806	XP_041407301	XP_455887
NR27_0J01340	YLR116W	MSL5	XP_505575	XP_720024	XP_445517	NP_587871	XP_022675944	KAG0671807	XP_041407302	XP_455888
NR27_0J01350	YLR115W	CFT2	XP_502172	XP_720020	XP_445516	NP_595448	XP_022675274	KAG0671808	XP_041407303	XP_454491
NR27_0J01360	YLR114C	AVL9	XP_505984	XP_721317	XP_449853	NP_593804	XP_022674525	KAG0671809	XP_041407304	XP_455606
NR27_0J01370	YLR113W	HOG1	XP_504383	XP_721016	XP_449852	NP_592843	XP_022676025		XP_041407305	XP_455981
NR27_0J01380	YDR134C	CCW22			XP_449851		XP_022676024	KAG0656178	XP_041407306	XP_455980
NR27_0J01390					XP_449849	NP_593208	XP_022676022	KAG0656179	XP_041407307	XP_455977
NR27_0J01400	YLR107W	REX3	XP_500615	XP_722159	XP_449847	NP_594715	XP_022676019	KAG0659836	XP_041407308	XP_455974
NR27_0J01410	YLR106C	REA1	XP_500637	XP_722762	XP_449846	NP_588370	XP_022676018	KAG0659837	XP_041407309	XP_455973
NR27_0J01420	YLR105C	SEN2	XP_500601	XP_720485	XP_449845	NP_001018222	XP_022676017	KAG0659838	XP_041407310	XP_455972
NR27_0J01430	YLR104W	LCL2	XP_500599	XP_711696	XP_449844			KAG0659839	XP_041407311	XP_455971
NR27_0J01440	YLR103C	CDC45	XP_500565	XP_710112	XP_449843	NP_594693	XP_022676016	KAG0659840	XP_041407312	XP_455970
NR27_0J01450	YLR102C	APC9	XP_505527		XP_449842			KAG0659841	XP_041407313
NR27_0J01460
NR27_0J01470	YDR129C	SAC6	XP_501023	XP_719107	XP_445058	NP_596289	XP_022676015	KAG0654149	XP_041407314	XP_455968
NR27_0J01480	YLR100W	ERG27		XP_717931	XP_449841		XP_022676014	KAG0654150	XP_041407315	XP_455967
NR27_0J01490				XP_711692				KAG0668737
NR27_0J01500	YDR127W	ARO1	XP_505337	XP_722769	XP_449840	NP_594681	XP_022676012	KAG0668736	XP_041407316	XP_455965
NR27_0J01510	YLR099W-A	MIM2	XP_504603	XP_019331050		NP_001343148		KAG0668735	XP_041407317	XP_455962
NR27_0J01520	YLR099C	ICT1			XP_449839		XP_022676010	KAG0668734	XP_041407318	XP_455961
NR27_0J01530	YLR098C	CHA4		XP_714691	XP_449838		XP_022676009	KAG0668733	XP_041407319	XP_455960
NR27_0J01540	YLR097C	HRT3	XP_504685	XP_722710	XP_449837	NP_588546	XP_022676008	KAG0668732	XP_041407320	XP_455959
NR27_0J01550	YDR122W	KIN1	XP_002143057	XP_718667	XP_449836	NP_596106	XP_022676007	KAG0668731	XP_041407321	XP_455957
NR27_0J01560	YLR095C	IOC2			XP_445198		XP_022676006	KAG0668730	XP_041407322	XP_455956
NR27_0J01570	YLR094C	GIS3			XP_445199		XP_022676005	KAG0668729	XP_041407323	XP_455955
NR27_0J01580	YLR093C	NYV1	XP_500476		XP_445200		XP_022676003	KAG0668728	XP_041407324	XP_455953
NR27_0J01590	YLR092W	SUL2	XP_501037	XP_720488	XP_449305	NP_595773	XP_022675998	KAG0668727	XP_041407325	XP_455948
NR27_0J01600	YLR091W	GEP5		XP_716325			XP_022675993	KAG0668726	XP_041407326	XP_455943
NR27_0J01610	YLR090W	XDJ1	XP_502347		XP_449302		XP_022675991	KAG0668725	XP_041407327	XP_455941
NR27_0J01620	YLR089C	ALT1	XP_502480	XP_720041	XP_449301		XP_022675990		XP_041407328	XP_455940
NR27_0J01630	YLR087C	CSF1	XP_503753	XP_716794	XP_449299		XP_022675987	KAG0668724	XP_041407329	XP_455937
NR27_0J01640	YLR086W	SMC4	XP_502000	XP_716802	XP_449298	NP_595392	XP_022675986	KAG0668723	XP_041407330	XP_455936
NR27_0J01650	YLR085C	ARP6	XP_502780	XP_723586	XP_449297	NP_588104	XP_022675985	KAG0668722	XP_041407331	XP_455935
NR27_0J01660	YLR084C	RAX2	XP_499757	XP_710795	XP_449296	NP_593899	XP_022675982	KAG0668721	XP_041407332	XP_455931
NR27_0J01670	YLR083C	EMP70	XP_503854	XP_720496	XP_445042	NP_596464	XP_022675980	KAG0668720	XP_041407333	XP_455929
NR27_0J01680	YER180C-A	SLO1			XP_002999592		XP_022674513		XP_041407334
NR27_0J01690	YER180C	ISC10	XP_505313		XP_449295		XP_022674512	KAG0662897	XP_041407335	XP_455619
NR27_0J01700	YER179W	DMC1		XP_019330712	XP_449294	NP_594166	XP_022674509	KAG0662896	XP_041407336	XP_455622
NR27_0J01710	YER178W	PDA1	XP_505675	XP_715406	XP_449293	NP_594892	XP_022674507	KAG0662895	XP_041407337	XP_455624
NR27_0J01720			XP_500881	XP_721512		NP_594167		KAG0662894	XP_041407338
NR27_0J01730	YER176W	ECM32			XP_449291			KAG0662893	XP_041407339
NR27_0J01740	YER175C	TMT1		XP_718489	XP_449290		XP_022675421	KAG0662892	XP_041407340	XP_452998
NR27_0J01750								KAG0662891	XP_041407341
NR27_0J01760	YER173W	RAD24	XP_500837	XP_720478	XP_449288	NP_594918	XP_022675423	KAG0662890	XP_041407342	XP_452996
NR27_0J01770	YER172C	BRR2	XP_505676	XP_715407	XP_449287	NP_593346	XP_022675424	KAG0662889	XP_041407343	XP_452995
NR27_0J01780	YER171W	RAD3	XP_505677	XP_720409	XP_449286	NP_593025	XP_022675425	KAG0662888	XP_041407344	XP_452994
NR27_0J01790	YER170W	ADK2	XP_505911	XP_720408	XP_449285		XP_022675426	KAG0662887	XP_041407345	XP_452993
NR27_0J01800	YER169W	RPH1	XP_505415	XP_720480	XP_449284		XP_022675428	KAG0662886	XP_041407346	XP_452991
NR27_0J01810	YER168C	CCA1	XP_502358	XP_722770	XP_449283	NP_588119	XP_022675429	KAG0665563	XP_041407347	XP_452990
NR27_0J01820	YER167W	BCK2			XP_449282		XP_022675430	KAG0665562	XP_041407348	XP_452989
NR27_0J01830	YER166W	DNF1	XP_501288	XP_716771	XP_449281	NP_592849	XP_022675431	KAG0665561	XP_041407349	XP_452988
NR27_0J01840	YER165W	PAB1	XP_501289	XP_721535	XP_449280	NP_593377	XP_022675433	KAG0665560	XP_041407350	XP_452986
NR27_0J01850	YER164W	CHD1	XP_501282	XP_721533	XP_449279	NP_001342861	XP_022675434	KAG0665559	XP_041407351	XP_452985
NR27_0J01860	YER163C	GCG1	XP_505894	XP_710340	XP_449278	NP_596565	XP_022675508	KAG0665558	XP_041407352	XP_452720
NR27_0J01870	YER162C	RAD4	XP_502588	XP_719821	XP_449277	NP_594644	XP_022675314	KAG0665557	XP_041407353	XP_455730
NR27_0J01880	YER161C	SPT2	XP_502587	XP_719825	XP_449276		XP_022675315	KAG0665556	XP_041407354	XP_455731
NR27_0J01890	YER159C	BUR6	XP_503687	XP_720486	XP_447624	NP_593726	XP_022677281	KAG0665555	XP_041407355	XP_452733
NR27_0J01900					XP_447622			KAG0665554	XP_041407356
NR27_0J01910	YNR073C	MAN2						KAG0665553
NR27_0J01920	YEL069C	HXT13						KAG0665552
NR27_0J01930	YER157W	COG3	XP_505546	XP_713884	XP_447621	NP_596819	XP_022675505	KAG0658901	XP_041407358	XP_452723
NR27_0J01940	YER156C	MYG1	XP_503254	XP_712957	XP_447620	NP_594484	XP_022675507	KAG0658900	XP_041407359	XP_452721
NR27_0J01950	YER155C	BEM2	XP_506119	XP_721409	XP_447533		XP_022674758	KAG0658899	XP_041407360	XP_453989
NR27_0J01960	YER154W	OXA1	XP_506118	XP_721401	XP_447534	NP_596177	XP_022674757	KAG0658898	XP_041407361	XP_453990
NR27_0J01970	YER153C	PET122			XP_447535		XP_022674756	KAG0658897	XP_041407362	XP_453991
NR27_0J01980	YER152C	YER152C	XP_503693	XP_712298	XP_447536		XP_022674755	KAG0658896	XP_041407363	XP_453992
NR27_0J01990	YER151C	UBP3	XP_503707	XP_710490	XP_447537	NP_596528	XP_022674753	KAG0658895	XP_041407364	XP_453994
NR27_0J02000
NR27_0J02010
NR27_0J02020
NR27_0J02030
NR27_0J02040	YER149C	PEA2		XP_710719	XP_447539	NP_594475	XP_022674361	KAG0659105	XP_041407366	XP_454404
NR27_0J02050	YER148W	SPT15	XP_501249	XP_710721	XP_447540	NP_594566	XP_022674362	KAG0659106	XP_041407367	XP_454405
NR27_0J02060	YER147C	SCC4			XP_447541		XP_022674363	KAG0659107	XP_041407368	XP_454406
NR27_0J02070	YER146W	LSM5	XP_500866	XP_715054	XP_447542	NP_596373	XP_022674366	KAG0659108	XP_041407369	XP_454410
NR27_0J02080	YER145C	FTR1	XP_502525	XP_715020	XP_447543	NP_594493	XP_022675743	KAG0659109	XP_041407370	XP_451132
NR27_0J02090								KAG0659110	XP_041407371
NR27_0J02100	YER143W	DDI1	XP_500579	XP_715056	XP_447545	NP_001018195	XP_022674372	KAG0659111	XP_041407372	XP_454416
NR27_0J02110	YER142C	MAG1	XP_500867	XP_714480	XP_447546	NP_593991	XP_022674373	KAG0659112	XP_041407373	XP_454417
NR27_0J02120	YER141W	COX15	XP_505837	XP_711328	XP_447547	NP_594836	XP_022674374	KAG0659113	XP_041407374	XP_454418
NR27_0J02130	YER140W	EMP65	XP_500340	XP_711330	XP_447548	NP_596554	XP_022675277	KAG0659114	XP_041407375	XP_455652
NR27_0J02140	YER139C	RTR1	XP_500341	XP_711331	XP_447549	NP_594445	XP_022675276	KAG0659115	XP_041407376	XP_455653
NR27_0J02150	YER136W	GDI1	XP_504740	XP_715059	XP_448309	NP_593749	XP_022674624	KAG0654427	XP_041407377	XP_455498
NR27_0J02160	YBL025W	RRN10		XP_717382	XP_448311		XP_022675282	KAG0654428	XP_041407378	XP_455647
NR27_0J02170	YBL024W	NCL1		XP_717381	XP_448312	NP_593189	XP_022675281	KAG0654429	XP_041407379	XP_455648
NR27_0J02180			XP_505242	XP_717387	XP_448313	NP_595478	XP_022675279	KAG0654430	XP_041407380	XP_455650
NR27_0J02190
NR27_0J02200
NR27_0J02210			XP_501278
NR27_0J02220	YOR176W	HEM15	XP_505622	XP_713137	XP_448978	NP_587720	XP_022676028	KAG0661626	XP_041407381	XP_455984
NR27_0J02230	YOR175C	ALE1	XP_505624	XP_713138	XP_448977	NP_596779	XP_022676029	KAG0661625	XP_041407382	XP_455985
NR27_0J02240	YOR174W	MED4	XP_504851	XP_713135	XP_448976	NP_596462	XP_022676030	KAG0661624	XP_041407383	XP_455986
NR27_0J02250								KAG0661623	XP_041407384
NR27_0J02260	YOR172W	YRM1					XP_022674610	KAG0661622	XP_041407385	XP_453513
NR27_0J02270	YOR163W	DDP1	XP_499760	XP_720539	XP_448967	NP_592840	XP_022676034	KAG0661621	XP_041407386	XP_455990
NR27_0J02280	YOR164C	GET4	XP_502817	XP_720538	XP_448968	NP_587883	XP_022676035	KAG0661620	XP_041407387	XP_455991
NR27_0J02290	YOR165W	SEY1	XP_504852	XP_712426	XP_448969	NP_593153	XP_022676036	KAG0661619	XP_041407388	XP_455992
NR27_0J02300	YOR166C	SWT1	XP_502233	XP_720351	XP_448970	NP_001342947	XP_022676038	KAG0661618	XP_041407389	XP_455994
NR27_0J02310	YKL033W	TTI1	XP_501108	XP_721560	XP_448856	NP_588185	XP_022677396	KAG0661617	XP_041407390	XP_456227
NR27_0J02320
NR27_0J02330	YOR168W	GLN4	XP_501409	XP_720356	XP_448972	NP_596745	XP_022676041	KAG0661615	XP_041407392	XP_455998
NR27_0J02340	YEL020C-B	YEL020C-B						KAG0661614	XP_041407393
NR27_0J02350								KAG0661613	XP_041407394
NR27_0J02360	YDR260C	SWM1			XP_449727		XP_022677184	KAG0661612	XP_041407395
NR27_0J02370	YML043C	RRN11	XP_505433	XP_713078	XP_448226	NP_595497	XP_022673785	KAG0653538	XP_041407397	XP_452458
NR27_0J02380	YMR008C	PLB1	XP_504006	XP_711295	XP_448225	NP_592781	XP_022673789	KAG0656865	XP_041407398	XP_452462
NR27_0J02390	YMR005W	TAF4	XP_505076	XP_713142	XP_448223	NP_593109	XP_022673790	KAG0656866	XP_041407399	XP_452463
NR27_0J02400	YMR002W	MIX17	XP_505526	XP_714302	XP_448221	NP_593716	XP_022673796	KAG0656867	XP_041407400	XP_452469
NR27_0J02410	YOL006C	TOP1	XP_503300	XP_714305	XP_445795	NP_596209	XP_022673797	KAG0656868	XP_041407401	XP_452470
NR27_0J02420	YMR001C	CDC5	XP_503298	XP_718972	XP_448219	NP_593647	XP_022673798	KAG0656869	XP_041407402	XP_452471
NR27_0J02430	YOL002C	IZH2	XP_504072	XP_710866	XP_445799	NP_596013	XP_022678100	KAG0656329	XP_041407403	XP_453128
NR27_0J02440	YOR001W	RRP6	XP_503541	XP_710869	XP_445801	NP_593004	XP_022678099	KAG0656330	XP_041407404	XP_453127
NR27_0J02450	YML001W	YPT7	XP_505628	XP_714835	XP_445802	NP_596307	XP_022678097	KAG0656331	XP_041407405	XP_453125
NR27_0J02460	YCR098C	GIT1	XP_502571	XP_711841				KAG0656333	XP_041407406
NR27_0J02470								KAG0656334
NR27_0J02480	YOR007C	SGT2	XP_501637	XP_715364	XP_445808	NP_001342950	XP_022678094	KAG0657619	XP_041407407	XP_453122
NR27_0J02490	YML002W	YML002W	XP_504111	XP_715362	XP_449109		XP_022678093	KAG0657620	XP_041407408	XP_453121
NR27_0J02500	YOR006C	TSR3	XP_503017	XP_715343	XP_445807	NP_593007	XP_022678092	KAG0657621	XP_041407409	XP_453120
NR27_0J02510	YEL062W	NPR2	XP_504919	XP_720023	XP_449347	NP_593793	XP_022678090	KAG0657622	XP_041407410	XP_453118
NR27_0J02520	YEL061C	CIN8	XP_505401	XP_713072	XP_445130	NP_594527	XP_022678089	KAG0657623	XP_041407411	XP_453117
NR27_0J02530	YEL060C	PRB1	XP_500976	XP_715244	XP_445129	NP_594848	XP_022678087	KAG0657624	XP_041407412	XP_453114
NR27_0J02540	YEL059C-A	SOM1		XP_711577			XP_022678085			XP_453111
NR27_0J02550	YEL058W	PCM1	XP_504558	XP_722217	XP_445128	NP_592933	XP_022678084	KAG0657625	XP_041407414	XP_453110
NR27_0J02560	YEL055C	POL5	XP_503392	XP_719159	XP_445126	NP_595917	XP_022678081	KAG0653297	XP_041407415	XP_453107
NR27_0J02570	YEL056W	HAT2	XP_499647	XP_712421	XP_445127	NP_587881	XP_022678082	KAG0667695	XP_041407416	XP_453108
NR27_0J02580	YPL267W	ACM1			XP_002999509			KAG0667696	XP_041407417
NR27_0J02590	YLL032C	YLL032C	XP_505583	XP_723216	XP_446538	NP_595755	XP_022674759	KAG0667697	XP_041407418	XP_453988
NR27_0J02600	YLL033W	IRC19			XP_445540		XP_022674760	KAG0667698	XP_041407419	XP_453987
NR27_0J02610	YLL035W	GRC3	XP_504013	XP_713081	XP_445538	NP_588473	XP_022674762	KAG0667699	XP_041407420	XP_453983
NR27_0J02620	YLL034C	RIX7	XP_505704	XP_720530	XP_445539	NP_595792	XP_022674761	KAG0667700	XP_041407421	XP_453984
NR27_0K00100
NR27_0K00110
NR27_0K00120	YMR152W	YIM1	XP_505850		XP_449768	NP_596787		KAG0658563	XP_041406655
NR27_0K00130
NR27_0K00140								KAG0664545
NR27_0K00150								KAG0664544	XP_041409099
NR27_0K00160								KAG0664543	XP_041409100
NR27_0K00170			XP_502298					KAG0664542	XP_041409097
NR27_0K00180								KAG0664541	XP_041409096	XP_002999364
NR27_0K00190								KAG0664540	XP_041409095
NR27_0K00200	YPR191W	QCR2	XP_505169	XP_712027	XP_446801	NP_587698	XP_022676324	KAG0661762	XP_041409094	XP_451693
NR27_0K00210	YPR190C	RPC82	XP_505170	XP_715778	XP_446800	NP_594129	XP_022676323	KAG0661761	XP_041409093	XP_451692
NR27_0K00220	YPR189W	SKI3	XP_504812	XP_723534	XP_446799	NP_588487	XP_022676322	KAG0661760	XP_041409092	XP_451691
NR27_0K00230	YPR188C	MLC2			XP_446798		XP_022676321	KAG0661759	XP_041409091	XP_451690
NR27_0K00240	YPR187W	RPO26	XP_505017	XP_712026	XP_446797	NP_587956	XP_022676320	KAG0661758	XP_041409090	XP_451689
NR27_0K00250	YPR186C	PZF1	XP_505018	XP_710284	XP_446796	NP_594670	XP_022676319	KAG0661757	XP_041409089	XP_451688
NR27_0K00260	YPR185W	ATG13	XP_504947	XP_715779	XP_446795	NP_594750	XP_022676318	KAG0661756	XP_041409088	XP_451687
NR27_0K00270	YPR184W	GDB1	XP_500229	XP_710991	XP_446794		XP_022676317	KAG0661755	XP_041409087	XP_456290
NR27_0K00280
NR27_0K00290
NR27_0K00300	YNL142W	MEP2	XP_504457	XP_713353	XP_447968	NP_588424	XP_022675077	KAG0663762	XP_041409086	XP_453408
NR27_0K00310	YNL153C	GIM3	XP_499662	XP_716581	XP_447967	NP_592959	XP_022677494	KAG0663761	XP_041409085	XP_453558
NR27_0K00320	YNL141W	AAH1		XP_714841	XP_447966	NP_595071	XP_022674258	KAG0663760	XP_041409084	XP_454997
NR27_0K00330	YNL154C	YCK2	XP_504432				XP_022677496	KAG0663759	XP_041409083	XP_453554
NR27_0K00340
NR27_0K00350								KAG0656203
NR27_0K00360	YNL155W	CUZ1		XP_711968	XP_447965			KAG0656201	XP_041409080	XP_453551
NR27_0K00370	YLR300W	EXG1	XP_505030	XP_721488	XP_447274	NP_596461	XP_022673764	KAG0656199	XP_041409078	XP_452437
NR27_0K00380
NR27_0K00390								KAG0663766	XP_041404565
NR27_0K00400								KAG0663767
NR27_0K00410	YOR191W	ULS1		XP_713356	XP_446772	NP_596602	XP_022673766	KAG0663768	XP_041409077	XP_452439
NR27_0K00420
NR27_0K00430								KAG0663765	XP_041409076
NR27_0K00440	YGL120C	PRP43	XP_500940	XP_721764	XP_446279	NP_595937	XP_022676464	KAG0662155	XP_041409075	XP_451555
NR27_0K00450	YGL119W	COQ8	XP_500941	XP_718154	XP_446281	NP_596237	XP_022676465		XP_041409074	XP_451554
NR27_0K00460									XP_041409073
NR27_0K00470	YGL116W	CDC20	XP_501395	XP_714328	XP_446286	NP_593161	XP_022674557	KAG0662154	XP_041409072	XP_455571
NR27_0K00480	YGL115W	SNF4		XP_718103	XP_446285	NP_001342925	XP_022674558	KAG0662153	XP_041409071	XP_455570
NR27_0K00490	YGL114W	YGL114W	XP_503395	XP_718105	XP_446284		XP_022674559	KAG0662152	XP_041409070	XP_455569
NR27_0K00500	YBR233W	PBP2		XP_718106	XP_448533		XP_022674561	KAG0662151	XP_041409069	XP_455567
NR27_0K00510	YGL113W	SLD3		XP_716113	XP_446283		XP_022674562	KAG0662150	XP_041409068	XP_455566
NR27_0K00520	YGL112C	TAF6	XP_501470	XP_716115	XP_446282	NP_587928	XP_022674563	KAG0662149	XP_041409067	XP_455565
NR27_0K00530	YBR233W-A	DAD3		XP_713496	XP_002999580		XP_022674564	KAG0662148	XP_041409066	XP_455564
NR27_0K00540	YBR234C	ARC40	XP_501014	XP_713498	XP_448532	NP_595909	XP_022674565	KAG0662147	XP_041409065	XP_455563
NR27_0K00550	YOL078W	AVO1	XP_500780	XP_716290	XP_447595	NP_594703	XP_022677223	KAG0662146	XP_041409064	XP_454755
NR27_0K00560	YOL077W-A	ATP19	XP_002143014	XP_019330709	XP_002999562	NP_001343074	XP_022677221		XP_041409063
NR27_0K00570	YOL075C	YOL075C	XP_503291	XP_712956	XP_447598		XP_022673737	KAG0662145	XP_041409062	XP_452398
NR27_0K00580	YOL073C	DSC2	XP_502259	XP_723195	XP_448276	NP_594090	XP_022673739	KAG0657348	XP_041409060	XP_452401
NR27_0K00590	YGR077C	PEX8			XP_448277		XP_022673740	KAG0657347	XP_041409059	XP_452402
NR27_0K00600	YGR075C	PRP38			XP_448279		XP_022674179	KAG0657346	XP_041409058	XP_453234
NR27_0K00610	YGR072W	UPF3		XP_716346	XP_448281		XP_022674176	KAG0657345	XP_041409057	XP_453230
NR27_0K00620	YOL072W	THP1	XP_499933	XP_716345	XP_447600	NP_596463	XP_022674174	KAG0657344	XP_041409056	XP_453228
NR27_0K00630								KAG0657343	XP_041409055
NR27_0K00640	YOL071W	SDH5	XP_505310	XP_723414	XP_447601	NP_594638	XP_022678001	KAG0657342	XP_041409054	XP_454550
NR27_0K00650	YOR258W	HNT3	XP_504247	XP_715159	XP_448609	NP_588388	XP_022675596	KAG0657341	XP_041409053	XP_452627
NR27_0K00660								KAG0657340	XP_041409052
NR27_0K00670	YOL069W	NUF2	XP_504658	XP_715704	XP_448216	NP_594532	XP_022676124	KAG0657339	XP_041409051	XP_456083
NR27_0K00680	YOL068C	HST1	XP_505293	XP_723447	XP_445407	NP_001018840	XP_022675323	KAG0667973	XP_041409050	XP_455739
NR27_0K00690	YOL066C	RIB2	XP_505321	XP_714595	XP_445404		XP_022677356	KAG0667974	XP_041409049	XP_456184
NR27_0K00700	YOL065C	INP54	XP_505320	XP_714597	XP_445403		XP_022677355		XP_041409048	XP_456183
NR27_0K00710	YOL064C	MET22	XP_505957	XP_714314	XP_445402	NP_588230	XP_022677353	KAG0667975	XP_041409047	XP_456181
NR27_0K00720	YDL031W	DBP10	XP_503234	XP_723201	XP_448292	NP_592919	XP_022677351	KAG0667976	XP_041409046	XP_456179
NR27_0K00730	YDL030W	PRP9	XP_505210	XP_714596	XP_448293	NP_595337	XP_022677350	KAG0667977	XP_041409045	XP_456178
NR27_0K00740	YDL029W	ARP2	XP_505455	XP_019331112	XP_448294	NP_001342919	XP_022673709	KAG0667978	XP_041409044	XP_452368
NR27_0K00750	YOL063C	CRT10	XP_502265	XP_719115	XP_445401		XP_022673707	KAG0667979	XP_041409043	XP_452366
NR27_0K00760	YOL062C	APM4	XP_501762	XP_716034	XP_445400		XP_022673711	KAG0667980	XP_041409042	XP_452370
NR27_0K00770								KAG0667981	XP_041409041
NR27_0K00780	YOL061W	PRS5	XP_500361	XP_716033	XP_445399		XP_022673712	KAG0667982	XP_041409039	XP_452371
NR27_0K00790	YOL059W	GPD2			XP_445397			KAG0667983	XP_041409038
NR27_0K00800	YOL058W	ARG1		XP_718627	XP_445396	NP_595183	XP_022673716	KAG0667984	XP_041409037	XP_452377
NR27_0K00810	YOL057W	YOL057W	XP_501101	XP_718108	XP_445395		XP_022673717	KAG0667985	XP_041409036	XP_452378
NR27_0K00820	YOL056W	GPM3			XP_448299		XP_022673718	KAG0667986	XP_041409035	XP_452379
NR27_0K00830	YOL055C	THI20	XP_503531	XP_721010	XP_445394	NP_596525	XP_022675195		XP_041409034	XP_452151
NR27_0K00840					XP_445393			KAG0667987	XP_041409033
NR27_0K00850	YAR019C	CDC15	XP_505151	XP_714904		NP_596340	XP_022673723	KAG0667988	XP_041409032	XP_452384
NR27_0K00860	YAR018C	KIN3	XP_504757	XP_717128	XP_447441	NP_593305	XP_022673724	KAG0667989	XP_041409031	XP_452385
NR27_0K00870	YAR014C	BUD14	XP_504877	XP_714914	XP_447443		XP_022673726	KAG0667990	XP_041409030	XP_452387
NR27_0K00880								KAG0667993
NR27_0K00890
NR27_0K00900								KAG0654007
NR27_0K00910			XP_505186					KAG0660602
NR27_0K00920	YBR017C	KAP104	XP_504876	XP_714915	XP_447444	NP_594385	XP_022673727	KAG0660603	XP_041409029	XP_452388
NR27_0K00930	YBR015C	MNN2	XP_500042	XP_723558	XP_447446	NP_594850	XP_022677218	KAG0660605	XP_041409027	XP_454751
NR27_0K00940								KAG0660606
NR27_0K00950	YJR007W	SUI2	XP_500370	XP_718803	XP_445135	NP_594081	XP_022678114	KAG0660607	XP_041409025	XP_451514
NR27_0K00960	YGR191W	HIP1			XP_445134		XP_022678112	KAG0660608	XP_041409024	XP_451512
NR27_0K00970				XP_719515
NR27_0K00980	YIL014W	MNT3		XP_714702	XP_445352			KAG0658385	XP_041409023	XP_453659
NR27_0K00990	YIL013C	PDR11						KAG0658386	XP_041409022
NR27_0K01000	YIL011W	TIR3			XP_445344			KAG0658387	XP_041409021
NR27_0K01010	YIL010W	DOT5	XP_504146	XP_717789	XP_445343	NP_595117	XP_022676867	KAG0658389	XP_041409020	XP_453699
NR27_0K01020	YNL034W	YNL034W						KAG0658390	XP_041409019
NR27_0K01030
NR27_0K01040	YER003C	PMI40	XP_501053	XP_714562	XP_447802	NP_596445	XP_022676847	KAG0662757	XP_041408235	XP_453675
NR27_0K01050	YER002W	NOP16	XP_501052	XP_714560	XP_447801	NP_596824	XP_022676848	KAG0662756	XP_041408234	XP_453676
NR27_0K01060	YIR001C	SGN1	XP_504024	XP_714561	XP_447800	NP_595794	XP_022676849	KAG0662755	XP_041408233	XP_453677
NR27_0K01070	YIL001W	YIL001W	XP_502644	XP_720304	XP_447799	NP_593682	XP_022676851	KAG0662754	XP_041408232	XP_453679
NR27_0K01080	YIL002C	INP51		XP_714547	XP_447798		XP_022676852	KAG0662753	XP_041408231	XP_453680
NR27_0K01090								KAG0662752
NR27_0K01100	YIL004C	BET1	XP_505860	XP_714558	XP_447796	NP_593185	XP_022676857	KAG0662751	XP_041408230	XP_453686
NR27_0K01110	YIL005W	EPS1	XP_503459	XP_714564	XP_447795		XP_022676858	KAG0662750	XP_041408229	XP_453687
NR27_0K01120	YIL006W	YIA6	XP_504023	XP_714565	XP_447792	NP_592957	XP_022676859	KAG0662749	XP_041408228	XP_453688
NR27_0K01130				XP_723567		NP_592911		KAG0662748	XP_041408227
NR27_0K01140	YIL007C	NAS2	XP_504147	XP_710041	XP_445340	NP_594924	XP_022676862	KAG0662747	XP_041408226	XP_453693
NR27_0K01150	YIR002C	MPH1	XP_502067	XP_715573	XP_447791	NP_593348	XP_022676838	KAG0655603	XP_041408225	XP_453667
NR27_0K01160	YIR003W	AIM21		XP_723562	XP_447790		XP_022676835	KAG0655604	XP_041408224	XP_453664
NR27_0K01170	YIR005W	IST3	XP_501900	XP_713650	XP_447788	NP_596479	XP_022676832	KAG0655605	XP_041408223	XP_453661
NR27_0K01180	YIR007W	EGH1	XP_500759	XP_721939	XP_449186		XP_022677925	KAG0670331	XP_041408287	XP_452051
NR27_0K01190	YIR008C	PRI1	XP_500758	XP_721938	XP_449185	NP_593765	XP_022677924	KAG0670332	XP_041408288	XP_452050
NR27_0K01200	YER012W	PRE1	XP_500757	XP_721933	XP_447214	NP_592916	XP_022677923	KAG0670333	XP_041408289	XP_452049
NR27_0K01210	YIR009W	MSL1	XP_503188	XP_723434	XP_449184	NP_595571			XP_041408290	XP_452046
NR27_0K01220	YGR198W	YPP1	XP_500316	XP_712617	XP_448268		XP_022676103	KAG0670334	XP_041408291	XP_456060
NR27_0K01230				XP_711008				KAG0670335	XP_041408292
NR27_0K01240			XP_504377					KAG0670336
NR27_0K01250			XP_499795		XP_446765		XP_022674937	KAG0670337	XP_041408293
NR27_0K01260	YGR199W	PMT6			XP_448267		XP_022676104	KAG0670338	XP_041408294	XP_456061
NR27_0K01270	YGR200C	ELP2	XP_502179	XP_720462	XP_448266	NP_588047	XP_022676105	KAG0670339	XP_041408295	XP_456062
NR27_0K01280	YJR016C	ILV3	XP_502180	XP_721948	XP_445144	NP_593729	XP_022676106	KAG0670340	XP_041408296	XP_456063
NR27_0K01290	YGR203W	YCH1	XP_503042	XP_712639	XP_448265	NP_595247	XP_022677173	KAG0670341	XP_041408297	XP_454697
NR27_0K01300	YGR204W	ADE3	XP_503399	XP_712654	XP_448264	NP_595256	XP_022677171	KAG0670342	XP_041408298	XP_454695
NR27_0K01310	YGR205W	TDA10	XP_499704	XP_716479	XP_448263	NP_592905	XP_022677169	KAG0670343	XP_041408299	XP_454693
NR27_0K01320	YGR206W	MVB12			XP_448262		XP_022677165		XP_041408300	XP_454689
NR27_0K01330	YGR207C	CIR1	XP_502053	XP_711311	XP_448261	NP_593913	XP_022677164	KAG0670344	XP_041408301	XP_454688
NR27_0K01340	YGR208W	SER2	XP_501136	XP_715378	XP_448260	NP_595768	XP_022677163	KAG0670345	XP_041408302	XP_454687
NR27_0K01350	YGR209C	TRX2	XP_504863	XP_719372	XP_448259	NP_593852	XP_022677162	KAG0670346	XP_041408303	XP_454686
NR27_0K01360								KAG0670347	XP_041408304
NR27_0K01370								KAG0670348
NR27_0K01380	YGR210C	YGR210C	XP_504169	XP_723532	XP_448258	NP_595193	XP_022677157	KAG0670349	XP_041408305	XP_454681
NR27_0K01390	YGR211W	ZPR1	XP_505766	XP_718123	XP_448257	NP_594291	XP_022677156	KAG0670350	XP_041408306	XP_454680
NR27_0K01400	YKL015W	PUT3	XP_500584	XP_718793	XP_449193	NP_593605	XP_022677236	KAG0670351	XP_041408307	XP_454768
NR27_0K01410	YKL016C	ATP7	XP_500583	XP_711727	XP_449194	NP_596058	XP_022677235	KAG0670352	XP_041408308	XP_454767
NR27_0K01420	YKL017C	HCS1	XP_500586	XP_718790	XP_449195	NP_588369	XP_022677234	KAG0670353	XP_041408309	XP_454766
NR27_0K01430	YKL018W	SWD2	XP_505701	XP_711732	XP_449196	NP_595730	XP_022677233	KAG0670354	XP_041408310	XP_454765
NR27_0K01440	YKL018C-A	MCO12			XP_449197		XP_022677232		XP_041408311	XP_454764
NR27_0K01450	YKL019W	RAM2	XP_500960	XP_723503	XP_449198	NP_593518	XP_022677229	KAG0670355	XP_041408312	XP_454761
NR27_0K01460	YIR033W	MGA2	XP_500796		XP_446265	NP_594452	XP_022677228	KAG0670356	XP_041408313	XP_454760
NR27_0K01470	YKL021C	MAK11	XP_505338	XP_711439	XP_446266	NP_587918	XP_022676214	KAG0670357	XP_041408314	XP_454309
NR27_0K01480	YKL022C	CDC16	XP_500928	XP_711440	XP_449199	NP_593301	XP_022676212	KAG0670358	XP_041408315	XP_454311
NR27_0K01490			XP_501612					KAG0670359
NR27_0K01500	YKL023C-A	MIN9
NR27_0K01510	YKL024C	URA6	XP_505202	XP_710403	XP_449201	NP_001342723	XP_022676210	KAG0670360	XP_041408317	XP_454313
[truncated: 5,167 more rows]

## Sheet: D
CBS 8638	CBS 8639	NRRL Y-27205
[truncated: 126 more rows]

[truncated: 3 more sheets: E, F, G]
