# Supplementary material for: High quality de novo genome assembly of the non-conventional yeast Kazachstania bulderi describes a potential low pH production host for biorefineries
Source: Commun Biol. 2023 Sep 7;6:918. doi: 10.1038/s42003-023-05285-0 (PMC10484914; doi:10.1038/s42003-023-05285-0)
Supplement: Supplementary file 5 — Supplementary Data 3 [file 42003_2023_5285_MOESM5_ESM.xlsx]

## Sheet: Label
Supplementary Data 3. Predicted GO terms by DeepFRI for Molecular Function (MF), Biological Process (BP) and Cellular Components (CC) GO terms and EC numbers for the potential specific K. bulderi proteins
Sheet A	CBS 8638
Sheet B	CBS 8639
Sheet C	NRRL Y-27205

## Sheet: A. CBS 8638
Protein	Molecular Function	Biological Process	Cellular Component
KB38_0A00100	transition metal ion binding (GO:0046914, 0.22077); electron transfer activity (GO:0009055, 0.15098);	cell communication (GO:0007154, 0.77021); signaling (GO:0023052, 0.76731); signal transduction (GO:0007165, 0.73288); cellular response to stimulus (GO:0051716, 0.72179); localization (GO:0051179, 0.59160); positive regulation of biological process (GO:0048518, 0.55944); multicellular organismal process (GO:0032501, 0.53480); positive regulation of cellular process (GO:0048522, 0.50964); regulati…	intrinsic component of membrane (GO:0031224, 0.59788); integral component of membrane (GO:0016021, 0.58054); cell periphery (GO:0071944, 0.48146); plasma membrane (GO:0005886, 0.46320); endomembrane system (GO:0012505, 0.35862); organelle membrane (GO:0031090, 0.35364); membrane protein complex (GO:0098796, 0.28237); plasma membrane bounded cell projection (GO:0120025, 0.22232); vesicle (GO:00319…
KB38_0A00110	RNA binding (GO:0003723, 0.27782); DNA binding (GO:0003677, 0.21547); catalytic activity, acting on a protein (GO:0140096, 0.12287); transition metal ion binding (GO:0046914, 0.10006);	RNA metabolic process (GO:0016070, 0.61138); nucleic acid-templated transcription (GO:0097659, 0.45013); cellular component organization or biogenesis (GO:0071840, 0.44433); RNA biosynthetic process (GO:0032774, 0.43572); nucleobase-containing compound biosynthetic process (GO:0034654, 0.42134); negative regulation of biological process (GO:0048519, 0.41947); cellular component organization (GO:0…	nucleus (GO:0005634, 0.30669); endomembrane system (GO:0012505, 0.23783); intrinsic component of membrane (GO:0031224, 0.20653); integral component of membrane (GO:0016021, 0.19649); cell periphery (GO:0071944, 0.19377); plasma membrane (GO:0005886, 0.19122); non-membrane-bounded organelle (GO:0043228, 0.14246); intracellular non-membrane-bounded organelle (GO:0043232, 0.14144); organelle membran…
KB38_0A00420	NA	localization (GO:0051179, 0.55921); signaling (GO:0023052, 0.46082); cell communication (GO:0007154, 0.45181); establishment of localization (GO:0051234, 0.44768); transport (GO:0006810, 0.44349); signal transduction (GO:0007165, 0.43022); cellular response to stimulus (GO:0051716, 0.40325); multicellular organismal process (GO:0032501, 0.30076); cellular component organization (GO:0016043, 0.271…	cell periphery (GO:0071944, 0.67445); plasma membrane (GO:0005886, 0.65127); intrinsic component of membrane (GO:0031224, 0.63088); integral component of membrane (GO:0016021, 0.60005); intrinsic component of plasma membrane (GO:0031226, 0.37212); integral component of plasma membrane (GO:0005887, 0.36041); cell projection (GO:0042995, 0.22496); extracellular region (GO:0005576, 0.19192); cell ju…
KB38_0A00450	RNA binding (GO:0003723, 0.31941); structural molecule activity (GO:0005198, 0.17300); structural constituent of ribosome (GO:0003735, 0.14320); carbohydrate derivative binding (GO:0097367, 0.13779); ribonucleotide binding (GO:0032553, 0.12529);	regulation of RNA metabolic process (GO:0051252, 0.99383); regulation of nucleic acid-templated transcription (GO:1903506, 0.99315); regulation of nucleobase-containing compound metabolic process (GO:0019219, 0.99307); regulation of RNA biosynthetic process (GO:2001141, 0.99296); regulation of transcription, DNA-templated (GO:0006355, 0.99251); RNA metabolic process (GO:0016070, 0.99184); RNA bio…	intracellular non-membrane-bounded organelle (GO:0043232, 0.82093); non-membrane-bounded organelle (GO:0043228, 0.82048); ribosome (GO:0005840, 0.69861); intracellular organelle lumen (GO:0070013, 0.45038); membrane-enclosed lumen (GO:0031974, 0.44865); organelle lumen (GO:0043233, 0.44715); nucleus (GO:0005634, 0.32463); ribonucleoprotein complex (GO:1990904, 0.29051); mitochondrion (GO:0005739,…
KB38_0A00460	structural constituent of ribosome (GO:0003735, 0.99981); structural molecule activity (GO:0005198, 0.99976); RNA binding (GO:0003723, 0.77152); rRNA binding (GO:0019843, 0.59486);	peptide metabolic process (GO:0006518, 0.99973); cellular amide metabolic process (GO:0043603, 0.99972); peptide biosynthetic process (GO:0043043, 0.99971); amide biosynthetic process (GO:0043604, 0.99969); translation (GO:0006412, 0.99967);	ribosome (GO:0005840, 0.99394); intracellular non-membrane-bounded organelle (GO:0043232, 0.99345); non-membrane-bounded organelle (GO:0043228, 0.99298); ribosomal subunit (GO:0044391, 0.23031); ribonucleoprotein complex (GO:1990904, 0.21281); large ribosomal subunit (GO:0015934, 0.16154); cytosolic ribosome (GO:0022626, 0.12623); small ribosomal subunit (GO:0015935, 0.10332);
KB38_0A00710	NA	cellular amide metabolic process (GO:0043603, 0.24485); amide biosynthetic process (GO:0043604, 0.20412); peptide metabolic process (GO:0006518, 0.16895); peptide biosynthetic process (GO:0043043, 0.13977); translation (GO:0006412, 0.12467);	NA
KB38_0A01400	ion transmembrane transporter activity (GO:0015075, 0.69107); transmembrane transporter activity (GO:0022857, 0.64367); inorganic molecular entity transmembrane transporter activity (GO:0015318, 0.63495); passive transmembrane transporter activity (GO:0022803, 0.62275); channel activity (GO:0015267, 0.62128); transporter activity (GO:0005215, 0.61983); ion channel activity (GO:0005216, 0.61429); …	localization (GO:0051179, 0.46501); transport (GO:0006810, 0.42152); establishment of localization (GO:0051234, 0.41785); ion transport (GO:0006811, 0.35410); inorganic cation transmembrane transport (GO:0098662, 0.34069); inorganic ion transmembrane transport (GO:0098660, 0.33104); ion transmembrane transport (GO:0034220, 0.31825); cellular component organization (GO:0016043, 0.31712); cation tr…	intracellular non-membrane-bounded organelle (GO:0043232, 0.40161); non-membrane-bounded organelle (GO:0043228, 0.39510); organelle membrane (GO:0031090, 0.39304); endomembrane system (GO:0012505, 0.36765); nucleus (GO:0005634, 0.31449); intrinsic component of membrane (GO:0031224, 0.30959); integral component of membrane (GO:0016021, 0.29877); bounding membrane of organelle (GO:0098588, 0.29626)…
KB38_0A01410	DNA binding (GO:0003677, 0.99984); protein heterodimerization activity (GO:0046982, 0.99861); protein dimerization activity (GO:0046983, 0.99708); double-stranded DNA binding (GO:0003690, 0.13891);	cellular component organization or biogenesis (GO:0071840, 0.34805); cellular component organization (GO:0016043, 0.31213); organelle organization (GO:0006996, 0.23528); cellular component biogenesis (GO:0044085, 0.20733); RNA metabolic process (GO:0016070, 0.17882); cellular component assembly (GO:0022607, 0.15828); chromosome organization (GO:0051276, 0.11719); developmental process (GO:0032502…	intracellular non-membrane-bounded organelle (GO:0043232, 0.94282); non-membrane-bounded organelle (GO:0043228, 0.93871); nucleus (GO:0005634, 0.91421); chromosome (GO:0005694, 0.86089); chromatin (GO:0000785, 0.73600); nuclear lumen (GO:0031981, 0.70794); organelle lumen (GO:0043233, 0.68129); membrane-enclosed lumen (GO:0031974, 0.67893); intracellular organelle lumen (GO:0070013, 0.67592); nuc…
KB38_0A01440	RNA binding (GO:0003723, 0.20254);	localization (GO:0051179, 0.56374); establishment of localization (GO:0051234, 0.46416); cellular component organization or biogenesis (GO:0071840, 0.44923); transport (GO:0006810, 0.44303); cellular localization (GO:0051641, 0.43859); cellular component organization (GO:0016043, 0.40224); macromolecule localization (GO:0033036, 0.38332); protein localization (GO:0008104, 0.37979); establishment …	nucleus (GO:0005634, 0.74769); intracellular non-membrane-bounded organelle (GO:0043232, 0.52325); non-membrane-bounded organelle (GO:0043228, 0.52114); nuclear lumen (GO:0031981, 0.51746); membrane-enclosed lumen (GO:0031974, 0.47668); intracellular organelle lumen (GO:0070013, 0.47571); organelle lumen (GO:0043233, 0.47497); nucleoplasm (GO:0005654, 0.29329); catalytic complex (GO:1902494, 0.26…
KB38_0A01570	ion transmembrane transporter activity (GO:0015075, 0.28227); inorganic molecular entity transmembrane transporter activity (GO:0015318, 0.25461); transmembrane transporter activity (GO:0022857, 0.22880); transporter activity (GO:0005215, 0.22595); ion channel activity (GO:0005216, 0.19805); passive transmembrane transporter activity (GO:0022803, 0.19091); channel activity (GO:0015267, 0.18678); …	cellular response to stimulus (GO:0051716, 0.33787); cellular component organization or biogenesis (GO:0071840, 0.20536); cellular component organization (GO:0016043, 0.20385); localization (GO:0051179, 0.19281); organelle organization (GO:0006996, 0.17436); response to stress (GO:0006950, 0.15631); cell communication (GO:0007154, 0.15123); establishment of localization (GO:0051234, 0.14416); tra…	intrinsic component of membrane (GO:0031224, 0.54420); integral component of membrane (GO:0016021, 0.52272); cell periphery (GO:0071944, 0.48541); plasma membrane (GO:0005886, 0.46666); endomembrane system (GO:0012505, 0.37063); organelle membrane (GO:0031090, 0.27555); vesicle (GO:0031982, 0.24551); intracellular vesicle (GO:0097708, 0.22594); cytoplasmic vesicle (GO:0031410, 0.22546); extracell…
KB38_0A01860	molecular transducer activity (GO:0060089, 0.21894); signaling receptor activity (GO:0038023, 0.17528); transmembrane signaling receptor activity (GO:0004888, 0.11695); enzyme binding (GO:0019899, 0.10653);	regulation of primary metabolic process (GO:0080090, 0.71163); regulation of metabolic process (GO:0019222, 0.70979); regulation of macromolecule metabolic process (GO:0060255, 0.69271); regulation of nitrogen compound metabolic process (GO:0051171, 0.66725); nucleobase-containing compound biosynthetic process (GO:0034654, 0.64740); regulation of cellular metabolic process (GO:0031323, 0.64453); …	intrinsic component of membrane (GO:0031224, 0.79346); integral component of membrane (GO:0016021, 0.77110); plasma membrane (GO:0005886, 0.74446); cell periphery (GO:0071944, 0.74012); intrinsic component of plasma membrane (GO:0031226, 0.44187); integral component of plasma membrane (GO:0005887, 0.42239); cell junction (GO:0030054, 0.30290); synapse (GO:0045202, 0.28725); plasma membrane region…
KB38_0A01900	transmembrane transporter activity (GO:0022857, 0.24293); transporter activity (GO:0005215, 0.23669); ion transmembrane transporter activity (GO:0015075, 0.20044); cation transmembrane transporter activity (GO:0008324, 0.16249); inorganic molecular entity transmembrane transporter activity (GO:0015318, 0.15705); DNA binding (GO:0003677, 0.11296); inorganic cation transmembrane transporter activit…	localization (GO:0051179, 0.52661); transport (GO:0006810, 0.51625); establishment of localization (GO:0051234, 0.50887); ion transmembrane transport (GO:0034220, 0.32948); ion transport (GO:0006811, 0.32065); transmembrane transport (GO:0055085, 0.31847); cellular component organization or biogenesis (GO:0071840, 0.28242); cellular component organization (GO:0016043, 0.26870); cellular response …	nucleus (GO:0005634, 0.38688); intracellular non-membrane-bounded organelle (GO:0043232, 0.26128); non-membrane-bounded organelle (GO:0043228, 0.26124); intracellular organelle lumen (GO:0070013, 0.21417); membrane-enclosed lumen (GO:0031974, 0.21394); organelle lumen (GO:0043233, 0.21389); nuclear lumen (GO:0031981, 0.21063); intrinsic component of membrane (GO:0031224, 0.20454); integral compon…
KB38_0A02170	ion transmembrane transporter activity (GO:0015075, 0.84850); inorganic molecular entity transmembrane transporter activity (GO:0015318, 0.81526); transmembrane transporter activity (GO:0022857, 0.79500); transporter activity (GO:0005215, 0.76400); ion channel activity (GO:0005216, 0.73231); channel activity (GO:0015267, 0.71553); passive transmembrane transporter activity (GO:0022803, 0.71468); …	transport (GO:0006810, 0.72975); establishment of localization (GO:0051234, 0.72687); localization (GO:0051179, 0.72118); ion transmembrane transport (GO:0034220, 0.71660); transmembrane transport (GO:0055085, 0.70162); ion transport (GO:0006811, 0.64483); inorganic ion transmembrane transport (GO:0098660, 0.37516); cation transmembrane transport (GO:0098655, 0.31217); cation transport (GO:000681…	intrinsic component of membrane (GO:0031224, 0.76853); integral component of membrane (GO:0016021, 0.75805); plasma membrane (GO:0005886, 0.56176); cell periphery (GO:0071944, 0.55907); endomembrane system (GO:0012505, 0.51950); organelle membrane (GO:0031090, 0.42903); intracellular vesicle (GO:0097708, 0.23724); cytoplasmic vesicle (GO:0031410, 0.23676); vesicle (GO:0031982, 0.23158); bounding …
KB38_0A02480	carbohydrate derivative binding (GO:0097367, 0.28238); ribonucleotide binding (GO:0032553, 0.27439); purine nucleotide binding (GO:0017076, 0.25790); purine ribonucleoside triphosphate binding (GO:0035639, 0.24973); purine ribonucleotide binding (GO:0032555, 0.24280); transferase activity, transferring phosphorus-containing groups (GO:0016772, 0.20763); catalytic activity, acting on a protein (GO…	phosphorus metabolic process (GO:0006793, 0.99262); phosphate-containing compound metabolic process (GO:0006796, 0.99161); purine-containing compound metabolic process (GO:0072521, 0.95589); purine nucleotide metabolic process (GO:0006163, 0.95352); purine ribonucleotide biosynthetic process (GO:0009152, 0.94525); ribonucleotide biosynthetic process (GO:0009260, 0.94451); purine ribonucleotide me…	nucleus (GO:0005634, 0.30381); cytosol (GO:0005829, 0.10927);
KB38_0A02580	RNA binding (GO:0003723, 0.17878); structural molecule activity (GO:0005198, 0.16511);	cellular component organization or biogenesis (GO:0071840, 0.14563); cellular response to stimulus (GO:0051716, 0.13793); cellular component organization (GO:0016043, 0.10674);	nucleus (GO:0005634, 0.19578);
KB38_0A02720	nuclease activity (GO:0004518, 0.52616); DNA binding (GO:0003677, 0.41748); RNA binding (GO:0003723, 0.40920); hydrolase activity, acting on ester bonds (GO:0016788, 0.36759); ribonuclease activity (GO:0004540, 0.35059); endonuclease activity (GO:0004519, 0.32267); exoribonuclease activity (GO:0004532, 0.31940); exoribonuclease activity, producing 5'-phosphomonoesters (GO:0016896, 0.31822); exonu…	RNA metabolic process (GO:0016070, 0.42735); viral process (GO:0016032, 0.33464); cellular component organization or biogenesis (GO:0071840, 0.32098); symbiotic process (GO:0044403, 0.30612); interspecies interaction between organisms (GO:0044419, 0.27563); cellular component organization (GO:0016043, 0.27303); viral life cycle (GO:0019058, 0.26143); interaction with host (GO:0051701, 0.21332); l…	nucleus (GO:0005634, 0.38228); non-membrane-bounded organelle (GO:0043228, 0.21617); intracellular non-membrane-bounded organelle (GO:0043232, 0.21147); membrane-enclosed lumen (GO:0031974, 0.14103); intracellular organelle lumen (GO:0070013, 0.14030); organelle lumen (GO:0043233, 0.14016); endomembrane system (GO:0012505, 0.13108); nuclear lumen (GO:0031981, 0.12226); cytosol (GO:0005829, 0.1122…
KB38_0A02730	DNA binding (GO:0003677, 0.15706);	aromatic compound biosynthetic process (GO:0019438, 0.68816); nucleobase-containing compound biosynthetic process (GO:0034654, 0.67407); RNA biosynthetic process (GO:0032774, 0.63260); RNA metabolic process (GO:0016070, 0.60690); nucleic acid-templated transcription (GO:0097659, 0.54898); transcription, DNA-templated (GO:0006351, 0.53733); regulation of nucleobase-containing compound metabolic pr…	nucleus (GO:0005634, 0.24804); intracellular non-membrane-bounded organelle (GO:0043232, 0.10118);
KB38_0A02740	RNA binding (GO:0003723, 0.21123); structural molecule activity (GO:0005198, 0.10322);	RNA metabolic process (GO:0016070, 0.43444); cellular component organization or biogenesis (GO:0071840, 0.32230); RNA processing (GO:0006396, 0.28690); cellular component organization (GO:0016043, 0.25691); mRNA metabolic process (GO:0016071, 0.24642); regulation of metabolic process (GO:0019222, 0.22773); regulation of macromolecule metabolic process (GO:0060255, 0.22105); cellular component bio…	nucleus (GO:0005634, 0.55350); non-membrane-bounded organelle (GO:0043228, 0.36676); intracellular non-membrane-bounded organelle (GO:0043232, 0.36394); nuclear lumen (GO:0031981, 0.33675); membrane-enclosed lumen (GO:0031974, 0.31139); organelle lumen (GO:0043233, 0.31125); intracellular organelle lumen (GO:0070013, 0.31103); nucleoplasm (GO:0005654, 0.22067); ribonucleoprotein complex (GO:19909…
KB38_0A03230	RNA binding (GO:0003723, 0.19655); catalytic activity, acting on a protein (GO:0140096, 0.15729); peptidase activity (GO:0008233, 0.15613); DNA binding (GO:0003677, 0.15062); peptidase activity, acting on L-amino acid peptides (GO:0070011, 0.11468);	RNA metabolic process (GO:0016070, 0.53167); translation (GO:0006412, 0.37982); amide biosynthetic process (GO:0043604, 0.35008); peptide biosynthetic process (GO:0043043, 0.34541); cellular amide metabolic process (GO:0043603, 0.32324); peptide metabolic process (GO:0006518, 0.32121); ncRNA metabolic process (GO:0034660, 0.25607); cellular component organization or biogenesis (GO:0071840, 0.2051…	nucleus (GO:0005634, 0.75798); membrane-enclosed lumen (GO:0031974, 0.49010); intracellular organelle lumen (GO:0070013, 0.48925); organelle lumen (GO:0043233, 0.48907); nuclear lumen (GO:0031981, 0.48196); intracellular non-membrane-bounded organelle (GO:0043232, 0.40333); non-membrane-bounded organelle (GO:0043228, 0.40076); nucleoplasm (GO:0005654, 0.28847); catalytic complex (GO:1902494, 0.25…
KB38_0A03390	DNA binding (GO:0003677, 0.42498); transcription regulator activity (GO:0140110, 0.20576); DNA-binding transcription factor activity (GO:0003700, 0.20310); sequence-specific DNA binding (GO:0043565, 0.16466); enzyme binding (GO:0019899, 0.13217); DNA-binding transcription factor activity, RNA polymerase II-specific (GO:0000981, 0.12969); catalytic activity, acting on a protein (GO:0140096, 0.1231…	ion transport (GO:0006811, 0.45791); localization (GO:0051179, 0.42562); ion transmembrane transport (GO:0034220, 0.40547); transport (GO:0006810, 0.40474); establishment of localization (GO:0051234, 0.39924); transmembrane transport (GO:0055085, 0.35115); cation transport (GO:0006812, 0.34597); cation transmembrane transport (GO:0098655, 0.34143); inorganic ion transmembrane transport (GO:009866…	nucleus (GO:0005634, 0.19636); intracellular non-membrane-bounded organelle (GO:0043232, 0.13076); non-membrane-bounded organelle (GO:0043228, 0.12756);
KB38_0A03460	NA	localization (GO:0051179, 0.31340); establishment of localization (GO:0051234, 0.28514); transport (GO:0006810, 0.28257); transmembrane transport (GO:0055085, 0.19578); ion transmembrane transport (GO:0034220, 0.16017); cellular component organization (GO:0016043, 0.15974); ion transport (GO:0006811, 0.15757); cellular component organization or biogenesis (GO:0071840, 0.15222); cation transport (…	ribosome (GO:0005840, 0.99062); intracellular non-membrane-bounded organelle (GO:0043232, 0.98052); non-membrane-bounded organelle (GO:0043228, 0.97917); ribosomal subunit (GO:0044391, 0.50623); ribonucleoprotein complex (GO:1990904, 0.44307); mitochondrion (GO:0005739, 0.42411); mitochondrial protein complex (GO:0098798, 0.41933); mitochondrial ribosome (GO:0005761, 0.39850); organellar ribosome…
KB38_0A03500	guanyl nucleotide binding (GO:0019001, 0.72010); guanyl ribonucleotide binding (GO:0032561, 0.69167); purine ribonucleoside binding (GO:0032550, 0.66645); ribonucleoside binding (GO:0032549, 0.65740); purine nucleoside binding (GO:0001883, 0.65325); GTP binding (GO:0005525, 0.65228); nucleoside binding (GO:0001882, 0.64465); hydrolase activity, acting on acid anhydrides, in phosphorus-containing …	cellular component organization or biogenesis (GO:0071840, 0.55144); cellular component organization (GO:0016043, 0.53724); organelle organization (GO:0006996, 0.48385); microtubule-based process (GO:0007017, 0.32887); cytoskeleton organization (GO:0007010, 0.27179); developmental process (GO:0032502, 0.20004); localization (GO:0051179, 0.19913); multicellular organismal process (GO:0032501, 0.19…	polymeric cytoskeletal fiber (GO:0099513, 0.73284); supramolecular fiber (GO:0099512, 0.73243); cytoskeleton (GO:0005856, 0.72638); supramolecular polymer (GO:0099081, 0.71271); non-membrane-bounded organelle (GO:0043228, 0.70948); intracellular non-membrane-bounded organelle (GO:0043232, 0.69695); supramolecular complex (GO:0099080, 0.69122); microtubule (GO:0005874, 0.68171); microtubule cytosk…
KB38_0A03580	structural constituent of ribosome (GO:0003735, 0.22641); RNA binding (GO:0003723, 0.21713); hydrolase activity, acting on ester bonds (GO:0016788, 0.19460); structural molecule activity (GO:0005198, 0.17519); DNA binding (GO:0003677, 0.15794); nuclease activity (GO:0004518, 0.15048); rRNA binding (GO:0019843, 0.13864); catalytic activity, acting on DNA (GO:0140097, 0.12423); catalytic activity, …	cellular component organization or biogenesis (GO:0071840, 0.18304); cellular component organization (GO:0016043, 0.14205);	nucleus (GO:0005634, 0.34489); non-membrane-bounded organelle (GO:0043228, 0.15907); intracellular non-membrane-bounded organelle (GO:0043232, 0.15785); membrane-enclosed lumen (GO:0031974, 0.12715); intracellular organelle lumen (GO:0070013, 0.12647); organelle lumen (GO:0043233, 0.12641); nuclear lumen (GO:0031981, 0.12124); cytosol (GO:0005829, 0.10641);
KB38_0A03950	RNA binding (GO:0003723, 0.28612); endonuclease activity (GO:0004519, 0.23957); nuclease activity (GO:0004518, 0.23651); hydrolase activity, acting on ester bonds (GO:0016788, 0.20984); catalytic activity, acting on RNA (GO:0140098, 0.19070); DNA binding (GO:0003677, 0.15524); structural molecule activity (GO:0005198, 0.13409); transferase activity, transferring one-carbon groups (GO:0016741, 0.1…	phosphorus metabolic process (GO:0006793, 0.36435); phosphate-containing compound metabolic process (GO:0006796, 0.36143); macromolecule modification (GO:0043412, 0.33324); protein modification process (GO:0036211, 0.30697); cellular protein modification process (GO:0006464, 0.30676); protein phosphorylation (GO:0006468, 0.29855); phosphorylation (GO:0016310, 0.28102); regulation of metabolic pro…	organelle membrane (GO:0031090, 0.45369); endomembrane system (GO:0012505, 0.42333); bounding membrane of organelle (GO:0098588, 0.27455); intrinsic component of membrane (GO:0031224, 0.25253); integral component of membrane (GO:0016021, 0.25039); whole membrane (GO:0098805, 0.22358); endoplasmic reticulum (GO:0005783, 0.21328); organelle envelope (GO:0031967, 0.20870); nuclear outer membrane-end…
KB38_0A04810	structural molecule activity (GO:0005198, 1.00000); structural constituent of ribosome (GO:0003735, 1.00000);	amide biosynthetic process (GO:0043604, 0.99940); peptide metabolic process (GO:0006518, 0.99940); translation (GO:0006412, 0.99939); peptide biosynthetic process (GO:0043043, 0.99938); cellular amide metabolic process (GO:0043603, 0.99909); cellular component organization or biogenesis (GO:0071840, 0.23231); ribonucleoprotein complex biogenesis (GO:0022613, 0.20581); ribosome biogenesis (GO:0042…	ribosome (GO:0005840, 0.99611); intracellular non-membrane-bounded organelle (GO:0043232, 0.99600); non-membrane-bounded organelle (GO:0043228, 0.99557); ribonucleoprotein complex (GO:1990904, 0.52038); ribosomal subunit (GO:0044391, 0.40853); cytosolic ribosome (GO:0022626, 0.39282); cytosolic large ribosomal subunit (GO:0022625, 0.35990); large ribosomal subunit (GO:0015934, 0.32371); cytosol (…
KB38_0A04880	transporter activity (GO:0005215, 0.29787); transmembrane transporter activity (GO:0022857, 0.19478); channel activity (GO:0015267, 0.14805); passive transmembrane transporter activity (GO:0022803, 0.13967);	localization (GO:0051179, 0.82195); establishment of localization (GO:0051234, 0.81079); transport (GO:0006810, 0.80647); transmembrane transport (GO:0055085, 0.76517); ion transmembrane transport (GO:0034220, 0.71861); ion transport (GO:0006811, 0.71767); cation transport (GO:0006812, 0.62514); cation transmembrane transport (GO:0098655, 0.58408); inorganic ion transmembrane transport (GO:009866…	cell periphery (GO:0071944, 0.52225); plasma membrane (GO:0005886, 0.47826); intrinsic component of membrane (GO:0031224, 0.46971); integral component of membrane (GO:0016021, 0.43839); intrinsic component of plasma membrane (GO:0031226, 0.18575); integral component of plasma membrane (GO:0005887, 0.16233); extracellular region (GO:0005576, 0.15505); cell projection (GO:0042995, 0.13142);
KB38_0A04890	purine ribonucleotide binding (GO:0032555, 0.27617); purine ribonucleoside triphosphate binding (GO:0035639, 0.27285); purine nucleotide binding (GO:0017076, 0.26494); ribonucleotide binding (GO:0032553, 0.23363); hydrolase activity, acting on acid anhydrides (GO:0016817, 0.20542); hydrolase activity, acting on acid anhydrides, in phosphorus-containing anhydrides (GO:0016818, 0.20158); carbohydra…	cellular component organization or biogenesis (GO:0071840, 0.22541); cellular component organization (GO:0016043, 0.21879); organelle organization (GO:0006996, 0.15078);	extracellular region (GO:0005576, 0.26932); cell periphery (GO:0071944, 0.17116); nucleus (GO:0005634, 0.11498);
KB38_0A05020	NA	developmental process (GO:0032502, 0.53594); anatomical structure development (GO:0048856, 0.49154); cellular component organization (GO:0016043, 0.43283); cellular component organization or biogenesis (GO:0071840, 0.42587); multicellular organismal process (GO:0032501, 0.37824); multicellular organism development (GO:0007275, 0.27846); system development (GO:0048731, 0.14007); cell communication…	nucleus (GO:0005634, 0.99978);
KB38_0A05040	adenyl ribonucleotide binding (GO:0032559, 0.99840); adenyl nucleotide binding (GO:0030554, 0.99823); purine ribonucleotide binding (GO:0032555, 0.99812); ATP binding (GO:0005524, 0.99812); ribonucleotide binding (GO:0032553, 0.99805); purine ribonucleoside triphosphate binding (GO:0035639, 0.99802); purine nucleotide binding (GO:0017076, 0.99789); carbohydrate derivative binding (GO:0097367, 0.9…	cellular component organization or biogenesis (GO:0071840, 0.17363); RNA metabolic process (GO:0016070, 0.17067); aromatic compound biosynthetic process (GO:0019438, 0.14743); cellular component organization (GO:0016043, 0.13964); cellular response to stimulus (GO:0051716, 0.13621); macromolecule modification (GO:0043412, 0.12327); nucleobase-containing compound biosynthetic process (GO:0034654, …	nucleus (GO:0005634, 0.26378); cytosol (GO:0005829, 0.13100); intracellular non-membrane-bounded organelle (GO:0043232, 0.11592); non-membrane-bounded organelle (GO:0043228, 0.11555);
KB38_0A05100	NA	localization (GO:0051179, 0.91423); establishment of localization (GO:0051234, 0.90164); transport (GO:0006810, 0.90155); transmembrane transport (GO:0055085, 0.70457); ion transport (GO:0006811, 0.66033); organic substance transport (GO:0071702, 0.47668); ion transmembrane transport (GO:0034220, 0.44446); nitrogen compound transport (GO:0071705, 0.33347); cation transport (GO:0006812, 0.32189); …	intrinsic component of membrane (GO:0031224, 0.48404); integral component of membrane (GO:0016021, 0.46724); cell periphery (GO:0071944, 0.35139); plasma membrane (GO:0005886, 0.31429); organelle membrane (GO:0031090, 0.22264); membrane protein complex (GO:0098796, 0.18601); endomembrane system (GO:0012505, 0.17533); bounding membrane of organelle (GO:0098588, 0.12223); envelope (GO:0031975, 0.11…
KB38_0A05250	pyrophosphatase activity (GO:0016462, 1.00000); guanyl nucleotide binding (GO:0019001, 1.00000); purine ribonucleoside binding (GO:0032550, 1.00000); hydrolase activity, acting on acid anhydrides (GO:0016817, 1.00000); guanyl ribonucleotide binding (GO:0032561, 1.00000); GTPase activity (GO:0003924, 1.00000); hydrolase activity, acting on acid anhydrides, in phosphorus-containing anhydrides (GO:0…	translation (GO:0006412, 0.99881); cellular amide metabolic process (GO:0043603, 0.99853); peptide biosynthetic process (GO:0043043, 0.99842); peptide metabolic process (GO:0006518, 0.99829); amide biosynthetic process (GO:0043604, 0.99791); translational elongation (GO:0006414, 0.92488);	nucleus (GO:0005634, 0.16583); cytosol (GO:0005829, 0.12121);
KB38_0A05690	modified amino acid binding (GO:0072341, 0.46371); secondary active transmembrane transporter activity (GO:0015291, 0.37158); isomerase activity (GO:0016853, 0.35078); transmembrane transporter activity (GO:0022857, 0.30965); transporter activity (GO:0005215, 0.30468); intramolecular transferase activity (GO:0016866, 0.27761); monosaccharide binding (GO:0048029, 0.23337); oxidoreductase activity,…	establishment of localization (GO:0051234, 0.97725); transport (GO:0006810, 0.97430); localization (GO:0051179, 0.97317); transmembrane transport (GO:0055085, 0.91407); ion transport (GO:0006811, 0.68088); organic substance transport (GO:0071702, 0.58187); anion transport (GO:0006820, 0.51044); organic anion transport (GO:0015711, 0.48959); ion transmembrane transport (GO:0034220, 0.43788); organ…	intrinsic component of membrane (GO:0031224, 0.99043); integral component of membrane (GO:0016021, 0.98867); plasma membrane (GO:0005886, 0.98452); cell periphery (GO:0071944, 0.97944); intrinsic component of plasma membrane (GO:0031226, 0.84134); integral component of plasma membrane (GO:0005887, 0.81511);
KB38_0A05700	modified amino acid binding (GO:0072341, 0.43994); secondary active transmembrane transporter activity (GO:0015291, 0.34841); transmembrane transporter activity (GO:0022857, 0.33759); isomerase activity (GO:0016853, 0.33654); transporter activity (GO:0005215, 0.32499); intramolecular transferase activity (GO:0016866, 0.29491); anion transmembrane transporter activity (GO:0008509, 0.21200); carboh…	establishment of localization (GO:0051234, 0.97283); transport (GO:0006810, 0.96955); localization (GO:0051179, 0.96741); transmembrane transport (GO:0055085, 0.90582); ion transport (GO:0006811, 0.62904); organic substance transport (GO:0071702, 0.58896); anion transport (GO:0006820, 0.51136); organic anion transport (GO:0015711, 0.50442); organic acid transport (GO:0015849, 0.44437); carboxylic…	intrinsic component of membrane (GO:0031224, 0.99148); integral component of membrane (GO:0016021, 0.98962); plasma membrane (GO:0005886, 0.98675); cell periphery (GO:0071944, 0.98269); intrinsic component of plasma membrane (GO:0031226, 0.85082); integral component of plasma membrane (GO:0005887, 0.82274);
KB38_0A06570	ATP binding (GO:0005524, 0.97160); adenyl nucleotide binding (GO:0030554, 0.97069); adenyl ribonucleotide binding (GO:0032559, 0.97046); purine ribonucleoside triphosphate binding (GO:0035639, 0.95514); purine ribonucleotide binding (GO:0032555, 0.95314); purine nucleotide binding (GO:0017076, 0.95193); ribonucleotide binding (GO:0032553, 0.94698); carbohydrate derivative binding (GO:0097367, 0.9…	localization (GO:0051179, 0.58531); establishment of localization (GO:0051234, 0.54882); transport (GO:0006810, 0.51583); cellular response to stimulus (GO:0051716, 0.31214); macromolecule localization (GO:0033036, 0.28324); response to stress (GO:0006950, 0.27118); cellular component organization or biogenesis (GO:0071840, 0.27031); organic substance transport (GO:0071702, 0.26574); protein loca…	periplasmic space (GO:0042597, 0.14036);
KB38_0A07140	peptidase activity (GO:0008233, 0.18898); RNA binding (GO:0003723, 0.17625); catalytic activity, acting on a protein (GO:0140096, 0.15338); DNA binding (GO:0003677, 0.14437); peptidase activity, acting on L-amino acid peptides (GO:0070011, 0.13517);	RNA metabolic process (GO:0016070, 0.59503); translation (GO:0006412, 0.36874); amide biosynthetic process (GO:0043604, 0.35298); peptide biosynthetic process (GO:0043043, 0.34512); ncRNA metabolic process (GO:0034660, 0.33066); cellular amide metabolic process (GO:0043603, 0.32275); peptide metabolic process (GO:0006518, 0.31940); cellular component organization or biogenesis (GO:0071840, 0.2046…	nucleus (GO:0005634, 0.76059); membrane-enclosed lumen (GO:0031974, 0.48884); intracellular organelle lumen (GO:0070013, 0.48803); organelle lumen (GO:0043233, 0.48780); nuclear lumen (GO:0031981, 0.48241); intracellular non-membrane-bounded organelle (GO:0043232, 0.41012); non-membrane-bounded organelle (GO:0043228, 0.40756); nucleoplasm (GO:0005654, 0.29081); catalytic complex (GO:1902494, 0.24…
KB38_0A07940	sulfur compound binding (GO:1901681, 0.99999); vitamin binding (GO:0019842, 0.99972); carboxy-lyase activity (GO:0016831, 0.99952); carbon-carbon lyase activity (GO:0016830, 0.99940); magnesium ion binding (GO:0000287, 0.99935); lyase activity (GO:0016829, 0.99806);	organic acid metabolic process (GO:0006082, 0.45899); oxoacid metabolic process (GO:0043436, 0.45154); carboxylic acid metabolic process (GO:0019752, 0.43784); catabolic process (GO:0009056, 0.35683); organic substance catabolic process (GO:1901575, 0.33218); cellular catabolic process (GO:0044248, 0.31276); cellular amino acid metabolic process (GO:0006520, 0.30273); small molecule catabolic pro…	cytosol (GO:0005829, 0.12515);
KB38_0A07960	NA	NA	non-membrane-bounded organelle (GO:0043228, 0.12078);
KB38_0A07970	structural constituent of ribosome (GO:0003735, 0.97210); structural molecule activity (GO:0005198, 0.97013); RNA binding (GO:0003723, 0.39706); rRNA binding (GO:0019843, 0.35569); large ribosomal subunit rRNA binding (GO:0070180, 0.15256);	amide biosynthetic process (GO:0043604, 0.83738); cellular amide metabolic process (GO:0043603, 0.80672); peptide biosynthetic process (GO:0043043, 0.80490); peptide metabolic process (GO:0006518, 0.80402); translation (GO:0006412, 0.80110); cellular component organization or biogenesis (GO:0071840, 0.33546); cellular component biogenesis (GO:0044085, 0.23957); cellular component organization (GO…	ribosome (GO:0005840, 0.99799); intracellular non-membrane-bounded organelle (GO:0043232, 0.99765); non-membrane-bounded organelle (GO:0043228, 0.99755); ribonucleoprotein complex (GO:1990904, 0.42229); ribosomal subunit (GO:0044391, 0.36672); cytosolic ribosome (GO:0022626, 0.31830); large ribosomal subunit (GO:0015934, 0.27178); cytosolic large ribosomal subunit (GO:0022625, 0.26406); cytosol (…
KB38_0A08080	nucleotidyltransferase activity (GO:0016779, 0.57716); transferase activity, transferring phosphorus-containing groups (GO:0016772, 0.51287); DNA binding (GO:0003677, 0.34939); RNA binding (GO:0003723, 0.32872); nuclease activity (GO:0004518, 0.31179); catalytic activity, acting on RNA (GO:0140098, 0.28924); DNA polymerase activity (GO:0034061, 0.25540); exonuclease activity (GO:0004527, 0.23978)…	interspecies interaction between organisms (GO:0044419, 0.31520); symbiotic process (GO:0044403, 0.23030); viral process (GO:0016032, 0.18196); localization (GO:0051179, 0.15959); viral life cycle (GO:0019058, 0.14958); establishment of localization (GO:0051234, 0.14485); transport (GO:0006810, 0.14316); interaction with host (GO:0051701, 0.14239); cellular component organization or biogenesis (G…	nucleus (GO:0005634, 0.32979); intracellular non-membrane-bounded organelle (GO:0043232, 0.19034); non-membrane-bounded organelle (GO:0043228, 0.18902); membrane-enclosed lumen (GO:0031974, 0.17577); organelle lumen (GO:0043233, 0.17431); intracellular organelle lumen (GO:0070013, 0.17425); endomembrane system (GO:0012505, 0.15720); cytosol (GO:0005829, 0.13464); nuclear lumen (GO:0031981, 0.1271…
KB38_0A08090	RNA binding (GO:0003723, 0.30884); hydrolase activity, acting on ester bonds (GO:0016788, 0.21640); DNA binding (GO:0003677, 0.19413); nuclease activity (GO:0004518, 0.19112); endonuclease activity (GO:0004519, 0.15765); catalytic activity, acting on RNA (GO:0140098, 0.13323); catalytic activity, acting on DNA (GO:0140097, 0.12389); transferase activity, transferring phosphorus-containing groups …	cellular component organization or biogenesis (GO:0071840, 0.37166); cellular component organization (GO:0016043, 0.31489); cellular component biogenesis (GO:0044085, 0.26366); localization (GO:0051179, 0.24412); organelle organization (GO:0006996, 0.22184); cellular component assembly (GO:0022607, 0.19344); establishment of localization (GO:0051234, 0.18667); RNA metabolic process (GO:0016070, 0…	nucleus (GO:0005634, 0.47431); intracellular non-membrane-bounded organelle (GO:0043232, 0.41960); non-membrane-bounded organelle (GO:0043228, 0.41888); nuclear lumen (GO:0031981, 0.28636); membrane-enclosed lumen (GO:0031974, 0.27999); organelle lumen (GO:0043233, 0.27947); intracellular organelle lumen (GO:0070013, 0.27946); cytoskeleton (GO:0005856, 0.27783); endomembrane system (GO:0012505, 0…
KB38_0A08110	DNA binding (GO:0003677, 0.21775); RNA binding (GO:0003723, 0.15838);	RNA metabolic process (GO:0016070, 0.77799); nucleic acid-templated transcription (GO:0097659, 0.63815); RNA biosynthetic process (GO:0032774, 0.63414); transcription, DNA-templated (GO:0006351, 0.61998); nucleobase-containing compound biosynthetic process (GO:0034654, 0.59140); aromatic compound biosynthetic process (GO:0019438, 0.57162); regulation of gene expression (GO:0010468, 0.54732); regu…	nucleus (GO:0005634, 0.40904); non-membrane-bounded organelle (GO:0043228, 0.36160); intracellular non-membrane-bounded organelle (GO:0043232, 0.35857); nuclear lumen (GO:0031981, 0.23821); membrane-enclosed lumen (GO:0031974, 0.23627); organelle lumen (GO:0043233, 0.23551); intracellular organelle lumen (GO:0070013, 0.23550); endomembrane system (GO:0012505, 0.22860); cytoskeleton (GO:0005856, 0…
KB38_0A08190	structural constituent of ribosome (GO:0003735, 0.81952); structural molecule activity (GO:0005198, 0.74204); RNA binding (GO:0003723, 0.26697); rRNA binding (GO:0019843, 0.19136);	amide biosynthetic process (GO:0043604, 0.99950); peptide biosynthetic process (GO:0043043, 0.99942); peptide metabolic process (GO:0006518, 0.99939); translation (GO:0006412, 0.99939); cellular amide metabolic process (GO:0043603, 0.99935);	ribosome (GO:0005840, 0.59450); non-membrane-bounded organelle (GO:0043228, 0.49627); intracellular non-membrane-bounded organelle (GO:0043232, 0.48389); nucleus (GO:0005634, 0.12246);
KB38_0A08230	sulfur compound binding (GO:1901681, 0.99999); vitamin binding (GO:0019842, 0.99982); carbon-carbon lyase activity (GO:0016830, 0.99964); carboxy-lyase activity (GO:0016831, 0.99964); magnesium ion binding (GO:0000287, 0.99936); lyase activity (GO:0016829, 0.99864);	organic acid metabolic process (GO:0006082, 0.44028); oxoacid metabolic process (GO:0043436, 0.43139); carboxylic acid metabolic process (GO:0019752, 0.41554); catabolic process (GO:0009056, 0.36859); organic substance catabolic process (GO:1901575, 0.34066); cellular catabolic process (GO:0044248, 0.31889); small molecule catabolic process (GO:0044282, 0.30087); cellular amino acid metabolic pro…	cytosol (GO:0005829, 0.12470);
KB38_0A08430	structural constituent of ribosome (GO:0003735, 0.99947); structural molecule activity (GO:0005198, 0.99884); rRNA binding (GO:0019843, 0.21232); RNA binding (GO:0003723, 0.20628);	peptide metabolic process (GO:0006518, 0.64605); cellular amide metabolic process (GO:0043603, 0.61031); amide biosynthetic process (GO:0043604, 0.61000); peptide biosynthetic process (GO:0043043, 0.59061); translation (GO:0006412, 0.57943); cellular component organization or biogenesis (GO:0071840, 0.11812); cellular component organization (GO:0016043, 0.11045);	NA
KB38_0A09090	RNA binding (GO:0003723, 0.32182); DNA binding (GO:0003677, 0.21729); transition metal ion binding (GO:0046914, 0.15619); zinc ion binding (GO:0008270, 0.14447);	RNA metabolic process (GO:0016070, 0.23324); cellular component organization or biogenesis (GO:0071840, 0.20298); cellular component organization (GO:0016043, 0.15270); cellular component biogenesis (GO:0044085, 0.13156); translation (GO:0006412, 0.12782); peptide biosynthetic process (GO:0043043, 0.12701); peptide metabolic process (GO:0006518, 0.12660); amide biosynthetic process (GO:0043604, 0…	extracellular region (GO:0005576, 0.39398); extracellular space (GO:0005615, 0.23678); nucleus (GO:0005634, 0.22626); cell periphery (GO:0071944, 0.17598); intrinsic component of membrane (GO:0031224, 0.16966); integral component of membrane (GO:0016021, 0.15509); endomembrane system (GO:0012505, 0.15490); plasma membrane (GO:0005886, 0.14801); vesicle (GO:0031982, 0.11545); non-membrane-bounded …
KB38_0A09910	isomerase activity (GO:0016853, 0.14046); oxidoreductase activity, acting on a sulfur group of donors (GO:0016667, 0.13046); intramolecular oxidoreductase activity (GO:0016860, 0.10508);	proteolysis (GO:0006508, 0.35163); interspecies interaction between organisms (GO:0044419, 0.23687); catabolic process (GO:0009056, 0.11847); response to stress (GO:0006950, 0.11359);	extracellular region (GO:0005576, 0.19687);
KB38_0A10000	NA	ribonucleoprotein complex biogenesis (GO:0022613, 0.64831); RNA processing (GO:0006396, 0.61246); RNA metabolic process (GO:0016070, 0.51059); cellular component biogenesis (GO:0044085, 0.44500); cellular component organization or biogenesis (GO:0071840, 0.44451); mRNA metabolic process (GO:0016071, 0.37695); mRNA processing (GO:0006397, 0.34565); RNA splicing (GO:0008380, 0.32660); ribosome biog…	ribonucleoprotein complex (GO:1990904, 0.98898); spliceosomal complex (GO:0005681, 0.95800); Sm-like protein family complex (GO:0120114, 0.93966); small nuclear ribonucleoprotein complex (GO:0030532, 0.92415); spliceosomal snRNP complex (GO:0097525, 0.91482); nucleus (GO:0005634, 0.72562); U4/U6 x U5 tri-snRNP complex (GO:0046540, 0.66376); spliceosomal tri-snRNP complex (GO:0097526, 0.59254); cy…
KB38_0A10030	nuclease activity (GO:0004518, 0.41686); hydrolase activity, acting on ester bonds (GO:0016788, 0.39429); endonuclease activity (GO:0004519, 0.26511); RNA binding (GO:0003723, 0.26229); DNA binding (GO:0003677, 0.24668); transferase activity, transferring phosphorus-containing groups (GO:0016772, 0.22888); catalytic activity, acting on DNA (GO:0140097, 0.17660); exonuclease activity (GO:0004527, …	RNA metabolic process (GO:0016070, 0.69772); regulation of macromolecule metabolic process (GO:0060255, 0.56974); regulation of metabolic process (GO:0019222, 0.56257); regulation of gene expression (GO:0010468, 0.54501); mRNA metabolic process (GO:0016071, 0.52005); cellular component organization or biogenesis (GO:0071840, 0.50792); regulation of nucleobase-containing compound metabolic process…	nucleus (GO:0005634, 0.95220); nuclear lumen (GO:0031981, 0.67387); membrane-enclosed lumen (GO:0031974, 0.63899); intracellular organelle lumen (GO:0070013, 0.63839); organelle lumen (GO:0043233, 0.63718); intracellular non-membrane-bounded organelle (GO:0043232, 0.48308); non-membrane-bounded organelle (GO:0043228, 0.48092); nucleoplasm (GO:0005654, 0.45031); catalytic complex (GO:1902494, 0.21…
KB38_0A10040	catalytic activity, acting on a protein (GO:0140096, 0.18424); transition metal ion binding (GO:0046914, 0.13759); enzyme binding (GO:0019899, 0.13257); zinc ion binding (GO:0008270, 0.13254); DNA binding (GO:0003677, 0.12988); RNA binding (GO:0003723, 0.12812); transferase activity, transferring one-carbon groups (GO:0016741, 0.12563); methyltransferase activity (GO:0008168, 0.12379); chromatin …	cellular response to stimulus (GO:0051716, 0.61535); signaling (GO:0023052, 0.60328); cell communication (GO:0007154, 0.58798); signal transduction (GO:0007165, 0.56213); positive regulation of biological process (GO:0048518, 0.55186); regulation of metabolic process (GO:0019222, 0.52659); regulation of macromolecule metabolic process (GO:0060255, 0.52609); positive regulation of cellular process…	intracellular non-membrane-bounded organelle (GO:0043232, 0.42906); non-membrane-bounded organelle (GO:0043228, 0.42635); nucleus (GO:0005634, 0.39904); cytoskeleton (GO:0005856, 0.29456); endomembrane system (GO:0012505, 0.27601); nuclear lumen (GO:0031981, 0.24722); membrane-enclosed lumen (GO:0031974, 0.23999); organelle lumen (GO:0043233, 0.23933); intracellular organelle lumen (GO:0070013, 0…

## Sheet: B. CBS 8639
Protein	Molecular Function	Biological Process	Cellular Component
KB39_0A00100	RNA binding (GO:0003723, 0.28569); DNA binding (GO:0003677, 0.21312); catalytic activity, acting on a protein (GO:0140096, 0.17584); transition metal ion binding (GO:0046914, 0.13681); translation initiation factor activity (GO:0003743, 0.13619); translation factor activity, RNA binding (GO:0008135, 0.12072); translation regulator activity (GO:0045182, 0.12071); translation regulator activity, nu…	RNA metabolic process (GO:0016070, 0.44764); cellular component organization or biogenesis (GO:0071840, 0.44121); cellular component organization (GO:0016043, 0.40526); negative regulation of biological process (GO:0048519, 0.39256); response to stress (GO:0006950, 0.33592); interspecies interaction between organisms (GO:0044419, 0.33484); multicellular organismal process (GO:0032501, 0.33279); c…	nucleus (GO:0005634, 0.29794); endomembrane system (GO:0012505, 0.22083); intrinsic component of membrane (GO:0031224, 0.17741); cell periphery (GO:0071944, 0.17606); plasma membrane (GO:0005886, 0.17356); integral component of membrane (GO:0016021, 0.16725); non-membrane-bounded organelle (GO:0043228, 0.12250); intracellular non-membrane-bounded organelle (GO:0043232, 0.12148); membrane-enclosed…
KB39_0A00110	molecular transducer activity (GO:0060089, 0.74892); signaling receptor activity (GO:0038023, 0.69622); transmembrane signaling receptor activity (GO:0004888, 0.62340); transmembrane transporter activity (GO:0022857, 0.45853); transporter activity (GO:0005215, 0.41790); ion transmembrane transporter activity (GO:0015075, 0.26892); G protein-coupled receptor activity (GO:0004930, 0.14480); inorgan…	localization (GO:0051179, 0.59740); transport (GO:0006810, 0.55614); establishment of localization (GO:0051234, 0.55542); cell communication (GO:0007154, 0.55380); signaling (GO:0023052, 0.54320); cellular response to stimulus (GO:0051716, 0.53221); signal transduction (GO:0007165, 0.50431); ion transport (GO:0006811, 0.25563); transmembrane transport (GO:0055085, 0.24105); response to chemical (…	intrinsic component of membrane (GO:0031224, 0.76532); integral component of membrane (GO:0016021, 0.75012); plasma membrane (GO:0005886, 0.44746); cell periphery (GO:0071944, 0.44368); intrinsic component of plasma membrane (GO:0031226, 0.19779); integral component of plasma membrane (GO:0005887, 0.17964);
KB39_0A00430	NA	localization (GO:0051179, 0.57463); signaling (GO:0023052, 0.46852); establishment of localization (GO:0051234, 0.46266); transport (GO:0006810, 0.46025); cell communication (GO:0007154, 0.45867); signal transduction (GO:0007165, 0.43877); cellular response to stimulus (GO:0051716, 0.40676); multicellular organismal process (GO:0032501, 0.28248); cellular component organization (GO:0016043, 0.262…	cell periphery (GO:0071944, 0.66420); plasma membrane (GO:0005886, 0.64032); intrinsic component of membrane (GO:0031224, 0.61823); integral component of membrane (GO:0016021, 0.58796); intrinsic component of plasma membrane (GO:0031226, 0.36600); integral component of plasma membrane (GO:0005887, 0.35493); cell projection (GO:0042995, 0.22672); extracellular region (GO:0005576, 0.19285); cell ju…
KB39_0A00470	structural constituent of ribosome (GO:0003735, 0.99981); structural molecule activity (GO:0005198, 0.99976); RNA binding (GO:0003723, 0.77152); rRNA binding (GO:0019843, 0.59486);	peptide metabolic process (GO:0006518, 0.99973); cellular amide metabolic process (GO:0043603, 0.99972); peptide biosynthetic process (GO:0043043, 0.99971); amide biosynthetic process (GO:0043604, 0.99969); translation (GO:0006412, 0.99967);	ribosome (GO:0005840, 0.99394); intracellular non-membrane-bounded organelle (GO:0043232, 0.99345); non-membrane-bounded organelle (GO:0043228, 0.99298); ribosomal subunit (GO:0044391, 0.23031); ribonucleoprotein complex (GO:1990904, 0.21281); large ribosomal subunit (GO:0015934, 0.16154); cytosolic ribosome (GO:0022626, 0.12623); small ribosomal subunit (GO:0015935, 0.10332);
KB39_0A00720	NA	cellular amide metabolic process (GO:0043603, 0.24485); amide biosynthetic process (GO:0043604, 0.20412); peptide metabolic process (GO:0006518, 0.16895); peptide biosynthetic process (GO:0043043, 0.13977); translation (GO:0006412, 0.12467);	NA
KB39_0A01420	ion transmembrane transporter activity (GO:0015075, 0.70750); transmembrane transporter activity (GO:0022857, 0.65785); inorganic molecular entity transmembrane transporter activity (GO:0015318, 0.65063); passive transmembrane transporter activity (GO:0022803, 0.63445); transporter activity (GO:0005215, 0.63375); channel activity (GO:0015267, 0.63304); ion channel activity (GO:0005216, 0.62691); …	localization (GO:0051179, 0.46609); transport (GO:0006810, 0.42344); establishment of localization (GO:0051234, 0.41933); ion transport (GO:0006811, 0.35904); inorganic cation transmembrane transport (GO:0098662, 0.34796); inorganic ion transmembrane transport (GO:0098660, 0.33775); ion transmembrane transport (GO:0034220, 0.32502); cation transmembrane transport (GO:0098655, 0.32186); cellular c…	intracellular non-membrane-bounded organelle (GO:0043232, 0.40367); non-membrane-bounded organelle (GO:0043228, 0.39694); organelle membrane (GO:0031090, 0.38267); endomembrane system (GO:0012505, 0.36170); nucleus (GO:0005634, 0.31951); intrinsic component of membrane (GO:0031224, 0.30421); integral component of membrane (GO:0016021, 0.29338); bounding membrane of organelle (GO:0098588, 0.28622)…
KB39_0A01430	DNA binding (GO:0003677, 0.99983); protein heterodimerization activity (GO:0046982, 0.99838); protein dimerization activity (GO:0046983, 0.99669); double-stranded DNA binding (GO:0003690, 0.14845); chromatin binding (GO:0003682, 0.10496);	cellular component organization or biogenesis (GO:0071840, 0.34562); cellular component organization (GO:0016043, 0.31113); organelle organization (GO:0006996, 0.23587); cellular component biogenesis (GO:0044085, 0.20565); RNA metabolic process (GO:0016070, 0.18508); cellular component assembly (GO:0022607, 0.15939); cellular response to stimulus (GO:0051716, 0.12087); developmental process (GO:0…	intracellular non-membrane-bounded organelle (GO:0043232, 0.94312); non-membrane-bounded organelle (GO:0043228, 0.93908); nucleus (GO:0005634, 0.91090); chromosome (GO:0005694, 0.85657); chromatin (GO:0000785, 0.73100); nuclear lumen (GO:0031981, 0.69581); organelle lumen (GO:0043233, 0.66858); membrane-enclosed lumen (GO:0031974, 0.66625); intracellular organelle lumen (GO:0070013, 0.66325); nuc…
KB39_0A01580	ion transmembrane transporter activity (GO:0015075, 0.31273); inorganic molecular entity transmembrane transporter activity (GO:0015318, 0.28587); transmembrane transporter activity (GO:0022857, 0.25432); transporter activity (GO:0005215, 0.24309); ion channel activity (GO:0005216, 0.23430); passive transmembrane transporter activity (GO:0022803, 0.22529); channel activity (GO:0015267, 0.21985); …	cellular response to stimulus (GO:0051716, 0.34645); cellular component organization or biogenesis (GO:0071840, 0.19130); localization (GO:0051179, 0.19113); cellular component organization (GO:0016043, 0.18893); cell communication (GO:0007154, 0.16890); organelle organization (GO:0006996, 0.15577); response to stress (GO:0006950, 0.15134); establishment of localization (GO:0051234, 0.13912); tra…	intrinsic component of membrane (GO:0031224, 0.55674); integral component of membrane (GO:0016021, 0.53331); cell periphery (GO:0071944, 0.49797); plasma membrane (GO:0005886, 0.47852); endomembrane system (GO:0012505, 0.34854); organelle membrane (GO:0031090, 0.24518); vesicle (GO:0031982, 0.23051); extracellular region (GO:0005576, 0.22805); intracellular vesicle (GO:0097708, 0.20645); cytoplas…
KB39_0A01870	molecular transducer activity (GO:0060089, 0.24479); signaling receptor activity (GO:0038023, 0.20362); transmembrane signaling receptor activity (GO:0004888, 0.13868); enzyme binding (GO:0019899, 0.11258);	regulation of metabolic process (GO:0019222, 0.69182); regulation of primary metabolic process (GO:0080090, 0.68961); regulation of macromolecule metabolic process (GO:0060255, 0.67413); regulation of nitrogen compound metabolic process (GO:0051171, 0.64630); nucleobase-containing compound biosynthetic process (GO:0034654, 0.64045); regulation of cellular metabolic process (GO:0031323, 0.62520); …	intrinsic component of membrane (GO:0031224, 0.79990); integral component of membrane (GO:0016021, 0.77816); plasma membrane (GO:0005886, 0.75078); cell periphery (GO:0071944, 0.74667); intrinsic component of plasma membrane (GO:0031226, 0.44802); integral component of plasma membrane (GO:0005887, 0.42911); cell junction (GO:0030054, 0.30838); synapse (GO:0045202, 0.29582); plasma membrane region…
KB39_0A01910	transporter activity (GO:0005215, 0.20819); transmembrane transporter activity (GO:0022857, 0.20033); ion transmembrane transporter activity (GO:0015075, 0.16419); cation transmembrane transporter activity (GO:0008324, 0.12587); inorganic molecular entity transmembrane transporter activity (GO:0015318, 0.12572); DNA binding (GO:0003677, 0.10421);	localization (GO:0051179, 0.51744); transport (GO:0006810, 0.51480); establishment of localization (GO:0051234, 0.50619); ion transmembrane transport (GO:0034220, 0.32078); transmembrane transport (GO:0055085, 0.30860); ion transport (GO:0006811, 0.29932); cellular component organization or biogenesis (GO:0071840, 0.28440); cellular component organization (GO:0016043, 0.27063); interspecies inter…	nucleus (GO:0005634, 0.40922); non-membrane-bounded organelle (GO:0043228, 0.26949); intracellular non-membrane-bounded organelle (GO:0043232, 0.26802); membrane-enclosed lumen (GO:0031974, 0.24131); organelle lumen (GO:0043233, 0.24120); intracellular organelle lumen (GO:0070013, 0.24099); nuclear lumen (GO:0031981, 0.23467); intrinsic component of membrane (GO:0031224, 0.19367); integral compon…
KB39_0A02170	nuclease activity (GO:0004518, 0.49462); hydrolase activity, acting on ester bonds (GO:0016788, 0.44023); endonuclease activity (GO:0004519, 0.35568); DNA binding (GO:0003677, 0.31621); RNA binding (GO:0003723, 0.28022); catalytic activity, acting on DNA (GO:0140097, 0.24253); exonuclease activity (GO:0004527, 0.20039); transferase activity, transferring phosphorus-containing groups (GO:0016772, …	RNA metabolic process (GO:0016070, 0.66364); regulation of macromolecule metabolic process (GO:0060255, 0.55603); regulation of metabolic process (GO:0019222, 0.55213); cellular component organization or biogenesis (GO:0071840, 0.51857); chromosome organization (GO:0051276, 0.51569); regulation of gene expression (GO:0010468, 0.51520); DNA metabolic process (GO:0006259, 0.47626); cellular compone…	nucleus (GO:0005634, 0.93846); nuclear lumen (GO:0031981, 0.63068); membrane-enclosed lumen (GO:0031974, 0.59427); intracellular organelle lumen (GO:0070013, 0.59354); organelle lumen (GO:0043233, 0.59231); intracellular non-membrane-bounded organelle (GO:0043232, 0.45271); non-membrane-bounded organelle (GO:0043228, 0.45076); nucleoplasm (GO:0005654, 0.42193); catalytic complex (GO:1902494, 0.20…
KB39_0A02180	catalytic activity, acting on a protein (GO:0140096, 0.17179); transition metal ion binding (GO:0046914, 0.13775); DNA binding (GO:0003677, 0.13365); RNA binding (GO:0003723, 0.13332); zinc ion binding (GO:0008270, 0.12892); enzyme binding (GO:0019899, 0.12883); protein-containing complex binding (GO:0044877, 0.11945); chromatin binding (GO:0003682, 0.11566); transferase activity, transferring on…	cellular response to stimulus (GO:0051716, 0.64321); signaling (GO:0023052, 0.62826); cell communication (GO:0007154, 0.61574); signal transduction (GO:0007165, 0.58881); positive regulation of biological process (GO:0048518, 0.58745); regulation of metabolic process (GO:0019222, 0.57279); regulation of macromolecule metabolic process (GO:0060255, 0.57098); regulation of cellular metabolic proces…	intracellular non-membrane-bounded organelle (GO:0043232, 0.42693); non-membrane-bounded organelle (GO:0043228, 0.42456); nucleus (GO:0005634, 0.38883); cytoskeleton (GO:0005856, 0.29544); endomembrane system (GO:0012505, 0.27593); cell periphery (GO:0071944, 0.24035); nuclear lumen (GO:0031981, 0.23989); membrane-enclosed lumen (GO:0031974, 0.23247); organelle lumen (GO:0043233, 0.23182); intrac…
KB39_0A02200	ion transmembrane transporter activity (GO:0015075, 0.86550); inorganic molecular entity transmembrane transporter activity (GO:0015318, 0.83729); transmembrane transporter activity (GO:0022857, 0.82070); transporter activity (GO:0005215, 0.78766); ion channel activity (GO:0005216, 0.74492); channel activity (GO:0015267, 0.73539); passive transmembrane transporter activity (GO:0022803, 0.73483); …	ion transmembrane transport (GO:0034220, 0.73080); transport (GO:0006810, 0.72755); establishment of localization (GO:0051234, 0.72478); localization (GO:0051179, 0.71952); transmembrane transport (GO:0055085, 0.70971); ion transport (GO:0006811, 0.65865); inorganic ion transmembrane transport (GO:0098660, 0.39171); cation transmembrane transport (GO:0098655, 0.31659); cation transport (GO:000681…	intrinsic component of membrane (GO:0031224, 0.77500); integral component of membrane (GO:0016021, 0.76523); plasma membrane (GO:0005886, 0.55376); cell periphery (GO:0071944, 0.55087); endomembrane system (GO:0012505, 0.52608); organelle membrane (GO:0031090, 0.43656); intracellular vesicle (GO:0097708, 0.23131); cytoplasmic vesicle (GO:0031410, 0.23059); bounding membrane of organelle (GO:00985…
KB39_0A02490	guanyl nucleotide binding (GO:0019001, 0.99848); purine nucleoside binding (GO:0001883, 0.99844); nucleoside binding (GO:0001882, 0.99837); purine ribonucleoside binding (GO:0032550, 0.99831); ribonucleoside binding (GO:0032549, 0.99829); GTP binding (GO:0005525, 0.99818); guanyl ribonucleotide binding (GO:0032561, 0.99811); pyrophosphatase activity (GO:0016462, 0.99370); hydrolase activity, acti…	RNA metabolic process (GO:0016070, 0.31542); RNA processing (GO:0006396, 0.21339); ncRNA metabolic process (GO:0034660, 0.17683); methylation (GO:0032259, 0.15921); tRNA metabolic process (GO:0006399, 0.14024); macromolecule modification (GO:0043412, 0.13423); amide biosynthetic process (GO:0043604, 0.13011); ncRNA processing (GO:0034470, 0.12701); aromatic compound biosynthetic process (GO:00194…	non-membrane-bounded organelle (GO:0043228, 0.57321); intracellular non-membrane-bounded organelle (GO:0043232, 0.53141); nucleus (GO:0005634, 0.30597); cytoskeleton (GO:0005856, 0.28042); supramolecular complex (GO:0099080, 0.19077); cytosol (GO:0005829, 0.14627); cell periphery (GO:0071944, 0.12529); organelle lumen (GO:0043233, 0.12273); membrane-enclosed lumen (GO:0031974, 0.12095); intracell…
KB39_0A02510	carbohydrate derivative binding (GO:0097367, 0.29007); ribonucleotide binding (GO:0032553, 0.28593); purine nucleotide binding (GO:0017076, 0.26789); purine ribonucleoside triphosphate binding (GO:0035639, 0.25937); purine ribonucleotide binding (GO:0032555, 0.25265); transferase activity, transferring phosphorus-containing groups (GO:0016772, 0.21788); catalytic activity, acting on a protein (GO…	phosphorus metabolic process (GO:0006793, 0.99349); phosphate-containing compound metabolic process (GO:0006796, 0.99249); purine-containing compound metabolic process (GO:0072521, 0.96240); purine nucleotide metabolic process (GO:0006163, 0.96066); purine ribonucleotide biosynthetic process (GO:0009152, 0.95410); ribonucleotide biosynthetic process (GO:0009260, 0.95323); purine ribonucleotide me…	nucleus (GO:0005634, 0.30727); cytosol (GO:0005829, 0.10917);
KB39_0A02610	structural molecule activity (GO:0005198, 0.19347); RNA binding (GO:0003723, 0.17865);	cellular component organization or biogenesis (GO:0071840, 0.13080); cellular response to stimulus (GO:0051716, 0.10853);	nucleus (GO:0005634, 0.19862);
KB39_0A02750	nuclease activity (GO:0004518, 0.57109); DNA binding (GO:0003677, 0.44872); RNA binding (GO:0003723, 0.41763); hydrolase activity, acting on ester bonds (GO:0016788, 0.40002); ribonuclease activity (GO:0004540, 0.39850); endonuclease activity (GO:0004519, 0.39232); exoribonuclease activity (GO:0004532, 0.37067); exoribonuclease activity, producing 5'-phosphomonoesters (GO:0016896, 0.36557); exonu…	RNA metabolic process (GO:0016070, 0.45355); cellular component organization or biogenesis (GO:0071840, 0.32419); cellular component organization (GO:0016043, 0.27155); viral process (GO:0016032, 0.24878); symbiotic process (GO:0044403, 0.22847); interspecies interaction between organisms (GO:0044419, 0.21315); viral life cycle (GO:0019058, 0.18516); localization (GO:0051179, 0.18437); nucleic ac…	nucleus (GO:0005634, 0.31111); non-membrane-bounded organelle (GO:0043228, 0.17351); intracellular non-membrane-bounded organelle (GO:0043232, 0.16807); endomembrane system (GO:0012505, 0.15023); membrane-enclosed lumen (GO:0031974, 0.11276); intracellular organelle lumen (GO:0070013, 0.11221); organelle lumen (GO:0043233, 0.11214); cell periphery (GO:0071944, 0.10695); cytosol (GO:0005829, 0.102…
KB39_0A02760	DNA binding (GO:0003677, 0.15706);	aromatic compound biosynthetic process (GO:0019438, 0.68816); nucleobase-containing compound biosynthetic process (GO:0034654, 0.67407); RNA biosynthetic process (GO:0032774, 0.63260); RNA metabolic process (GO:0016070, 0.60690); nucleic acid-templated transcription (GO:0097659, 0.54898); transcription, DNA-templated (GO:0006351, 0.53733); regulation of nucleobase-containing compound metabolic pr…	nucleus (GO:0005634, 0.24804); intracellular non-membrane-bounded organelle (GO:0043232, 0.10118);
KB39_0A02770	RNA binding (GO:0003723, 0.20908);	RNA metabolic process (GO:0016070, 0.44582); cellular component organization or biogenesis (GO:0071840, 0.32962); RNA processing (GO:0006396, 0.29806); cellular component organization (GO:0016043, 0.26427); mRNA metabolic process (GO:0016071, 0.26345); regulation of metabolic process (GO:0019222, 0.23714); regulation of macromolecule metabolic process (GO:0060255, 0.23115); cellular component bio…	nucleus (GO:0005634, 0.58241); non-membrane-bounded organelle (GO:0043228, 0.37261); intracellular non-membrane-bounded organelle (GO:0043232, 0.37031); nuclear lumen (GO:0031981, 0.35796); membrane-enclosed lumen (GO:0031974, 0.32854); organelle lumen (GO:0043233, 0.32840); intracellular organelle lumen (GO:0070013, 0.32826); nucleoplasm (GO:0005654, 0.23064); ribonucleoprotein complex (GO:19909…
KB39_0A03420	DNA binding (GO:0003677, 0.42498); transcription regulator activity (GO:0140110, 0.20576); DNA-binding transcription factor activity (GO:0003700, 0.20310); sequence-specific DNA binding (GO:0043565, 0.16466); enzyme binding (GO:0019899, 0.13217); DNA-binding transcription factor activity, RNA polymerase II-specific (GO:0000981, 0.12969); catalytic activity, acting on a protein (GO:0140096, 0.1231…	ion transport (GO:0006811, 0.45791); localization (GO:0051179, 0.42562); ion transmembrane transport (GO:0034220, 0.40547); transport (GO:0006810, 0.40474); establishment of localization (GO:0051234, 0.39924); transmembrane transport (GO:0055085, 0.35115); cation transport (GO:0006812, 0.34597); cation transmembrane transport (GO:0098655, 0.34143); inorganic ion transmembrane transport (GO:009866…	nucleus (GO:0005634, 0.19636); intracellular non-membrane-bounded organelle (GO:0043232, 0.13076); non-membrane-bounded organelle (GO:0043228, 0.12756);
KB39_0A03490	NA	localization (GO:0051179, 0.30755); establishment of localization (GO:0051234, 0.27988); transport (GO:0006810, 0.27735); transmembrane transport (GO:0055085, 0.19077); cellular component organization (GO:0016043, 0.15687); ion transmembrane transport (GO:0034220, 0.15394); ion transport (GO:0006811, 0.15188); cellular component organization or biogenesis (GO:0071840, 0.14917); cation transport (…	ribosome (GO:0005840, 0.99072); intracellular non-membrane-bounded organelle (GO:0043232, 0.98089); non-membrane-bounded organelle (GO:0043228, 0.97947); ribosomal subunit (GO:0044391, 0.50472); ribonucleoprotein complex (GO:1990904, 0.44215); mitochondrion (GO:0005739, 0.42017); mitochondrial protein complex (GO:0098798, 0.41495); mitochondrial ribosome (GO:0005761, 0.39582); organellar ribosome…
KB39_0A03560	DNA binding (GO:0003677, 0.18633); catalytic activity, acting on a protein (GO:0140096, 0.15828);	regulation of macromolecule metabolic process (GO:0060255, 0.70125); regulation of metabolic process (GO:0019222, 0.68478); regulation of nitrogen compound metabolic process (GO:0051171, 0.64737); regulation of cellular metabolic process (GO:0031323, 0.64127); regulation of primary metabolic process (GO:0080090, 0.63896); regulation of gene expression (GO:0010468, 0.63038); RNA metabolic process …	nucleus (GO:0005634, 0.18216);
KB39_0A03620	RNA binding (GO:0003723, 0.20915); structural constituent of ribosome (GO:0003735, 0.20145); hydrolase activity, acting on ester bonds (GO:0016788, 0.18378); structural molecule activity (GO:0005198, 0.15528); DNA binding (GO:0003677, 0.15380); nuclease activity (GO:0004518, 0.13989); ribonucleotide binding (GO:0032553, 0.13094); carbohydrate derivative binding (GO:0097367, 0.12713); rRNA binding…	cellular component organization or biogenesis (GO:0071840, 0.17823); cellular component organization (GO:0016043, 0.13346);	nucleus (GO:0005634, 0.34455); non-membrane-bounded organelle (GO:0043228, 0.15832); intracellular non-membrane-bounded organelle (GO:0043232, 0.15460); membrane-enclosed lumen (GO:0031974, 0.12026); intracellular organelle lumen (GO:0070013, 0.11953); organelle lumen (GO:0043233, 0.11950); nuclear lumen (GO:0031981, 0.11501); cytosol (GO:0005829, 0.10679);
KB39_0A03870	structural constituent of ribosome (GO:0003735, 0.99166); structural molecule activity (GO:0005198, 0.98732); RNA binding (GO:0003723, 0.19457); rRNA binding (GO:0019843, 0.10415);	peptide metabolic process (GO:0006518, 0.62366); cellular amide metabolic process (GO:0043603, 0.61104); amide biosynthetic process (GO:0043604, 0.58090); peptide biosynthetic process (GO:0043043, 0.55023); translation (GO:0006412, 0.54566); cellular component organization or biogenesis (GO:0071840, 0.11259); cellular component organization (GO:0016043, 0.10656);	intracellular non-membrane-bounded organelle (GO:0043232, 0.46005); non-membrane-bounded organelle (GO:0043228, 0.45625); ribosome (GO:0005840, 0.22629); nucleus (GO:0005634, 0.20081); ribonucleoprotein complex (GO:1990904, 0.12657);
KB39_0A03980	DNA binding (GO:0003677, 0.39783); nucleotidyltransferase activity (GO:0016779, 0.38630); RNA binding (GO:0003723, 0.28619); nuclease activity (GO:0004518, 0.28150); transferase activity, transferring phosphorus-containing groups (GO:0016772, 0.27759); hydrolase activity, acting on ester bonds (GO:0016788, 0.20894); catalytic activity, acting on RNA (GO:0140098, 0.18215); catalytic activity, acti…	cellular component organization or biogenesis (GO:0071840, 0.23382); cellular component organization (GO:0016043, 0.21702); interspecies interaction between organisms (GO:0044419, 0.19160); response to stress (GO:0006950, 0.18577); RNA metabolic process (GO:0016070, 0.17237); viral process (GO:0016032, 0.15707); proteolysis (GO:0006508, 0.15362); symbiotic process (GO:0044403, 0.15198); cellular …	nucleus (GO:0005634, 0.19872);
KB39_0A03990	RNA binding (GO:0003723, 0.28592); endonuclease activity (GO:0004519, 0.24887); nuclease activity (GO:0004518, 0.24667); hydrolase activity, acting on ester bonds (GO:0016788, 0.21729); catalytic activity, acting on RNA (GO:0140098, 0.19554); DNA binding (GO:0003677, 0.15655); structural molecule activity (GO:0005198, 0.13352); transferase activity, transferring one-carbon groups (GO:0016741, 0.1…	phosphorus metabolic process (GO:0006793, 0.37159); phosphate-containing compound metabolic process (GO:0006796, 0.36877); macromolecule modification (GO:0043412, 0.33897); protein modification process (GO:0036211, 0.31312); cellular protein modification process (GO:0006464, 0.31280); protein phosphorylation (GO:0006468, 0.30551); phosphorylation (GO:0016310, 0.28681); regulation of metabolic pro…	organelle membrane (GO:0031090, 0.45028); endomembrane system (GO:0012505, 0.41924); bounding membrane of organelle (GO:0098588, 0.27056); intrinsic component of membrane (GO:0031224, 0.24980); integral component of membrane (GO:0016021, 0.24773); whole membrane (GO:0098805, 0.21904); endoplasmic reticulum (GO:0005783, 0.21044); organelle envelope (GO:0031967, 0.20827); nuclear outer membrane-end…
KB39_0A04010	RNA binding (GO:0003723, 0.28985); endonuclease activity (GO:0004519, 0.23804); nuclease activity (GO:0004518, 0.23146); hydrolase activity, acting on ester bonds (GO:0016788, 0.20570); catalytic activity, acting on RNA (GO:0140098, 0.18237); DNA binding (GO:0003677, 0.15288); structural molecule activity (GO:0005198, 0.13216); transferase activity, transferring one-carbon groups (GO:0016741, 0.1…	phosphorus metabolic process (GO:0006793, 0.36951); phosphate-containing compound metabolic process (GO:0006796, 0.36682); macromolecule modification (GO:0043412, 0.33464); protein modification process (GO:0036211, 0.31192); cellular protein modification process (GO:0006464, 0.31167); protein phosphorylation (GO:0006468, 0.30632); phosphorylation (GO:0016310, 0.28562); regulation of metabolic pro…	organelle membrane (GO:0031090, 0.44727); endomembrane system (GO:0012505, 0.41608); bounding membrane of organelle (GO:0098588, 0.26678); intrinsic component of membrane (GO:0031224, 0.25108); integral component of membrane (GO:0016021, 0.24904); whole membrane (GO:0098805, 0.21463); endoplasmic reticulum (GO:0005783, 0.21001); organelle envelope (GO:0031967, 0.20647); nuclear outer membrane-end…
KB39_0A04870	structural molecule activity (GO:0005198, 1.00000); structural constituent of ribosome (GO:0003735, 1.00000);	amide biosynthetic process (GO:0043604, 0.99952); peptide metabolic process (GO:0006518, 0.99951); peptide biosynthetic process (GO:0043043, 0.99950); translation (GO:0006412, 0.99950); cellular amide metabolic process (GO:0043603, 0.99925); cellular component organization or biogenesis (GO:0071840, 0.22786); ribonucleoprotein complex biogenesis (GO:0022613, 0.19955); ribosome biogenesis (GO:0042…	ribosome (GO:0005840, 0.99631); intracellular non-membrane-bounded organelle (GO:0043232, 0.99617); non-membrane-bounded organelle (GO:0043228, 0.99575); ribonucleoprotein complex (GO:1990904, 0.51822); ribosomal subunit (GO:0044391, 0.40948); cytosolic ribosome (GO:0022626, 0.39188); cytosolic large ribosomal subunit (GO:0022625, 0.35807); large ribosomal subunit (GO:0015934, 0.32366); cytosol (…
KB39_0A04940	transporter activity (GO:0005215, 0.53416); transmembrane transporter activity (GO:0022857, 0.40061); channel activity (GO:0015267, 0.32429); passive transmembrane transporter activity (GO:0022803, 0.30920); ion transmembrane transporter activity (GO:0015075, 0.24424); inorganic molecular entity transmembrane transporter activity (GO:0015318, 0.22547); ion channel activity (GO:0005216, 0.13066);	localization (GO:0051179, 0.82127); establishment of localization (GO:0051234, 0.81521); transport (GO:0006810, 0.81016); transmembrane transport (GO:0055085, 0.78889); ion transmembrane transport (GO:0034220, 0.74360); ion transport (GO:0006811, 0.73619); cation transport (GO:0006812, 0.64302); cation transmembrane transport (GO:0098655, 0.61810); inorganic ion transmembrane transport (GO:009866…	cell periphery (GO:0071944, 0.48171); plasma membrane (GO:0005886, 0.43580); intrinsic component of membrane (GO:0031224, 0.42116); integral component of membrane (GO:0016021, 0.39376); intrinsic component of plasma membrane (GO:0031226, 0.14681); extracellular region (GO:0005576, 0.13847); integral component of plasma membrane (GO:0005887, 0.12741); cell projection (GO:0042995, 0.12459);
KB39_0A04950	purine ribonucleotide binding (GO:0032555, 0.29699); purine ribonucleoside triphosphate binding (GO:0035639, 0.29235); purine nucleotide binding (GO:0017076, 0.28445); ribonucleotide binding (GO:0032553, 0.25742); hydrolase activity, acting on acid anhydrides (GO:0016817, 0.22528); hydrolase activity, acting on acid anhydrides, in phosphorus-containing anhydrides (GO:0016818, 0.22107); carbohydra…	cellular component organization or biogenesis (GO:0071840, 0.26057); cellular component organization (GO:0016043, 0.25479); organelle organization (GO:0006996, 0.18850);	extracellular region (GO:0005576, 0.27645); cell periphery (GO:0071944, 0.15290); nucleus (GO:0005634, 0.10210);
KB39_0A05080	signaling receptor binding (GO:0005102, 0.13104);	developmental process (GO:0032502, 0.65150); anatomical structure development (GO:0048856, 0.62277); multicellular organismal process (GO:0032501, 0.54969); multicellular organism development (GO:0007275, 0.46023); cellular component organization (GO:0016043, 0.35930); cellular component organization or biogenesis (GO:0071840, 0.35736); system development (GO:0048731, 0.27050); cell communication…	nucleus (GO:0005634, 0.99960);
KB39_0A05100	adenyl ribonucleotide binding (GO:0032559, 0.99750); adenyl nucleotide binding (GO:0030554, 0.99725); purine ribonucleotide binding (GO:0032555, 0.99711); ATP binding (GO:0005524, 0.99709); ribonucleotide binding (GO:0032553, 0.99702); purine ribonucleoside triphosphate binding (GO:0035639, 0.99696); purine nucleotide binding (GO:0017076, 0.99675); carbohydrate derivative binding (GO:0097367, 0.9…	cellular component organization or biogenesis (GO:0071840, 0.18381); RNA metabolic process (GO:0016070, 0.17831); aromatic compound biosynthetic process (GO:0019438, 0.15244); cellular component organization (GO:0016043, 0.14884); cellular response to stimulus (GO:0051716, 0.14165); macromolecule modification (GO:0043412, 0.12760); multicellular organismal process (GO:0032501, 0.12643); nucleobas…	nucleus (GO:0005634, 0.27118); cytosol (GO:0005829, 0.13358); non-membrane-bounded organelle (GO:0043228, 0.11969); intracellular non-membrane-bounded organelle (GO:0043232, 0.11958);
KB39_0A05160	lipid binding (GO:0008289, 0.12466);	localization (GO:0051179, 0.91749); establishment of localization (GO:0051234, 0.90966); transport (GO:0006810, 0.90836); transmembrane transport (GO:0055085, 0.69569); ion transport (GO:0006811, 0.64440); organic substance transport (GO:0071702, 0.54567); ion transmembrane transport (GO:0034220, 0.40613); nitrogen compound transport (GO:0071705, 0.39534); cation transport (GO:0006812, 0.33935); …	intrinsic component of membrane (GO:0031224, 0.47059); integral component of membrane (GO:0016021, 0.45319); cell periphery (GO:0071944, 0.34353); plasma membrane (GO:0005886, 0.30498); organelle membrane (GO:0031090, 0.21188); membrane protein complex (GO:0098796, 0.17814); endomembrane system (GO:0012505, 0.16337); bounding membrane of organelle (GO:0098588, 0.11599); envelope (GO:0031975, 0.11…
KB39_0A05310	pyrophosphatase activity (GO:0016462, 1.00000); guanyl nucleotide binding (GO:0019001, 1.00000); hydrolase activity, acting on acid anhydrides (GO:0016817, 1.00000); GTPase activity (GO:0003924, 1.00000); hydrolase activity, acting on acid anhydrides, in phosphorus-containing anhydrides (GO:0016818, 1.00000); purine ribonucleoside binding (GO:0032550, 1.00000); guanyl ribonucleotide binding (GO:0…	translation (GO:0006412, 0.99855); cellular amide metabolic process (GO:0043603, 0.99822); peptide biosynthetic process (GO:0043043, 0.99811); peptide metabolic process (GO:0006518, 0.99793); amide biosynthetic process (GO:0043604, 0.99750); translational elongation (GO:0006414, 0.90714);	nucleus (GO:0005634, 0.17234); cytosol (GO:0005829, 0.12266);
KB39_0A05750	modified amino acid binding (GO:0072341, 0.43946); isomerase activity (GO:0016853, 0.36687); secondary active transmembrane transporter activity (GO:0015291, 0.35946); transmembrane transporter activity (GO:0022857, 0.35706); transporter activity (GO:0005215, 0.33997); intramolecular transferase activity (GO:0016866, 0.32850); anion transmembrane transporter activity (GO:0008509, 0.23563); oxidor…	establishment of localization (GO:0051234, 0.98015); transport (GO:0006810, 0.97756); localization (GO:0051179, 0.97591); transmembrane transport (GO:0055085, 0.92608); ion transport (GO:0006811, 0.65232); organic substance transport (GO:0071702, 0.60251); anion transport (GO:0006820, 0.52517); organic anion transport (GO:0015711, 0.51658); organic acid transport (GO:0015849, 0.44685); carboxylic…	intrinsic component of membrane (GO:0031224, 0.99306); integral component of membrane (GO:0016021, 0.99149); plasma membrane (GO:0005886, 0.98911); cell periphery (GO:0071944, 0.98563); intrinsic component of plasma membrane (GO:0031226, 0.86876); integral component of plasma membrane (GO:0005887, 0.84226);
KB39_0A05760	modified amino acid binding (GO:0072341, 0.44286); isomerase activity (GO:0016853, 0.35949); secondary active transmembrane transporter activity (GO:0015291, 0.34205); transmembrane transporter activity (GO:0022857, 0.33224); intramolecular transferase activity (GO:0016866, 0.32414); transporter activity (GO:0005215, 0.31732); oxidoreductase activity, acting on the CH-CH group of donors (GO:00166…	establishment of localization (GO:0051234, 0.97287); transport (GO:0006810, 0.96945); localization (GO:0051179, 0.96765); transmembrane transport (GO:0055085, 0.90285); ion transport (GO:0006811, 0.62386); organic substance transport (GO:0071702, 0.57893); anion transport (GO:0006820, 0.50006); organic anion transport (GO:0015711, 0.48606); organic acid transport (GO:0015849, 0.42717); carboxylic…	intrinsic component of membrane (GO:0031224, 0.99010); integral component of membrane (GO:0016021, 0.98801); plasma membrane (GO:0005886, 0.98467); cell periphery (GO:0071944, 0.98023); intrinsic component of plasma membrane (GO:0031226, 0.83951); integral component of plasma membrane (GO:0005887, 0.81085);
KB39_0A07200	RNA binding (GO:0003723, 0.19459); peptidase activity (GO:0008233, 0.18644); catalytic activity, acting on a protein (GO:0140096, 0.14874); DNA binding (GO:0003677, 0.14733); peptidase activity, acting on L-amino acid peptides (GO:0070011, 0.13953);	RNA metabolic process (GO:0016070, 0.53545); translation (GO:0006412, 0.31310); amide biosynthetic process (GO:0043604, 0.30424); peptide biosynthetic process (GO:0043043, 0.29200); ncRNA metabolic process (GO:0034660, 0.28504); cellular amide metabolic process (GO:0043603, 0.27345); peptide metabolic process (GO:0006518, 0.27322); cellular component organization or biogenesis (GO:0071840, 0.2060…	nucleus (GO:0005634, 0.75703); membrane-enclosed lumen (GO:0031974, 0.46348); intracellular organelle lumen (GO:0070013, 0.46259); organelle lumen (GO:0043233, 0.46238); nuclear lumen (GO:0031981, 0.45787); intracellular non-membrane-bounded organelle (GO:0043232, 0.38934); non-membrane-bounded organelle (GO:0043228, 0.38738); nucleoplasm (GO:0005654, 0.27115); catalytic complex (GO:1902494, 0.23…
KB39_0A07590	DNA binding (GO:0003677, 0.15805); catalytic activity, acting on a protein (GO:0140096, 0.15670); zinc ion binding (GO:0008270, 0.10426);	RNA metabolic process (GO:0016070, 0.60475); cellular component organization or biogenesis (GO:0071840, 0.44330); cellular component organization (GO:0016043, 0.29466); RNA processing (GO:0006396, 0.23164); cellular component biogenesis (GO:0044085, 0.19529); organelle organization (GO:0006996, 0.19033); nucleic acid-templated transcription (GO:0097659, 0.18814); RNA biosynthetic process (GO:0032…	nucleus (GO:0005634, 0.30235); endomembrane system (GO:0012505, 0.18699); intrinsic component of membrane (GO:0031224, 0.10191);
KB39_0A08000	sulfur compound binding (GO:1901681, 0.99999); vitamin binding (GO:0019842, 0.99972); carboxy-lyase activity (GO:0016831, 0.99955); carbon-carbon lyase activity (GO:0016830, 0.99944); magnesium ion binding (GO:0000287, 0.99938); lyase activity (GO:0016829, 0.99827);	organic acid metabolic process (GO:0006082, 0.45657); oxoacid metabolic process (GO:0043436, 0.44961); carboxylic acid metabolic process (GO:0019752, 0.43598); catabolic process (GO:0009056, 0.34431); organic substance catabolic process (GO:1901575, 0.32056); cellular catabolic process (GO:0044248, 0.30189); cellular amino acid metabolic process (GO:0006520, 0.30098); small molecule catabolic pro…	cytosol (GO:0005829, 0.12583);
KB39_0A08020	NA	NA	NA
KB39_0A08030	structural constituent of ribosome (GO:0003735, 0.96475); structural molecule activity (GO:0005198, 0.96196); RNA binding (GO:0003723, 0.38995); rRNA binding (GO:0019843, 0.35172); large ribosomal subunit rRNA binding (GO:0070180, 0.15803);	amide biosynthetic process (GO:0043604, 0.83823); cellular amide metabolic process (GO:0043603, 0.80785); peptide biosynthetic process (GO:0043043, 0.80600); peptide metabolic process (GO:0006518, 0.80521); translation (GO:0006412, 0.80178); cellular component organization or biogenesis (GO:0071840, 0.33711); cellular component biogenesis (GO:0044085, 0.24027); cellular component organization (GO…	ribosome (GO:0005840, 0.99779); intracellular non-membrane-bounded organelle (GO:0043232, 0.99745); non-membrane-bounded organelle (GO:0043228, 0.99735); ribonucleoprotein complex (GO:1990904, 0.42099); ribosomal subunit (GO:0044391, 0.36650); cytosolic ribosome (GO:0022626, 0.31805); large ribosomal subunit (GO:0015934, 0.27250); cytosolic large ribosomal subunit (GO:0022625, 0.26486); cytosol (…
KB39_0A08140	nucleotidyltransferase activity (GO:0016779, 0.56788); transferase activity, transferring phosphorus-containing groups (GO:0016772, 0.49460); DNA binding (GO:0003677, 0.36206); RNA binding (GO:0003723, 0.32233); nuclease activity (GO:0004518, 0.31439); catalytic activity, acting on RNA (GO:0140098, 0.28490); DNA polymerase activity (GO:0034061, 0.26359); catalytic activity, acting on DNA (GO:0140…	interspecies interaction between organisms (GO:0044419, 0.31493); symbiotic process (GO:0044403, 0.23025); viral process (GO:0016032, 0.18421); viral life cycle (GO:0019058, 0.15255); localization (GO:0051179, 0.14217); interaction with host (GO:0051701, 0.14021); establishment of localization (GO:0051234, 0.12941); transport (GO:0006810, 0.12791); proteolysis (GO:0006508, 0.10521); cellular comp…	nucleus (GO:0005634, 0.31833); intracellular non-membrane-bounded organelle (GO:0043232, 0.17036); non-membrane-bounded organelle (GO:0043228, 0.17026); membrane-enclosed lumen (GO:0031974, 0.15686); organelle lumen (GO:0043233, 0.15514); intracellular organelle lumen (GO:0070013, 0.15502); cytosol (GO:0005829, 0.12858); endomembrane system (GO:0012505, 0.12788); nuclear lumen (GO:0031981, 0.1137…
KB39_0A08150	RNA binding (GO:0003723, 0.30416); hydrolase activity, acting on ester bonds (GO:0016788, 0.21333); DNA binding (GO:0003677, 0.19698); nuclease activity (GO:0004518, 0.18769); endonuclease activity (GO:0004519, 0.15673); catalytic activity, acting on RNA (GO:0140098, 0.13514); catalytic activity, acting on DNA (GO:0140097, 0.12545); transferase activity, transferring phosphorus-containing groups …	cellular component organization or biogenesis (GO:0071840, 0.36959); cellular component organization (GO:0016043, 0.31244); cellular component biogenesis (GO:0044085, 0.26442); localization (GO:0051179, 0.24982); organelle organization (GO:0006996, 0.22061); cellular component assembly (GO:0022607, 0.19326); establishment of localization (GO:0051234, 0.19179); transport (GO:0006810, 0.18578); RNA…	nucleus (GO:0005634, 0.47436); intracellular non-membrane-bounded organelle (GO:0043232, 0.42171); non-membrane-bounded organelle (GO:0043228, 0.42085); nuclear lumen (GO:0031981, 0.28931); membrane-enclosed lumen (GO:0031974, 0.28337); organelle lumen (GO:0043233, 0.28285); intracellular organelle lumen (GO:0070013, 0.28284); cytoskeleton (GO:0005856, 0.27600); endomembrane system (GO:0012505, 0…
KB39_0A08170	DNA binding (GO:0003677, 0.23272); RNA binding (GO:0003723, 0.15133);	RNA metabolic process (GO:0016070, 0.77812); nucleic acid-templated transcription (GO:0097659, 0.65335); RNA biosynthetic process (GO:0032774, 0.64907); transcription, DNA-templated (GO:0006351, 0.63561); nucleobase-containing compound biosynthetic process (GO:0034654, 0.61165); aromatic compound biosynthetic process (GO:0019438, 0.59728); regulation of gene expression (GO:0010468, 0.56144); regu…	nucleus (GO:0005634, 0.38974); non-membrane-bounded organelle (GO:0043228, 0.34756); intracellular non-membrane-bounded organelle (GO:0043232, 0.34546); endomembrane system (GO:0012505, 0.24516); membrane-enclosed lumen (GO:0031974, 0.22685); organelle lumen (GO:0043233, 0.22618); intracellular organelle lumen (GO:0070013, 0.22616); nuclear lumen (GO:0031981, 0.22476); cytoskeleton (GO:0005856, 0…
KB39_0A08250	structural constituent of ribosome (GO:0003735, 0.82614); structural molecule activity (GO:0005198, 0.74389); RNA binding (GO:0003723, 0.28053); rRNA binding (GO:0019843, 0.20081); mRNA binding (GO:0003729, 0.10287);	amide biosynthetic process (GO:0043604, 0.99949); peptide biosynthetic process (GO:0043043, 0.99941); translation (GO:0006412, 0.99937); peptide metabolic process (GO:0006518, 0.99937); cellular amide metabolic process (GO:0043603, 0.99931);	ribosome (GO:0005840, 0.64864); non-membrane-bounded organelle (GO:0043228, 0.53708); intracellular non-membrane-bounded organelle (GO:0043232, 0.52580); nucleus (GO:0005634, 0.11575);
KB39_0A08290	sulfur compound binding (GO:1901681, 0.99999); vitamin binding (GO:0019842, 0.99982); carboxy-lyase activity (GO:0016831, 0.99966); carbon-carbon lyase activity (GO:0016830, 0.99966); magnesium ion binding (GO:0000287, 0.99938); lyase activity (GO:0016829, 0.99877);	organic acid metabolic process (GO:0006082, 0.44123); oxoacid metabolic process (GO:0043436, 0.43175); carboxylic acid metabolic process (GO:0019752, 0.41581); catabolic process (GO:0009056, 0.36647); organic substance catabolic process (GO:1901575, 0.33994); cellular catabolic process (GO:0044248, 0.31658); small molecule catabolic process (GO:0044282, 0.29834); cellular amino acid metabolic pro…	cytosol (GO:0005829, 0.12560);

## Sheet: C. NRRL Y-27205
Protein	Molecular Function	Biological Process	Cellular Component
NR27_0A00100	catalytic activity, acting on a protein (GO:0140096, 0.61447); transferase activity, transferring one-carbon groups (GO:0016741, 0.51859); methyltransferase activity (GO:0008168, 0.46597); S-adenosylmethionine-dependent methyltransferase activity (GO:0008757, 0.28426); protein methyltransferase activity (GO:0008276, 0.27722); N-methyltransferase activity (GO:0008170, 0.25043); zinc ion binding (G…	cell communication (GO:0007154, 0.99738); signaling (GO:0023052, 0.99709); cellular response to stimulus (GO:0051716, 0.99683); signal transduction (GO:0007165, 0.99678); regulation of metabolic process (GO:0019222, 0.99372); regulation of macromolecule metabolic process (GO:0060255, 0.99234); regulation of cellular metabolic process (GO:0031323, 0.99118); regulation of response to stimulus (GO:0…	endomembrane system (GO:0012505, 0.37265); cell periphery (GO:0071944, 0.26819); plasma membrane (GO:0005886, 0.24623); vesicle (GO:0031982, 0.21462); organelle membrane (GO:0031090, 0.19622); cytoplasmic vesicle (GO:0031410, 0.19345); intracellular vesicle (GO:0097708, 0.19288); cytosol (GO:0005829, 0.13806); nucleus (GO:0005634, 0.13669); endoplasmic reticulum (GO:0005783, 0.12678); intrinsic c…
NR27_0A00520	structural constituent of ribosome (GO:0003735, 1.00000); structural molecule activity (GO:0005198, 1.00000); RNA binding (GO:0003723, 0.18693);	translation (GO:0006412, 0.99999); peptide biosynthetic process (GO:0043043, 0.99999); amide biosynthetic process (GO:0043604, 0.99999); peptide metabolic process (GO:0006518, 0.99999); cellular amide metabolic process (GO:0043603, 0.99998);	ribosome (GO:0005840, 0.99986); intracellular non-membrane-bounded organelle (GO:0043232, 0.99983); non-membrane-bounded organelle (GO:0043228, 0.99981); large ribosomal subunit (GO:0015934, 0.46809); ribosomal subunit (GO:0044391, 0.35222); ribonucleoprotein complex (GO:1990904, 0.34708);
NR27_0A00810	RNA binding (GO:0003723, 0.50355); structural molecule activity (GO:0005198, 0.41653); structural constituent of ribosome (GO:0003735, 0.32997); rRNA binding (GO:0019843, 0.20085);	translation (GO:0006412, 0.92715); peptide biosynthetic process (GO:0043043, 0.92353); peptide metabolic process (GO:0006518, 0.92323); amide biosynthetic process (GO:0043604, 0.91933); cellular amide metabolic process (GO:0043603, 0.90010); cellular component organization or biogenesis (GO:0071840, 0.18979); cellular component organization (GO:0016043, 0.16937);	nucleus (GO:0005634, 0.25197); non-membrane-bounded organelle (GO:0043228, 0.17375); intracellular non-membrane-bounded organelle (GO:0043232, 0.17105); cytosol (GO:0005829, 0.12854); ribonucleoprotein complex (GO:1990904, 0.11836); catalytic complex (GO:1902494, 0.11202); extracellular region (GO:0005576, 0.10565);
