# Supplementary material for: High quality de novo genome assembly of the non-conventional yeast Kazachstania bulderi describes a potential low pH production host for biorefineries
Source: Commun Biol. 2023 Sep 7;6:918. doi: 10.1038/s42003-023-05285-0 (PMC10484914; doi:10.1038/s42003-023-05285-0)
Supplement: Supplementary file 6 — Supplementary Data 4 [file 42003_2023_5285_MOESM6_ESM.xlsx]

## Sheet: Legend
Supplementary Data 4. Number of genes within homozygous regions in CBS 8638, CBS 8639 and NRRL Y-27205 K. bulderi strains
Sheet A	CBS8638
Sheet B	CBS8639
Sheet C	NRRL Y-27205
Sheet D	Genes that are completely homozygous in common for all three strains

## Sheet: A
Gene name	Chromosome	Start position	Stop position	S. cerevisiae ortholog	Gene alias	K. bulderi specific?
KB38_0J01680	ChrX	460127	461557			no
KB38_0J02320	ChrX	595863	596081	YNL024C-A	KSH1	no
KB38_0J02550	ChrX	652864	653505			yes
KB38_0J02560	ChrX	653596	656115			yes
KB38_0J02570	ChrX	656394	657233			yes
KB38_0J02640	ChrX	675584	675763			yes
KB38_0J02650	ChrX	677717	679657			yes
KB38_0K00110	ChrXI	11465	15154			yes
KB38_0K00120	ChrXI	16535	18511			no
KB38_0K00130	ChrXI	20928	21746			no
KB38_0K00290	ChrXI	75087	76244			no
KB38_0K00450	ChrXI	136508	136999			yes
KB38_0K01000	ChrXI	274713	275951			no
KB38_0K01010	ChrXI	276208	277386			yes
KB38_0K01380	ChrXI	378812	379870	YGR208W	SER2	no
KB38_0K01390	ChrXI	379892	380362	YGR209C	TRX2	no
KB38_0K01400	ChrXI	381318	383459			no
KB38_0K01410	ChrXI	383994	385958			no
KB38_0K01420	ChrXI	386031	387269	YGR210C	YGR210C	no
KB38_0K01430	ChrXI	387520	388956	YGR211W	ZPR1	no
KB38_0K01440	ChrXI	389036	391573	YKL015W	PUT3	no
KB38_0K01450	ChrXI	391869	392393	YKL016C	ATP7	no
KB38_0K01460	ChrXI	392561	394555	YKL017C	HCS1	no
KB38_0K01470	ChrXI	394588	395574	YKL018W	SWD2	no
KB38_0K01480	ChrXI	395756	395995	YKL018C-A	MCO12	no
KB38_0K01490	ChrXI	396107	397069	YKL019W	RAM2	no
KB38_0K01500	ChrXI	397258	399813			no
KB38_0K01510	ChrXI	400161	401318	YKL021C	MAK11	no
KB38_0K01520	ChrXI	401508	403895	YKL022C	CDC16	no
KB38_0K01530	ChrXI	403998	405059			no
KB38_0K01540	ChrXI	405453	406052	YKL024C	URA6	no
KB38_0K01550	ChrXI	406084	406845	YIR035C	NRE1	no
KB38_0K01560	ChrXI	407828	409810	YKL025C	PAN3	no
KB38_0K01570	ChrXI	410559	412307			no
KB38_0K01580	ChrXI	412356	413996	YLL055W	YCT1	no
KB38_0K01590	ChrXI	414946	416742	YPL274W	SAM3	no
KB38_0K01600	ChrXI	418110	419552			no
KB38_0K01610	ChrXI	420479	422194			no
KB38_0K01620	ChrXI	423885	425606			no
KB38_0L00110	ChrXII	1223	3625			yes
KB38_0L00120	ChrXII	6159	10796			yes
KB38_0L00130	ChrXII	10873	11592			yes
KB38_0L00140	ChrXII	14846	16993			yes
KB38_0L00150	ChrXII	18174	18656	YER076C	YER076C	no
KB38_0L00160	ChrXII	21328	23253			yes
KB38_0L00170	ChrXII	23850	24605	YHR043C	DOG2	no
KB38_0L00180	ChrXII	26064	29222	YDL240W	LRG1	no
KB38_0L00190	ChrXII	29525	31027			no
KB38_0L00200	ChrXII	33147	34235			no
KB38_0L00210	ChrXII	34883	36847	YNL225C	CNM67	no
KB38_0L00220	ChrXII	37145	38608			no
KB38_0L00230	ChrXII	39870	41168			no
KB38_0L00240	ChrXII	41735	42664			yes
KB38_0L00250	ChrXII	42892	43401			no
KB38_0L00260	ChrXII	44086	46383	YDL234C	GYP7	no
KB38_0L00270	ChrXII	46726	47742			no
KB38_0L00280	ChrXII	48263	50266			no
KB38_0L00290	ChrXII	50407	53739	YDL231C	BRE4	no
KB38_0L00300	ChrXII	54389	55444	YDL230W	PTP1	no
KB38_0L00310	ChrXII	56547	58388	YNL209W	SSB2	no
KB38_0L00320	ChrXII	59150	60898			yes
KB38_0L00330	ChrXII	65116	66213	YDL226C	GCS1	no
KB38_0L00340	ChrXII	66683	68668			no
KB38_0L00350	ChrXII	69207	70931	YDL225W	SHS1	no
KB38_0L00360	ChrXII	71135	73192			no
KB38_0L00370	ChrXII	76219	78129			no
KB38_0L00380	ChrXII	80357	82951	YDL220C	CDC13	no
KB38_0L00390	ChrXII	83498	83888	YDL219W	DTD1	no
KB38_0L00400	ChrXII	85921	86757	YDL218W	YDL218W	no
KB38_0L00410	ChrXII	87417	88184			yes
KB38_0L00420	ChrXII	88369	88956	YDL217C	TIM22	no
KB38_0L00430	ChrXII	89246	90616	YDL216C	RRI1	no
KB38_0L00440	ChrXII	90833	94078			no
KB38_0L00450	ChrXII	95794	97824			yes
KB38_0L00460	ChrXII	99298	99948			no
KB38_0L00470	ChrXII	100561	101169			no
KB38_0L00480	ChrXII	101436	102554			yes
KB38_0L00490	ChrXII	103413	104702	YHR146W	CRP1	no
KB38_0L00500	ChrXII	105449	106402	YHR144C	DCD1	no
KB38_0L00510	ChrXII	106726	106938			yes
KB38_0L00520	ChrXII	107758	108540	YHR143W	DSE2	no
KB38_0L00530	ChrXII	110660	112021	YKL178C	STE3	no
KB38_0L00540	ChrXII	112431	114440			no
KB38_0L00550	ChrXII	115438	115746			yes
KB38_0L00560	ChrXII	116523	119033			no
KB38_0L00570	ChrXII	119501	121165			no
KB38_0L00580	ChrXII	121319	121711			yes
KB38_0L00590	ChrXII	121951	123711	YJL186W	MNN5	no
KB38_0L00600	ChrXII	124504	124941			no
KB38_0L00610	ChrXII	125137	126171	YJR080C	AIM24	no
KB38_0L00620	ChrXII	126220	127677	YJR078W	BNA2	no
KB38_0L00630	ChrXII	128567	129205	YBL107C	MIX23	no
KB38_0L00640	ChrXII	129479	132601			no
KB38_0L00650	ChrXII	133053	136562			no
KB38_0L00660	ChrXII	137127	140255			no
KB38_0L00670	ChrXII	140616	142145	YBL103C	RTG3	no
KB38_0L00680	ChrXII	142509	143150			no
KB38_0L00690	ChrXII	143214	146294	YBL101C	ECM21	no
KB38_0L00700	ChrXII	147290	148933			yes
KB38_0L00710	ChrXII	149371	150735	YBL098W	BNA4	no
KB38_0L00720	ChrXII	151066	153462			no
KB38_0L00730	ChrXII	153797	154576	YBL095W	MRX3	no
KB38_0L00740	ChrXII	154848	155441			no
KB38_0L00750	ChrXII	158187	158582			yes
KB38_0L00760	ChrXII	159071	159904			no
KB38_0L00770	ChrXII	160968	161378	YPR200C	ARR2	no
KB38_0L00780	ChrXII	162062	163321	YPR201W	ARR3	no
KB38_0L00790	ChrXII	163463	164917			yes
KB38_0L00800	ChrXII	165334	166038	YNR057C	BIO4	no
KB38_0L00810	ChrXII	166238	167881	YNR056C	BIO5	no
KB38_0L00820	ChrXII	168461	169846	YER119C	AVT6	no
KB38_0L00830	ChrXII	170040	178427			no
KB38_0L00840	ChrXII	178925	179272			yes
KB38_0L00850	ChrXII	180242	181678	YBL086C	YBL086C	no
KB38_0L00860	ChrXII	183767	184456			yes
KB38_0L00870	ChrXII	184652	187012			no
KB38_0L00880	ChrXII	187684	187950			yes
KB38_0L00890	ChrXII	188347	191616	YBR059C	AKL1	no
KB38_0L00900	ChrXII	192107	194128	YBR060C	ORC2	no
KB38_0L00910	ChrXII	194376	195326			no
KB38_0L00920	ChrXII	195594	195953			no
KB38_0L00930	ChrXII	196397	196897			no
KB38_0L00940	ChrXII	196935	197993			no
KB38_0L00950	ChrXII	198178	198669	YBR066C	NRG2	no
KB38_0L00960	ChrXII	202766	203743			no
KB38_0L00970	ChrXII	205826	207283	YBR056W	MRX18	no
KB38_0L00980	ChrXII	209163	211058			no
KB38_0L00990	ChrXII	212600	214831			no
KB38_0L01000	ChrXII	215537	216361	YDR503C	LPP1	no
KB38_0L01010	ChrXII	216530	218152			no
KB38_0L01020	ChrXII	219603	219862	YLR185W	RPL37A	no
KB38_0L01030	ChrXII	220128	222593	YDR499W	LCD1	no
KB38_0L01040	ChrXII	223100	224014			yes
KB38_0L01050	ChrXII	224328	226007	YOR002W	ALG6	no
KB38_0L01060	ChrXII	226294	227112			no
KB38_0L01070	ChrXII	227261	230125	YOR005C	DNL4	no
KB38_0L01080	ChrXII	230518	231321	YLR271W	CMG1	no
KB38_0L01090	ChrXII	231904	232992			yes
KB38_0L01100	ChrXII	234035	234679			yes
KB38_0L01110	ChrXII	235734	237647			no
KB38_0L01120	ChrXII	245774	246754			no
KB38_0L01130	ChrXII	247664	251104			no
KB38_0L01140	ChrXII	253870	256386			no
KB38_0L01150	ChrXII	261729	264023	YLR274W	MCM5	no
KB38_0L01160	ChrXII	265630	265957	YLR275W	SMD2	no
KB38_0L01170	ChrXII	266427	268229			no
KB38_0L01180	ChrXII	268637	270952			no
KB38_0L01190	ChrXII	271382	274894			yes
KB38_0L01200	ChrXII	276773	277249			no
KB38_0L01210	ChrXII	277575	278537			no
KB38_0L01220	ChrXII	278532	279491	YLR284C	ECI1	no
KB38_0L01230	ChrXII	279904	280647			no
KB38_0L01240	ChrXII	280705	282342	YLR286C	CTS1	no
KB38_0L01250	ChrXII	283948	285006			no
KB38_0L01260	ChrXII	285102	286175	YLR287C	YLR287C	no
KB38_0L01270	ChrXII	286840	286866			yes
KB38_0L01280	ChrXII	287843	289267			no
KB38_0L01290	ChrXII	289617	291497	YLR289W	GUF1	no
KB38_0L01300	ChrXII	291625	292485			no
KB38_0L01310	ChrXII	292830	294023	YLR291C	GCD7	no
KB38_0L01320	ChrXII	294303	294893			yes
KB38_0L01330	ChrXII	295258	295923			no
KB38_0L01340	ChrXII	296332	297108	YLR298C	YHC1	no
KB38_0L01350	ChrXII	297686	299581	YLR299W	ECM38	no
KB38_0L01360	ChrXII	299879	300601			no
KB38_0L01370	ChrXII	300898	301317			no
KB38_0L01380	ChrXII	301467	302957			no
KB38_0L01410	ChrXII	312054	314516			no
KB38_0L01580	ChrXII	358122	361805			yes
KB38_0L01820	ChrXII	424970	426373			yes
KB38_0L01830	ChrXII	426774	427748			yes
KB38_0L02110	ChrXII	492986	493156			yes
KB38_0L02630	ChrXII	616453	617058	YER034W	YER034W	no
KB38_0L02640	ChrXII	618268	619179			no
KB38_0L02650	ChrXII	619278	620687	YER038C	KRE29	no
KB38_0L02660	ChrXII	621718	624159	YER040W	GLN3	no
KB38_0L02670	ChrXII	625817	626041			no
KB38_0L02680	ChrXII	627306	627872	YER042W	MXR1	no
KB38_0L02690	ChrXII	629094	629621	YER043C	SAH1	no
KB38_0L02720	ChrXII	635586	636380	YFR041C	ERJ5	no
KB38_0L02730	ChrXII	636699	637304	YFR042W	KEG1	no
KB38_0L02740	ChrXII	637376	638083	YFR043C	IRC6	no
KB38_0L02750	ChrXII	638289	639839	YFR044C	DUG1	no
KB38_0L02760	ChrXII	642315	643361	YFR045W	MRX20	no
KB38_0L02770	ChrXII	643492	644808	YFR046C	CNN1	no
KB38_0L02780	ChrXII	645007	645888	YFR047C	BNA6	no
KB38_0L02790	ChrXII	646293	649364	YGL241W	KAP114	no
KB38_0L02800	ChrXII	650331	651152			yes
KB38_0L02810	ChrXII	653884	654705			no
KB38_0L02820	ChrXII	655647	656222	YGL242C	YGL242C	no
KB38_0L02830	ChrXII	656895	657956			no
KB38_0L02840	ChrXII	658702	660795	YFR048W	RMD8	no
KB38_0L02850	ChrXII	661246	662406			no
KB38_0L02860	ChrXII	662490	663023	YGL247W	BRR6	no
KB38_0L02870	ChrXII	663836	664222	YFR049W	YMR31	no
KB38_0L02880	ChrXII	664391	666019	YFR051C	RET2	no
KB38_0L02890	ChrXII	667070	668947			no
KB38_0L02900	ChrXII	669402	670250	YFR052W	RPN12	no
KB38_0L02910	ChrXII	670422	671447			no
KB38_0L02920	ChrXII	672431	673456			yes
KB38_0L02930	ChrXII	674651	676285	YIL162W	SUC2	no
KB38_0L02940	ChrXII	680444	684742			no
KB38_0L02950	ChrXII	690811	691878			no
KB38_0A00100	ChrI	6362	7267			yes
KB38_0A00460	ChrI	89373	89471			yes
KB38_0A02720	ChrI	648930	654116			no
KB38_0A02730	ChrI	658196	658339			yes
KB38_0A02740	ChrI	659373	660008			yes
KB38_0A02750	ChrI	665541	667250			no
KB38_0A02760	ChrI	668272	668973	YMR314W	PRE5	no
KB38_0A02770	ChrI	670127	671917	YMR313C	TGL3	no
KB38_0A02780	ChrI	671989	672816	YMR312W	ELP6	no
KB38_0A02790	ChrI	673463	674764	YGR285C	ZUO1	no
KB38_0A02800	ChrI	675133	676080			no
KB38_0A02810	ChrI	676544	677305	YMR311C	GLC8	no
KB38_0A02820	ChrI	677788	678975	YMR310C	YMR310C	no
KB38_0A02830	ChrI	679754	683029	YMR308C	PSE1	no
KB38_0A02840	ChrI	683426	688795	YMR306W	FKS3	no
KB38_0A02850	ChrI	691965	693035	YMR305C	SCW10	no
KB38_0A02860	ChrI	693468	697139	YMR304W	UBP15	no
KB38_0A02870	ChrI	697725	700217	YMR302C	YME2	no
KB38_0A02880	ChrI	701077	703203	YMR301C	ATM1	no
KB38_0A02890	ChrI	704236	705771	YMR300C	ADE4	no
KB38_0A02900	ChrI	706281	709619	YGR274C	TAF1	no
KB38_0A02910	ChrI	709869	710333	YMR298W	LIP1	no
KB38_0A02920	ChrI	710770	712341	YMR297W	PRC1	no
KB38_0A02930	ChrI	715408	715965	YMR295C	YMR295C	no
KB38_0A02940	ChrI	716622	718001	YMR293C	HER2	no
KB38_0A02950	ChrI	718194	718280	YMR292W	GOT1	no
KB38_0A02960	ChrI	719266	719751	YER029C	SMB1	no
KB38_0A02970	ChrI	720199	720669	YER030W	CHZ1	no
KB38_0A02980	ChrI	721131	723875	YER032W	FIR1	no
KB38_0A02990	ChrI	724140	727073	YER033C	ZRG8	no
KB38_0A03000	ChrI	727637	728350	YBR012C	YBR012C	no
KB38_0A03010	ChrI	729517	730548			no
KB38_0A03020	ChrI	731006	731803	YCR009C	RVS161	no
KB38_0A03030	ChrI	732640	734538	YCR008W	SAT4	no
KB38_0A03040	ChrI	744316	747042	YPR160W	GPH1	no
KB38_0A03050	ChrI	747418	748311	YKL107W	YKL107W	no
KB38_0A03230	ChrI	810089	813772			yes
KB38_0A03390	ChrI	866794	866910			no
KB38_0A03450	ChrI	876138	876341	YML129C	COX14	no
KB38_0A03460	ChrI	876226	876375			yes
KB38_0A03930	ChrI	1002635	1002712	YOR302W	YOR302W	no
KB38_0A03940	ChrI	1008720	1011197			no
KB38_0A03950	ChrI	1011662	1012414			yes
KB38_0A04870	ChrI	1246608	1246742			yes
KB38_0A06250	ChrI	1577527	1577853	YNL244C	SUI1	no
KB38_0A06550	ChrI	1647771	1647881	YDL232W	OST4	no
KB38_0A06700	ChrI	1681019	1682071	YNL191W	DUG3	no
KB38_0A06710	ChrI	1684457	1685080	YNL190W	YNL190W	no
KB38_0A06720	ChrI	1686654	1688273	YNL189W	SRP1	no
KB38_0A06960	ChrI	1740830	1741150	YNL162W	RPL42A	no
KB38_0A07140	ChrI	1786215	1789898			yes
KB38_0A07340	ChrI	1827654	1828409	YLR186W	EMG1	no
KB38_0A07530	ChrI	1876409	1881121			yes
KB38_0A08090	ChrI	2025385	2026143			yes
KB38_0A08410	ChrI	2104232	2104357	YFR033C	QCR6	no
KB38_0A08430	ChrI	2107905	2108060			yes
KB38_0A09010	ChrI	2256642	2256971			no
KB38_0A09780	ChrI	2461924	2463417	YGL055W	OLE1	no
KB38_0A09790	ChrI	2463568	2463987	YGL054C	ERV14	no
KB38_0A09800	ChrI	2464283	2465077	YLR301W	HRI1	no
KB38_0A09810	ChrI	2465279	2467174			no
KB38_0A09820	ChrI	2467762	2468526			no
KB38_0A09830	ChrI	2468904	2469569	YLR293C	GSP1	no
KB38_0A09840	ChrI	2469955	2470545	YLR292C	SEC72	no
KB38_0A09850	ChrI	2470835	2472016			no
KB38_0A09860	ChrI	2472361	2473221	YLR290C	COQ11	no
KB38_0A09870	ChrI	2473351	2475231			no
KB38_0A09880	ChrI	2475583	2477007	YLR288C	MEC3	no
KB38_0A09890	ChrI	2477807	2477995	YOR182C	RPS30B	no
KB38_0A09900	ChrI	2478660	2479733			no
KB38_0A09910	ChrI	2479829	2480887			yes
KB38_0A09920	ChrI	2482499	2484145			no
KB38_0A09930	ChrI	2484202	2485005	YLR285W	NNT1	no
KB38_0A09940	ChrI	2485432	2486325			no
KB38_0A09950	ChrI	2486320	2487282	YLR283W	PUT7	no
KB38_0A09960	ChrI	2487598	2488074	YLR281C	RSO55	no
KB38_0A09970	ChrI	2489531	2493031	YLR278C	YLR278C	no
KB38_0A09980	ChrI	2493451	2495766	YLR277C	YSH1	no
KB38_0A09990	ChrI	2496175	2497977	YLR276C	DBP9	no
KB38_0A10000	ChrI	2498451	2498693			yes
KB38_0A10010	ChrI	2500362	2502656			no
KB38_0A10020	ChrI	2508017	2510557			no
KB38_0A10030	ChrI	2512152	2514113			yes
KB38_0A10040	ChrI	2515738	2517672			yes
KB38_0A10050	ChrI	2519223	2522663	YLR272C	YCS4	no
KB38_0A10060	ChrI	2523572	2524552	YOL001W	PHO80	no
KB38_0A10070	ChrI	2534189	2535673	YLR267W	BOP2	no
KB38_0A10080	ChrI	2537247	2537891	YLR268W	SEC22	no
KB38_0A10090	ChrI	2539113	2540201	YLR270W	DCS1	no
KB38_0A10100	ChrI	2540780	2541586			no
KB38_0A10110	ChrI	2541978	2544842			no
KB38_0A10120	ChrI	2544996	2545814	YOR004W	UTP23	no
KB38_0A10130	ChrI	2546101	2547780			no
KB38_0A10140	ChrI	2548097	2549011			no
KB38_0A10150	ChrI	2549531	2551996			no
KB38_0A10160	ChrI	2552263	2552340			yes
KB38_0A10170	ChrI	2553963	2555585			no
KB38_0A10180	ChrI	2555754	2556578			no
KB38_0A10190	ChrI	2557285	2559516			no
KB38_0A10200	ChrI	2560855	2562750	YDR506C	GMC1	no
KB38_0A10210	ChrI	2564663	2566120			no
KB38_0A10220	ChrI	2567836	2568813			no
KB38_0A10230	ChrI	2573582	2574640	YBR065C	ECM2	no
KB38_0A10240	ChrI	2574678	2575178			yes
KB38_0A10250	ChrI	2575626	2575985	YBR062C	YBR062C	no
KB38_0A10260	ChrI	2576255	2577205	YBR061C	TRM7	no
KB38_0A10270	ChrI	2577532	2579466			no
KB38_0A10280	ChrI	2579955	2583224			no
KB38_0A10290	ChrI	2583620	2583886	YBR058C-A	TSC3	no
KB38_0A10300	ChrI	2584566	2586926	YBR058C	UBP14	no
KB38_0A10310	ChrI	2587120	2587818	YBR067C	TIP1	no
KB38_0A10320	ChrI	2589917	2591353			no
KB38_0A10330	ChrI	2592296	2592667	YER117W	RPL23B	no
KB38_0A10340	ChrI	2593166	2601553	YBL088C	TEL1	no
KB38_0A10350	ChrI	2601747	2603132			no
KB38_0A10360	ChrI	2603705	2605348			no
KB38_0A10370	ChrI	2605550	2606254			no
KB38_0A10380	ChrI	2606671	2608125	YNR058W	BIO3	no
KB38_0A10390	ChrI	2608267	2609526			yes
KB38_0A10400	ChrI	2610210	2610620			no
KB38_0A10410	ChrI	2611687	2612484	YER120W	SCS2	no
KB38_0A10420	ChrI	2612972	2613367	YBL092W	RPL32	no
KB38_0A10430	ChrI	2616115	2616708	YBL093C	ROX3	no
KB38_0A10440	ChrI	2616981	2617760			no
KB38_0A10450	ChrI	2618094	2620490	YBL097W	BRN1	no
KB38_0A10460	ChrI	2620822	2622186			no
KB38_0A10470	ChrI	2622625	2624268	YBL099W	ATP1	no
KB38_0A10480	ChrI	2625319	2626884			yes
KB38_0A10490	ChrI	2628565	2629206	YBL102W	SFT2	no
KB38_0A10500	ChrI	2629570	2631099			no
KB38_0A10510	ChrI	2631459	2634587	YBL104C	SEA4	no
KB38_0A10520	ChrI	2635153	2638662	YBL105C	PKC1	no
KB38_0A10530	ChrI	2639119	2642241	YBL106C	SRO77	no
KB38_0A10540	ChrI	2642516	2643154			no
KB38_0A10550	ChrI	2644037	2645503			no
KB38_0A10560	ChrI	2645563	2646597			no
KB38_0A10570	ChrI	2646804	2647241	YJR082C	EAF6	no
KB38_0A10580	ChrI	2648040	2649800			no
KB38_0A10590	ChrI	2650026	2650418	YCR028C-A	RIM1	no
KB38_0A10600	ChrI	2650372	2652237	YCR028C	FEN2	no
KB38_0A10610	ChrI	2652702	2655212	YJR030C	RBH2	no
KB38_0A10620	ChrI	2656782	2657027	YJL177W	RPL17B	no
KB38_0A10630	ChrI	2657292	2659301	YKL179C	COY1	no
KB38_0A10640	ChrI	2659696	2661057			no
KB38_0A10650	ChrI	2663190	2663972			no
KB38_0A10660	ChrI	2664802	2665014	YHR143W-A	RPC10	no
KB38_0A10670	ChrI	2665321	2666262			no
KB38_0A10680	ChrI	2666980	2668305			no
KB38_0A10690	ChrI	2669219	2670499			no
KB38_0A10700	ChrI	2670598	2671206	YDL212W	SHR3	no
KB38_0A10710	ChrI	2671818	2672468	YDL213C	NOP6	no
KB38_0A10720	ChrI	2674143	2675990			no
KB38_0A10730	ChrI	2677833	2681078	YDL215C	GDH2	no
KB38_0A10740	ChrI	2681292	2682662			no
KB38_0A10750	ChrI	2683726	2684508			no
KB38_0A10760	ChrI	2685173	2686006			no
KB38_0A10770	ChrI	2688059	2688433			no
KB38_0A10780	ChrI	2688888	2691593			no
KB38_0A10790	ChrI	2698515	2700578			yes
KB38_0A10800	ChrI	2700784	2702508			no
KB38_0A10810	ChrI	2703048	2705048	YNL199C	GCR2	no
KB38_0A10820	ChrI	2705523	2706620			no
KB38_0A10830	ChrI	2710858	2712606	YDL227C	HO	no
KB38_0A10840	ChrI	2713382	2715223			no
KB38_0A10850	ChrI	2716324	2717379			no
KB38_0A10860	ChrI	2718047	2721361			no
KB38_0A10870	ChrI	2721502	2723496	YDL233W	MFG1	no
KB38_0A10880	ChrI	2724005	2724997	YNL215W	IES2	no
KB38_0A10890	ChrI	2725323	2727620			no
KB38_0A10900	ChrI	2728324	2728833	YDL235C	YPD1	no
KB38_0A10910	ChrI	2729040	2729969	YDL236W	PHO13	no
KB38_0A10920	ChrI	2730538	2731836	YNL220W	ADE12	no
KB38_0A10930	ChrI	2733138	2734601	YDL238C	GUD1	no
KB38_0A10940	ChrI	2734899	2736884			yes
KB38_0A10950	ChrI	2740719	2742221			no
KB38_0A10960	ChrI	2742524	2745718			no
KB38_0A10970	ChrI	2747071	2747937			no
KB38_0A10980	ChrI	2749159	2751084			no
KB38_0A11000	ChrI	2756116	2757093			yes
KB38_0A11010	ChrI	2758680	2761943			yes
KB38_0A11030	ChrI	2764040	2764183			yes
KB38_0A11050	ChrI	2764793	2765524			yes
KB38_0A11060	ChrI	2765862	2766587			yes
KB38_0B00110	ChrII	14029	18666			yes
KB38_0B00550	ChrII	121354	125037			yes
KB38_0B00830	ChrII	195211	196629			no
KB38_0B00840	ChrII	198685	200256			yes
KB38_0B01040	ChrII	257417	261100			yes
KB38_0B01070	ChrII	266272	266358	YCL005W-A	VMA9	no
KB38_0B01660	ChrII	396716	398392	R0020C		no
KB38_0B01670	ChrII	399242	400594			yes
KB38_0B01680	ChrII	402004	402195			yes
KB38_0B01800	ChrII	431677	432153	YEL034W	HYP2	no
KB38_0B03290	ChrII	797169	798509			no
KB38_0B03300	ChrII	798493	800487			yes
KB38_0B03810	ChrII	929512	930633			no
KB38_0B04330	ChrII	1056422	1058332			no
KB38_0B04340	ChrII	1059825	1064537			no
KB38_0B04350	ChrII	1066408	1068402			no
KB38_0B04360	ChrII	1069060	1071021			yes
KB38_0B04370	ChrII	1072646	1074580			yes
KB38_0B04570	ChrII	1114344	1114364			yes
KB38_0B04780	ChrII	1157592	1157885	YJR005C-A	LSO1	no
KB38_0B04860	ChrII	1173971	1175905			yes
KB38_0B04870	ChrII	1177530	1179491			yes
KB38_0B04880	ChrII	1181531	1185214	YGR109W-B	YGR109W-B	no
KB38_0B05470	ChrII	1368054	1368980			yes
KB38_0B06280	ChrII	1569334	1570824			yes
KB38_0B07000	ChrII	1764600	1764770	YLR388W	RPS29A	no
KB38_0B07350	ChrII	1833772	1834080	YML058W	SML1	no
KB38_0B07360	ChrII	1835047	1835250	YML058W-A	HUG1	no
KB38_0B07780	ChrII	1947699	1948010			no
KB38_0B08200	ChrII	2027228	2027293			yes
KB38_0B08290	ChrII	2045562	2045825	YLR038C	COX12	no
KB38_0B08300	ChrII	2049694	2053377			yes
KB38_0B08920	ChrII	2212399	2213550			no
KB38_0B09020	ChrII	2242403	2244865			no
KB38_0B09370	ChrII	2329899	2331518			no
KB38_0B10470	ChrII	2582562	2582732	YDR276C	PMP3	no
KB38_0B11040	ChrII	2732282	2732821			yes
KB38_0C00100	ChrIII	3	2420			yes
KB38_0C00440	ChrIII	112694	115111	YHL009W-B	YHL009W-B	no
KB38_0C00470	ChrIII	125392	125979			yes
KB38_0C00480	ChrIII	126966	130223	YLR410W-B	YLR410W-B	no
KB38_0C00680	ChrIII	168140	168994			no
KB38_0C00970	ChrIII	244836	245122	YPL249C-A	RPL36B	no
KB38_0C01120	ChrIII	282956	282982			yes
KB38_0C01490	ChrIII	396714	398648			yes
KB38_0C01500	ChrIII	400273	402234			yes
KB38_0C01950	ChrIII	519257	519445	YML081C-A	ATP18	no
KB38_0C01960	ChrIII	519635	521767	YML082W	YML082W	no
KB38_0C03860	ChrIII	970743	970982	YKR057W	RPS21A	no
KB38_0C04580	ChrIII	1146037	1146174	YEL017C-A	PMP2	no
KB38_0C04830	ChrIII	1204767	1204916			yes
KB38_0C05390	ChrIII	1365467	1367067			yes
KB38_0D00100	ChrIV	2035	2532			yes
KB38_0D00120	ChrIV	15575	16402			yes
KB38_0D00130	ChrIV	19265	20899			yes
KB38_0D00140	ChrIV	27160	27804			yes
KB38_0D00150	ChrIV	27841	29406			yes
KB38_0D00160	ChrIV	30534	36782	YAR050W	FLO1	no
KB38_0D00380	ChrIV	96694	96897	YLR264W	RPS28B	no
KB38_0D01280	ChrIV	304853	304861			yes
KB38_0D01360	ChrIV	323350	328536			no
KB38_0D01560	ChrIV	382695	384404	YHL020C	OPI1	no
KB38_0D01720	ChrIV	417067	422052			no
KB38_0D01870	ChrIV	481155	481379			yes
KB38_0D03200	ChrIV	812504	814066	YGR177C	ATF2	no
KB38_0D03210	ChrIV	815056	816555	YGR175C	ERG1	no
KB38_0D03220	ChrIV	816908	817348	YGR174C	CBP4	no
KB38_0D03230	ChrIV	817993	818454	YBR252W	DUT1	no
KB38_0D03240	ChrIV	818942	820807	YIR010W	DSN1	no
KB38_0D03250	ChrIV	821376	822026	YIR012W	SQT1	no
KB38_0D03260	ChrIV	823745	824350			no
KB38_0D03270	ChrIV	825365	825700	YIL016W	SNL1	no
KB38_0D03280	ChrIV	828579	828662			yes
KB38_0D03290	ChrIV	829486	830073			yes
KB38_0D03300	ChrIV	831714	831869	YIL018W	RPL2B	no
KB38_0D03310	ChrIV	833923	834111	YFR032C-A	RPL29	no
KB38_0D03320	ChrIV	835277	836062	YIL020C	HIS6	no
KB38_0D03330	ChrIV	836376	837308	YIL021W	RPB3	no
KB38_0D03340	ChrIV	837708	838994	YIL022W	TIM44	no
KB38_0D03350	ChrIV	840184	843495	YIL031W	ULP2	no
KB38_0D03360	ChrIV	843842	847744	YIL030C	SSM4	no
KB38_0D03370	ChrIV	851100	851690			no
KB38_0D03380	ChrIV	851799	852233	YIL027C	EMC5	no
KB38_0D03390	ChrIV	853080	853700	YIL024C	YIL024C	no
KB38_0D03400	ChrIV	854077	855579	YIL033C	BCY1	no
KB38_0D03410	ChrIV	857030	858040	YIL023C	YKE4	no
KB38_0D03420	ChrIV	858481	859311	YIL034C	CAP2	no
KB38_0D03430	ChrIV	859789	860892	YIL035C	CKA1	no
KB38_0D03440	ChrIV	861187	863076	YIL036W	CST6	no
KB38_0D03450	ChrIV	865659	866927	YDR082W	STN1	no
KB38_0D03460	ChrIV	867168	868346	YDR083W	RRP8	no
KB38_0D03470	ChrIV	868501	869112	YDR084C	TVP23	no
KB38_0D03480	ChrIV	869562	871220	YDR085C	AFR1	no
KB38_0D03490	ChrIV	873795	874016	YDR086C	SSS1	no
KB38_0D03500	ChrIV	874542	875408	YDR087C	RRP1	no
KB38_0D03510	ChrIV	875649	876680	YDR088C	SLU7	no
KB38_0D03520	ChrIV	878666	881263	YDR089W	VTC5	no
KB38_0D03530	ChrIV	881799	883625	YDR091C	RLI1	no
KB38_0D03540	ChrIV	884751	885206	YDR092W	UBC13	no
KB38_0D03550	ChrIV	885847	890583			no
KB38_0D03560	ChrIV	892833	894416			no
KB38_0D03570	ChrIV	894617	898303	YDR097C	MSH6	no
KB38_0D03580	ChrIV	898990	899709	YDR098C	GRX3	no
KB38_0D03590	ChrIV	905907	906683	YDR099W	BMH2	no
KB38_0D03600	ChrIV	907448	907882	YDR100W	TVP15	no
KB38_0D03610	ChrIV	908184	909959	YDR101C	ARX1	no
KB38_0D03620	ChrIV	911569	914091	YDR103W	STE5	no
KB38_0D03630	ChrIV	914322	917465	YDR104C	SPO71	no
KB38_0D03640	ChrIV	917854	919275	YDR105C	TMS1	no
KB38_0D03650	ChrIV	919594	920592	YDR126W	SWF1	no
KB38_0D03660	ChrIV	921120	922079	YDR124W	YDR124W	no
KB38_0D03670	ChrIV	922939	924162	YDR123C	INO2	no
KB38_0D03680	ChrIV	924263	927184			no
KB38_0D03690	ChrIV	928696	929331	YDR121W	DPB4	no
KB38_0D03700	ChrIV	931369	932223			yes
KB38_0D03710	ChrIV	933123	933668			no
KB38_0D03720	ChrIV	934814	936427	YDR120C	TRM1	no
KB38_0D03730	ChrIV	936779	937033	YDR119W-A	COX26	no
KB38_0D03740	ChrIV	938026	939939	YDR118W	APC4	no
KB38_0D03750	ChrIV	940376	942067	YDR117C	TMA64	no
KB38_0D03760	ChrIV	942346	943221	YDR116C	MRPL1	no
KB38_0D03770	ChrIV	943457	943798	YDR115W	MRX14	no
KB38_0D03780	ChrIV	944252	945130	YDR113C	PDS1	no
KB38_0D03790	ChrIV	945690	947177			no
KB38_0D03800	ChrIV	947263	948792	YDR110W	FOB1	no
KB38_0D03810	ChrIV	949066	950814	YLR088W	GAA1	no
KB38_0D03820	ChrIV	951221	952996	YDR109C	YDR109C	no
KB38_0D03830	ChrIV	953204	955327	YDR108W	TRS85	no
KB38_0D03840	ChrIV	956011	959463	YDR128W	MTC5	no
KB38_0D03850	ChrIV	959972	960944			no
KB38_0D03860	ChrIV	961145	961768	YDR130C	FIN1	no
KB38_0D03870	ChrIV	962056	963672	YDR131C	YDR131C	no
KB38_0D03880	ChrIV	964037	965377	YDR132C	MRX16	no
KB38_0D03890	ChrIV	966141	966677			no
KB38_0D03900	ChrIV	968961	973559	YDR135C	YCF1	no
KB38_0D03910	ChrIV	974531	976510	YDR137W	RGP1	no
KB38_0D03920	ChrIV	976807	978915	YDR138W	HPR1	no
KB38_0D03930	ChrIV	979006	981114			no
KB38_0D03940	ChrIV	982508	982656	YDR139C	RUB1	no
KB38_0D03950	ChrIV	983013	983678	YDR140W	MTQ2	no
KB38_0D03960	ChrIV	983785	988857	YDR141C	DOP1	no
KB38_0D03970	ChrIV	989253	990368	YDR142C	PEX7	no
KB38_0D03980	ChrIV	990859	992616			no
KB38_0D03990	ChrIV	996324	997985	YDR145W	TAF12	no
KB38_0D04000	ChrIV	1001340	1002497			no
KB38_0D04010	ChrIV	1003589	1005571	YDR146C	SWI5	no
KB38_0D04020	ChrIV	1007092	1008294			no
KB38_0D04030	ChrIV	1008580	1009902	YDR148C	KGD2	no
KB38_0D04040	ChrIV	1012332	1015904	YDR150W	NUM1	no
KB38_0D04050	ChrIV	1016710	1017666	YDR151C	CTH1	no
KB38_0D04060	ChrIV	1018471	1019265	YDR152W	GIR2	no
KB38_0D04070	ChrIV	1019528	1020718	YDR153C	ENT5	no
KB38_0D04080	ChrIV	1021113	1021601	YDR155C	CPR1	no
KB38_0D04090	ChrIV	1022402	1022845	YDR156W	RPA14	no
KB38_0D04100	ChrIV	1024745	1025398			no
KB38_0D04110	ChrIV	1026256	1027353	YDR158W	HOM2	no
KB38_0D04120	ChrIV	1027705	1031682	YDR159W	SAC3	no
KB38_0D04130	ChrIV	1032058	1033200	YDR161W	ACL4	no
KB38_0D04140	ChrIV	1033553	1034305	YDR162C	NBP2	no
KB38_0D04150	ChrIV	1034731	1035180	YDR163W	CWC15	no
KB38_0D04160	ChrIV	1035465	1037588	YDR164C	SEC1	no
KB38_0D04170	ChrIV	1038071	1039411	YDR165W	TRM82	no
KB38_0D04180	ChrIV	1039602	1042562	YDR166C	SEC5	no
KB38_0D04190	ChrIV	1043026	1043715	YDR167W	TAF10	no
KB38_0D04200	ChrIV	1044095	1045669	YDR168W	CDC37	no
KB38_0D04210	ChrIV	1045929	1047164			no
KB38_0D04220	ChrIV	1050108	1050902	YLR150W	STM1	no
KB38_0D04230	ChrIV	1051245	1053152			no
KB38_0D04250	ChrIV	1057821	1063580	YDR170C	SEC7	no
KB38_0D04260	ChrIV	1067073	1068299	YDR171W	HSP42	no
KB38_0D04270	ChrIV	1068694	1070718			no
KB38_0D04280	ChrIV	1070936	1071958	YDR173C	ARG82	no
KB38_0D04290	ChrIV	1072671	1073399	YDR174W	HMO1	no
KB38_0D04300	ChrIV	1073863	1074879	YDR175C	RSM24	no
KB38_0D04310	ChrIV	1075517	1077700	YDR176W	NGG1	no
KB38_0D04320	ChrIV	1078193	1080799			no
KB38_0D04330	ChrIV	1083906	1085279	YHR132C	ECM14	no
KB38_0D04340	ChrIV	1086143	1086556	YHR132W-A	IGO2	no
KB38_0D04350	ChrIV	1086699	1087457			no
KB38_0D04360	ChrIV	1087831	1088595	YHR134W	WSS1	no
KB38_0D04370	ChrIV	1088894	1090513	YHR135C	YCK1	no
KB38_0D04380	ChrIV	1091235	1091717			no
KB38_0D04390	ChrIV	1093853	1095385	YHR137W	ARO9	no
KB38_0D04400	ChrIV	1095425	1095778	YHR138C	YHR138C	no
KB38_0D04410	ChrIV	1096329	1097666			no
KB38_0D04420	ChrIV	1098979	1099701	YHR140W	YHR140W	no
KB38_0D04430	ChrIV	1100465	1100785			no
KB38_0D04440	ChrIV	1102595	1103545	YHR142W	CHS7	no
KB38_0D04450	ChrIV	1104123	1108019	YJR092W	BUD4	no
KB38_0D04460	ChrIV	1108268	1109242	YJR093C	FIP1	no
KB38_0D04470	ChrIV	1109730	1110758	YJR094C	IME1	no
KB38_0D04480	ChrIV	1112825	1113101			yes
KB38_0D04490	ChrIV	1114846	1115964	YJR095W	SFC1	no
KB38_0D04500	ChrIV	1116260	1117108	YJR096W	YJR096W	no
KB38_0D04510	ChrIV	1117090	1117914	YJR097W	JJJ3	no
KB38_0D04520	ChrIV	1118174	1120534	YJR098C	YJR098C	no
KB38_0D04530	ChrIV	1122163	1122882	YJR099W	YUH1	no
KB38_0D04540	ChrIV	1123000	1123818	YJR100C	AIM25	no
KB38_0D04550	ChrIV	1126193	1126966	YJR101W	RSM26	no
KB38_0D04560	ChrIV	1127065	1127601	YJR102C	VPS25	no
KB38_0D04570	ChrIV	1127867	1128331	YJR104C	SOD1	no
KB38_0D04580	ChrIV	1129445	1130233	YJR113C	RSM7	no
KB38_0D04590	ChrIV	1130651	1133347			no
KB38_0D04600	ChrIV	1133553	1134212	YJR112W	NNF1	no
KB38_0D04610	ChrIV	1134636	1135523	YJR111C	PXP2	no
KB38_0D04620	ChrIV	1135632	1137641	YJR110W	YMR1	no
KB38_0D04630	ChrIV	1137932	1138555	YBL049W	MOH1	no
KB38_0D04640	ChrIV	1140765	1144115	YJR109C	CPA2	no
KB38_0D04650	ChrIV	1144497	1144790			no
KB38_0D04660	ChrIV	1144886	1145989	YJR107W	LIH1	no
KB38_0D04670	ChrIV	1146218	1148485	YJR106W	ECM27	no
KB38_0D04690	ChrIV	1151724	1152548	YJR116W	TDA4	no
KB38_0D04700	ChrIV	1153016	1154398	YJR117W	STE24	no
KB38_0D04710	ChrIV	1155019	1156530	YER021W	RPN3	no
KB38_0D04720	ChrIV	1156738	1157379	YJR118C	ILM1	no
KB38_0D04730	ChrIV	1157668	1159980	YJR119C	JHD2	no
KB38_0D04740	ChrIV	1161737	1163311	YJR121W	ATP2	no
KB38_0D04750	ChrIV	1163885	1165444	YJR122W	IBA57	no
KB38_0D04760	ChrIV	1166405	1167082	YJR123W	RPS5	no
KB38_0D04770	ChrIV	1167605	1168987	YJR124C	YJR124C	no
KB38_0D04780	ChrIV	1170232	1173171	YLR451W	LEU3	no
KB38_0D04790	ChrIV	1173778	1175361	YER025W	GCD11	no
KB38_0D04800	ChrIV	1175750	1177909	YLR452C	SST2	no
KB38_0D04810	ChrIV	1178778	1180148			no
KB38_0D04820	ChrIV	1180803	1182110	YPR163C	TIF3	no
KB38_0D04830	ChrIV	1185063	1186952			no
KB38_0D04840	ChrIV	1190392	1192578			no
KB38_0D04850	ChrIV	1193080	1193226			yes
KB38_0D04860	ChrIV	1194334	1196340			no
KB38_0D04870	ChrIV	1196732	1197688			no
KB38_0D04880	ChrIV	1197887	1198459	YPR172W	YPR172W	no
KB38_0D04890	ChrIV	1199199	1200188	YLR455W	PDP3	no
KB38_0D04900	ChrIV	1200747	1201289	YPR168W	NUT2	no
KB38_0D04910	ChrIV	1202115	1202750			no
KB38_0D04920	ChrIV	1203785	1211692	YLR454W	FMP27	no
KB38_0D04930	ChrIV	1212500	1214149			no
KB38_0D04940	ChrIV	1217375	1217848			yes
KB38_0D04960	ChrIV	1224085	1227162			no
KB38_0D04970	ChrIV	1230779	1232152			yes
KB38_0D04990	ChrIV	1234007	1234543			yes
KB38_0D05010	ChrIV	1248393	1248890			yes
KB38_0E00100	ChrV	21	758			yes
KB38_0E00130	ChrV	17832	18842			no
KB38_0E00140	ChrV	21802	24180	YJL212C	OPT1	no
KB38_0E00150	ChrV	32625	33368			no
KB38_0E00160	ChrV	35699	36652			yes
KB38_0E00170	ChrV	37699	38253			no
KB38_0E00190	ChrV	47998	49911			no
KB38_0E00200	ChrV	52191	53912			yes
KB38_0E00750	ChrV	193710	193787			yes
KB38_0E00820	ChrV	209097	209681			no
KB38_0E00830	ChrV	210894	214958	YCR042C	TAF2	no
KB38_0E00860	ChrV	219527	219682			yes
KB38_0E00870	ChrV	220256	220651			no
KB38_0E00960	ChrV	252871	253020	YJL189W	RPL39	no
KB38_0E01560	ChrV	392740	392865			yes
KB38_0E03070	ChrV	738976	744096			yes
KB38_0E04650	ChrV	1135662	1136714			no
KB38_0E04660	ChrV	1137389	1138081			no
KB38_0E04670	ChrV	1139480	1140514			no
KB38_0E04680	ChrV	1145469	1146200			no
KB38_0E04690	ChrV	1152462	1157099			yes
KB38_0E04700	ChrV	1165732	1166424			yes
KB38_0E04710	ChrV	1174707	1177238			yes
KB38_0F00100	ChrVI	2072	5203			yes
KB38_0F00110	ChrVI	6762	7592	YLR410W-A	YLR410W-A	no
KB38_0F00140	ChrVI	16190	17497			yes
KB38_0F00560	ChrVI	104129	104446	YGL103W	RPL28	no
KB38_0F00970	ChrVI	196722	196928	YAL003W	EFB1	no
KB38_0F01010	ChrVI	206430	207092			yes
KB38_0F01710	ChrVI	372588	372782	YBL039W-B	MIN6	no
KB38_0F02310	ChrVI	517468	521151			yes
KB38_0F02370	ChrVI	537219	540902			yes
KB38_0F03390	ChrVI	799714	800361	YGR095C	RRP46	no
KB38_0F03400	ChrVI	800711	801742	YGR096W	TPC1	no
KB38_0F03760	ChrVI	894109	897342			no
KB38_0F03770	ChrVI	897552	898310			yes
KB38_0G00100	ChrVII	474	2027			yes
KB38_0G00110	ChrVII	5822	6811	YGR284C	ERV29	no
KB38_0G00120	ChrVII	7226	8164	YGR282C	BGL2	no
KB38_0G00130	ChrVII	8968	11409	YMR309C	NIP1	no
KB38_0G00140	ChrVII	11905	16404	YGR281W	YOR1	no
KB38_0G00150	ChrVII	17719	18564	YGR280C	PXR1	no
KB38_0G00160	ChrVII	18909	20588	YMR307W	GAS1	no
KB38_0G00170	ChrVII	23069	24205	YGR279C	SCW4	no
KB38_0G00180	ChrVII	24534	26297	YGR278W	CWC22	no
KB38_0G00190	ChrVII	26662	27582	YGR277C	CAB4	no
KB38_0G00200	ChrVII	28534	30546	YGR276C	RNH70	no
KB38_0G00210	ChrVII	30717	31463	YGR275W	RTT102	no
KB38_0G00230	ChrVII	34543	35148			no
KB38_0G00240	ChrVII	35947	36642	YGR271C-A	EFG1	no
KB38_0G00250	ChrVII	36786	42665	YGR271W	SLH1	no
KB38_0G00260	ChrVII	42998	47110	YGR270W	YTA7	no
KB38_0G00270	ChrVII	48200	48817	YGR268C	HUA1	no
KB38_0G00280	ChrVII	49317	50069	YGR267C	FOL2	no
KB38_0G00290	ChrVII	50181	52304	YGR266W	YGR266W	no
KB38_0G00300	ChrVII	53515	55764	YGR264C	MES1	no
KB38_0G00310	ChrVII	55999	57219	YGR263C	SAY1	no
KB38_0G00320	ChrVII	57533	58336	YGR262C	BUD32	no
KB38_0G00330	ChrVII	58809	61259	YGR261C	APL6	no
KB38_0G00340	ChrVII	61401	63035	YGR260W	TNA1	no
KB38_0G00350	ChrVII	65599	68658	YGR258C	RAD2	no
KB38_0G00360	ChrVII	69218	70333	YGR257C	MTM1	no
KB38_0G00370	ChrVII	71335	71991	YGR247W	CPD1	no
KB38_0G00380	ChrVII	80459	82099	YGR249W	MGA1	no
KB38_0G00390	ChrVII	82449	84680	YGR250C	RIE1	no
KB38_0G00400	ChrVII	87149	87931	YGR253C	PUP2	no
KB38_0G00410	ChrVII	88189	89643	YGR252W	GCN5	no
KB38_0G00420	ChrVII	90138	91736			no
KB38_0G00430	ChrVII	92055	92705	YGR251W	NOP19	no
KB38_0G00440	ChrVII	92960	94255	YHR169W	DBP8	no
KB38_0G00450	ChrVII	94537	96855	YGR245C	SDA1	no
KB38_0G00460	ChrVII	97553	98800	YGR244C	LSC2	no
KB38_0G00470	ChrVII	99036	99449			no
KB38_0G00480	ChrVII	100592	102037			no
KB38_0G00490	ChrVII	103333	106341	YGR240C	PFK1	no
KB38_0G00500	ChrVII	107212	108126	YGR239C	PEX21	no
KB38_0G00510	ChrVII	108794	112411	YHR158C	KEL1	no
KB38_0G00520	ChrVII	113723	116113	YGR237C	YGR237C	no
KB38_0G00530	ChrVII	116595	116855	YGR236C	SPG1	no
KB38_0G00540	ChrVII	117277	117819	YGR235C	MIC26	no
KB38_0G00550	ChrVII	118070	119266	YGR234W	YHB1	no
KB38_0G00560	ChrVII	120821	123700	YHR154W	RTT107	no
KB38_0G00570	ChrVII	124843	128373	YGR233C	PHO81	no
KB38_0G00580	ChrVII	128505	129197	YGR232W	NAS6	no
KB38_0G00590	ChrVII	129714	130652	YGR231C	PHB2	no
KB38_0G00600	ChrVII	132031	133641	YGR229C	SMI1	no
KB38_0G00610	ChrVII	133941	135542	YGR227W	DIE2	no
KB38_0G00620	ChrVII	136700	137848	YGR225W	AMA1	no
KB38_0G00630	ChrVII	138833	140203	YGR223C	HSV2	no
KB38_0G00640	ChrVII	140293	141102	YGR222W	PET54	no
KB38_0G00650	ChrVII	142493	143320	YGR220C	MRPL9	no
KB38_0G00660	ChrVII	143604	146858	YGR218W	CRM1	no
KB38_0G00670	ChrVII	150699	153191			no
KB38_0G00680	ChrVII	154342	160518	YGR217W	CCH1	no
KB38_0G00690	ChrVII	161132	162997	YGR216C	GPI1	no
KB38_0G00700	ChrVII	163229	163549	YGR215W	RSM27	no
KB38_0G00710	ChrVII	164121	164291			yes
KB38_0G00720	ChrVII	167403	168413	YGR213C	RTA1	no
KB38_0G00730	ChrVII	168787	170037	YGR212W	SLI1	no
KB38_0G00740	ChrVII	170453	170968	YKL013C	ARC19	no
KB38_0G00750	ChrVII	171415	171924	YIR022W	SEC11	no
KB38_0G00760	ChrVII	172197	173216	YKL011C	CCE1	no
KB38_0G00770	ChrVII	173405	174349	YPR192W	AQY1	no
KB38_0G00780	ChrVII	174801	176105	YKL162C	YKL162C	no
KB38_0G00790	ChrVII	176851	179046	YKR067W	GPT2	no
KB38_0G00800	ChrVII	179203	179832	YKR068C	BET3	no
KB38_0G00810	ChrVII	180489	182180	YKR069W	MET1	no
KB38_0G00820	ChrVII	182425	183510	YKR070W	YKR070W	no
KB38_0G00830	ChrVII	183976	184971	YKR071C	DRE2	no
KB38_0G00840	ChrVII	186482	187234			yes
KB38_0G00850	ChrVII	187783	189357			no
KB38_0G00860	ChrVII	189726	191198	YOR056C	NOB1	no
KB38_0G00870	ChrVII	191310	192368	YOR057W	SGT1	no
KB38_0G00880	ChrVII	194727	195653			no
KB38_0G00890	ChrVII	201168	202265	YKR076W	ECM4	no
KB38_0G00900	ChrVII	202733	204115			no
KB38_0G00910	ChrVII	204186	206687	YKR079C	TRZ1	no
KB38_0G00920	ChrVII	207715	208680	YKR080W	MTD1	no
KB38_0G00930	ChrVII	209014	210396	YKR082W	NUP133	no
KB38_0G00940	ChrVII	212571	213479	YOR074C	CDC21	no
KB38_0G00950	ChrVII	213853	214923	YOR075W	UFE1	no
KB38_0G00960	ChrVII	215093	216916	YKR084C	HBS1	no
KB38_0G00970	ChrVII	217575	218186	YKR085C	MRPL20	no
KB38_0G00980	ChrVII	218554	221859	YKR086W	PRP16	no
KB38_0G00990	ChrVII	221957	223060	YKR087C	OMA1	no
KB38_0G01010	ChrVII	224820	227882	YKR089C	TGL4	no
KB38_0G01020	ChrVII	229733	231499	YKR090W	PXL1	no
KB38_0G01030	ChrVII	231698	232810			no
KB38_0G01040	ChrVII	235271	237073	YKR093W	PTR2	no
KB38_0G01050	ChrVII	237603	238001	YKR094C	RPL40B	no
KB38_0G01060	ChrVII	239234	243967	YKR095W	MLP1	no
KB38_0G01070	ChrVII	244103	245284			no
KB38_0G01080	ChrVII	245857	246082	YKR095W-A	PCC1	no
KB38_0G01090	ChrVII	247054	251187	YIL151C	ESL1	no
KB38_0G01100	ChrVII	252471	254120	YKR097W	PCK1	no
KB38_0G01110	ChrVII	254624	257041	YKR099W	BAS1	no
KB38_0G01120	ChrVII	257202	258488	YKR100C	SKG1	no
KB38_0G01130	ChrVII	260122	261381	YIL160C	POT1	no
KB38_0G01140	ChrVII	261816	262664			no
KB38_0G01150	ChrVII	266210	267055			no
KB38_0G01160	ChrVII	267280	268914	YJL153C	INO1	no
KB38_0G01170	ChrVII	274512	275867	YJL155C	FBP26	no
KB38_0G01180	ChrVII	276526	279177	YJL157C	FAR1	no
KB38_0G01190	ChrVII	280072	280773			no
KB38_0G01200	ChrVII	281606	282730			no
KB38_0G01210	ChrVII	286940	288025			no
KB38_0G01220	ChrVII	288385	288891	YJL161W	FMP33	no
KB38_0G01230	ChrVII	289617	291380	YJL162C	JJJ2	no
KB38_0G01240	ChrVII	293903	295144	YKL166C	TPK3	no
KB38_0G01250	ChrVII	296633	299203	YJL165C	HAL5	no
KB38_0G01260	ChrVII	299426	299707	YJL166W	QCR8	no
KB38_0G01270	ChrVII	300882	303176	YJL168C	SET2	no
KB38_0G01280	ChrVII	303497	304087	YPR131C	NAT3	no
KB38_0G01290	ChrVII	305426	305798	YPR132W	RPS23B	no
KB38_0G01300	ChrVII	306151	307362	YPR133C	SPN1	no
KB38_0G01310	ChrVII	307782	307934	YPR133W-A	TOM5	no
KB38_0G01320	ChrVII	308301	309068	YPR134W	MSS18	no
KB38_0G01330	ChrVII	309227	310834	YGR119C	NUP57	no
KB38_0G01340	ChrVII	311192	314203	YPR135W	CTF4	no
KB38_0G01350	ChrVII	314639	316354	YPR137W	RRP9	no
KB38_0G01360	ChrVII	318060	319655	YPR138C	MEP3	no
KB38_0G01370	ChrVII	321596	322507	YPR139C	LOA1	no
KB38_0G01380	ChrVII	322780	324006	YPR140W	TAZ1	no
KB38_0G01390	ChrVII	324169	326334	YPR141C	KAR3	no
KB38_0G01400	ChrVII	326747	327445	YPR143W	RRP15	no
KB38_0G01410	ChrVII	327690	328865	YKL080W	VMA5	no
KB38_0G01420	ChrVII	329385	330623	YKL081W	TEF4	no
KB38_0G01430	ChrVII	331046	332371	YKL082C	RRP14	no
KB38_0G01440	ChrVII	332540	332893	YKL084W	HOT13	no
KB38_0G01450	ChrVII	337434	338444	YKL085W	MDH1	no
KB38_0G01460	ChrVII	339428	340057	YKL087C	CYT2	no
KB38_0G01470	ChrVII	345989	346543			no
KB38_0G01480	ChrVII	351639	352898			no
KB38_0G01490	ChrVII	354289	355527			no
KB38_0G01500	ChrVII	355744	358788	YDR270W	CCC2	no
KB38_0G01510	ChrVII	359240	360397	YDR268W	MSW1	no
KB38_0G01520	ChrVII	360890	361966	YDR267C	CIA1	no
KB38_0G01530	ChrVII	362026	363039	YDR265W	PEX10	no
KB38_0G01540	ChrVII	363609	365960	YDR264C	AKR1	no
KB38_0G01550	ChrVII	370668	371948			no
KB38_0G01560	ChrVII	372738	375176	YDR258C	HSP78	no
KB38_0G01570	ChrVII	375554	377014	YDR257C	RKM4	no
KB38_0G01580	ChrVII	377316	379034	YDR479C	PEX29	no
KB38_0G01820	ChrVII	425125	425361	YLR325C	RPL38	no
KB38_0G02630	ChrVII	619977	620933			yes
KB38_0G02640	ChrVII	621664	623172	YMR221C	FMP42	no
KB38_0G02650	ChrVII	623845	624516	YMR222C	FSH2	no
KB38_0G02660	ChrVII	626699	626887	YMR224C	MRE11	no
KB38_0G02670	ChrVII	627630	628073	YOR286W	RDL2	no
KB38_0G02680	ChrVII	628324	628590	YMR225C	MRPL44	no
KB38_0G02690	ChrVII	629553	630164	YPR127W	YPR127W	no
KB38_0G02700	ChrVII	630992	631798	YMR226C	YMR226C	no
KB38_0G02710	ChrVII	632179	637584	YOR290C	SNF2	no
KB38_0G02720	ChrVII	638720	640492	YMR227C	TAF7	no
KB38_0G02730	ChrVII	640971	641999	YMR228W	MTF1	no
KB38_0G02740	ChrVII	643162	643464	YMR230W	RPS10B	no
KB38_0G02750	ChrVII	643949	647074	YMR231W	PEP5	no
KB38_0G02760	ChrVII	647385	649334	YMR232W	FUS2	no
KB38_0G02770	ChrVII	649592	650191	YOR294W	RRS1	no
KB38_0G02780	ChrVII	650515	651309	YMR233W	TRI1	no
KB38_0G02790	ChrVII	651429	652661	YMR235C	RNA1	no
KB38_0G02800	ChrVII	652914	653462	YOR298C-A	MBF1	no
KB38_0G02810	ChrVII	654101	654667	YMR236W	TAF9	no
KB38_0G02820	ChrVII	654926	656278	YMR238W	DFG5	no
KB38_0G02830	ChrVII	659512	663555			no
KB38_0G02840	ChrVII	663693	665189	YMR239C	RNT1	no
KB38_0G02850	ChrVII	665492	666967	YMR240C	CUS1	no
KB38_0G02860	ChrVII	667658	668599	YMR241W	YHM2	no
KB38_0G02870	ChrVII	669015	670535			no
KB38_0G02880	ChrVII	671021	671461			no
KB38_0G02890	ChrVII	672783	673649	YOR072W-A	YOR072W-A	no
KB38_0G02900	ChrVII	674292	675572	YMR243C	ZRC1	no
KB38_0G02910	ChrVII	678388	679311	YMR244W	YMR244W	no
KB38_0G02920	ChrVII	679714	680025	YMR244C-A	COA6	no
KB38_0G02930	ChrVII	684398	686716			no
KB38_0G02940	ChrVII	688034	689509	YOR320C	GNT1	no
KB38_0G02950	ChrVII	689925	694739	YMR247C	RKR1	no
KB38_0G02960	ChrVII	696035	697267	YOL052C	SPE2	no
KB38_0G02970	ChrVII	697743	699494	YMR250W	GAD1	no
KB38_0G02980	ChrVII	699678	700094	YMR252C	MLO1	no
KB38_0G02990	ChrVII	700493	701749	YMR253C	YMR253C	no
KB38_0G03000	ChrVII	703049	703666	YMR255W	GFD1	no
KB38_0G03010	ChrVII	704235	704423	YMR256C	COX7	no
KB38_0G03020	ChrVII	705157	707658	YMR257C	PET111	no
KB38_0G03030	ChrVII	708344	710038	YMR258C	ROY1	no
KB38_0G03040	ChrVII	710331	714596	YMR259C	TRM732	no
KB38_0G03050	ChrVII	715434	715895	YMR260C	TIF11	no
KB38_0G03060	ChrVII	716271	719411			no
KB38_0G03070	ChrVII	720855	721841	YMR262W	YMR262W	no
KB38_0G03080	ChrVII	722134	722688	YMR263W	SAP30	no
KB38_0G03090	ChrVII	723090	723689	YMR264W	CUE1	no
KB38_0G03100	ChrVII	723821	725176	YMR265C	YMR265C	no
KB38_0G03110	ChrVII	727569	730301	YMR266W	RSN1	no
KB38_0G03120	ChrVII	730552	731454	YMR267W	PPA2	no
KB38_0G03130	ChrVII	731604	732929	YMR268C	PRP24	no
KB38_0G03140	ChrVII	733222	733848	YMR269W	TMA23	no
KB38_0G03150	ChrVII	734034	735290	YMR270C	RRN9	no
KB38_0G03160	ChrVII	738857	740020	YMR272C	SCS7	no
KB38_0G03170	ChrVII	741501	742460	YMR274C	RCE1	no
KB38_0G03180	ChrVII	742710	745649	YMR275C	BUL1	no
KB38_0G03190	ChrVII	747789	748907	YMR276W	DSK2	no
KB38_0G03200	ChrVII	749500	751692	YMR277W	FCP1	no
KB38_0G03210	ChrVII	752038	753918	YMR278W	PRM15	no
KB38_0G03220	ChrVII	754161	755882	YMR279C	ATR2	no
KB38_0G03230	ChrVII	756913	760959	YMR280C	CAT8	no
KB38_0G03240	ChrVII	762342	763220	YMR281W	GPI12	no
KB38_0G03250	ChrVII	763330	764658	YMR282C	AEP2	no
KB38_0G03260	ChrVII	764949	766397	YMR283C	RIT1	no
KB38_0G03270	ChrVII	766962	768740	YMR284W	YKU70	no
KB38_0G03280	ChrVII	768855	770396	YMR285C	NGL2	no
KB38_0G03290	ChrVII	770873	773677	YMR287C	DSS1	no
KB38_0G03300	ChrVII	774548	774742	YHR189W	PTH1	no
KB38_0G03310	ChrVII	775428	776783	YHR190W	ERG9	no
KB38_0G03320	ChrVII	777504	778819	YML085C	TUB1	no
KB38_0G03330	ChrVII	779091	780095			no
KB38_0G03340	ChrVII	780703	782280	YML086C	ALO1	no
KB38_0G03350	ChrVII	783279	784328			no
KB38_0G03360	ChrVII	784539	786677	YML088W	UFO1	no
KB38_0G03370	ChrVII	788387	789772	YML126C	ERG13	no
KB38_0G03380	ChrVII	791350	795132	YML091C	RPM2	no
KB38_0G03390	ChrVII	795644	796396	YML092C	PRE8	no
KB38_0G03400	ChrVII	796649	799363	YML093W	UTP14	no
KB38_0G03410	ChrVII	799805	800038	YML094W	GIM5	no
KB38_0G03420	ChrVII	800657	802246	YML096W	YML096W	no
KB38_0G03430	ChrVII	803048	805888	YML099C	ARG81	no
KB38_0G03440	ChrVII	806586	808166			no
KB38_0G03450	ChrVII	815421	817112			no
KB38_0G03470	ChrVII	824637	826730			no
KB38_0G03480	ChrVII	827321	827908			no
KB38_0G03490	ChrVII	830781	831812			yes
KB38_0G03500	ChrVII	835220	837310			no
KB38_0H00110	ChrVIII	12586	13095			no
KB38_0H00580	ChrVIII	107420	107713			yes
KB38_0H00700	ChrVIII	129828	130367			yes
KB38_0H00880	ChrVIII	171353	171598	YHR021C	RPS27B	no
KB38_0H01030	ChrVIII	215146	216981			yes
KB38_0H01260	ChrVIII	278975	279184	YJR012C	YJR012C	no
KB38_0H02390	ChrVIII	545367	549050			yes
KB38_0H02400	ChrVIII	551862	557174			no
KB38_0H02410	ChrVIII	605693	607633			yes
KB38_0H02420	ChrVIII	609925	610857			no
KB38_0H02430	ChrVIII	615148	615888	YFR020W	CSS2	no
KB38_0H02440	ChrVIII	623655	625172			yes
KB38_0H02450	ChrVIII	626127	627329			no
KB38_0H02460	ChrVIII	632157	632942			no
KB38_0H02470	ChrVIII	635788	636306			yes
KB38_0H02480	ChrVIII	638479	639681			no
KB38_0H02490	ChrVIII	643506	644060			no
KB38_0H02500	ChrVIII	645012	645332			no
KB38_0H02510	ChrVIII	645866	647251	YLR163C	MAS1	no
KB38_0H02520	ChrVIII	647516	650164	YLR166C	SEC10	no
KB38_0H02530	ChrVIII	651014	651472	YLR167W	RPS31	no
KB38_0H02540	ChrVIII	651645	652361	YLR168C	UPS2	no
KB38_0H02550	ChrVIII	652599	653588	YLR246W	ERF2	no
KB38_0H02560	ChrVIII	653679	654203	YLR245C	CDD1	no
KB38_0H02570	ChrVIII	654898	656043	YLR244C	MAP1	no
KB38_0H02580	ChrVIII	656309	657949	YDR188W	CCT6	no
KB38_0H02590	ChrVIII	658223	658801	YJR074W	MOG1	no
KB38_0H02600	ChrVIII	659209	660393	YJR075W	HOC1	no
KB38_0H02610	ChrVIII	660513	661436	YJR077C	MIR1	no
KB38_0H02620	ChrVIII	661905	663008			no
KB38_0H02630	ChrVIII	664039	664629	YCR087C-A	YCR087C-A	no
KB38_0H02640	ChrVIII	664728	665279	YCR086W	CSM1	no
KB38_0H02650	ChrVIII	665506	667149			no
KB38_0H02660	ChrVIII	667242	667634	YCR083W	TRX3	no
KB38_0H02670	ChrVIII	667860	668237	YCR082W	AHC2	no
KB38_0H02680	ChrVIII	670005	671003			no
KB38_0H02690	ChrVIII	672586	674619			no
KB38_0H02700	ChrVIII	679408	680190			no
KB38_0H02710	ChrVIII	681119	681769			yes
KB38_0H02720	ChrVIII	684480	688946	YCR081W	SRB8	no
KB38_0H02730	ChrVIII	689225	690643	YCR079W	PTC6	no
KB38_0H02740	ChrVIII	691084	693759	YCR077C	PAT1	no
KB38_0H02750	ChrVIII	694009	694869	YCR076C	FUB1	no
KB38_0H02760	ChrVIII	694956	695204	YCR075W-A	EGO2	no
KB38_0H02770	ChrVIII	695436	696179	YCR075C	ERS1	no
KB38_0H02780	ChrVIII	696983	701866	YNR031C	SSK2	no
KB38_0H02790	ChrVIII	702345	703892	YCR072C	RSA4	no
KB38_0H02800	ChrVIII	707083	707610			no
KB38_0H02810	ChrVIII	708722	709192	YCR071C	IMG2	no
KB38_0H02820	ChrVIII	709346	710320	YCR069W	CPR4	no
KB38_0H02830	ChrVIII	710623	712215	YCR068W	ATG15	no
KB38_0H02840	ChrVIII	712620	715880	YCR067C	SED4	no
KB38_0H02850	ChrVIII	716057	717547	YCR066W	RAD18	no
KB38_0H02860	ChrVIII	718048	719763	YCR065W	HCM1	no
KB38_0H02870	ChrVIII	720579	721052	YCR063W	BUD31	no
KB38_0H02880	ChrVIII	724708	725436			no
KB38_0H02890	ChrVIII	726174	726986			no
KB38_0H02910	ChrVIII	740810	741466			yes
KB38_0H02920	ChrVIII	741565	741720			yes
KB38_0H02930	ChrVIII	743532	744803			no
KB38_0H02940	ChrVIII	751485	753464			no
KB38_0H02950	ChrVIII	756477	757568	YER187W	YER187W	no
KB38_0H02960	ChrVIII	758000	759724	YCR061W	TVS1	no
KB38_0H02970	ChrVIII	761460	763127	YNL117W	MLS1	no
KB38_0H02980	ChrVIII	764469	768950			no
KB38_0H02990	ChrVIII	769045	769236			yes
KB38_0H03000	ChrVIII	771203	772171	YIL164C	NIT1	no
KB38_0H03010	ChrVIII	772601	774337	YDL210W	UGA4	no
KB38_0H03020	ChrVIII	776495	777046			no
KB38_0H03030	ChrVIII	777137	778045			no
KB38_0H03040	ChrVIII	779762	781633			no
KB38_0H03050	ChrVIII	781922	783883			no
KB38_0H03060	ChrVIII	784305	785426			no
KB38_0H03070	ChrVIII	787963	790107			no
KB38_0I00100	ChrIX	470	1021			yes
KB38_0I00110	ChrIX	6193	10830			yes
KB38_0I00120	ChrIX	12708	14069			no
KB38_0I00130	ChrIX	15987	16703	YCR007C	YCR007C	no
KB38_0I00140	ChrIX	17803	18825	YFL058W	THI5	no
KB38_0I00150	ChrIX	22128	23645			no
KB38_0I00160	ChrIX	25888	26943			no
KB38_0I00170	ChrIX	30784	32850			no
KB38_0I00180	ChrIX	34186	35610	YLR231C	BNA5	no
KB38_0I00190	ChrIX	36389	38662			no
KB38_0I00800	ChrIX	204152	206101			yes
KB38_0I00810	ChrIX	208344	210278			no
KB38_0I00840	ChrIX	224793	228476			yes
KB38_0I00920	ChrIX	255956	256180			yes
KB38_0I01760	ChrIX	455520	455693	YEL003W	GIM4	no
KB38_0I02160	ChrIX	556611	560294			yes
KB38_0I02310	ChrIX	597316	598353			no
KB38_0I02670	ChrIX	693781	694557	YCL049C	YCL049C	no
KB38_0I02680	ChrIX	696832	698523	YLR044C	PDC1	no
KB38_0I02700	ChrIX	720520	724848			yes

## Sheet: B
Gene name	Chromosome	Start position	Stop position	S. cerevisiae ortholog	Gene alias	K. bulderi specific?	Genus specific?	pH tolerant specific?
KB39_0J00500	ChrX	102007	102225	YNL024C-A	KSH1	no	no	no
KB39_0J00930	ChrX	193267	193533	YNR037C	RSM19	no	no	no
KB39_0J01400	ChrX	315177	317111			yes	no	no
KB39_0J01410	ChrX	318736	320697			yes	no	no
KB39_0J02260	ChrX	568581	569426			yes	no	no
KB39_0J02330	ChrX	588407	591706			yes	no	no
KB39_0J02340	ChrX	591916	592674			yes	no	no
KB39_0J02410	ChrX	612525	614006			no	no	no
KB39_0J02420	ChrX	613984	617508			no	no	no
KB39_0J02480	ChrX	630481	630840			no	no	no
KB39_0J02800	ChrX	713547	715763			no	no	no
KB39_0J02810	ChrX	716288	718372			no	no	no
KB39_0J02830	ChrX	721423	723107			yes	no	no
KB39_0K00100	ChrXI	4750	9387			yes	no	no
KB39_0K00320	ChrXI	105559	106533			yes	no	no
KB39_0K00360	ChrXI	118478	119452			yes	no	no
KB39_0K01270	ChrXI	360029	361087	YGR208W	SER2	no	no	no
KB39_0K01280	ChrXI	361109	361579	YGR209C	TRX2	no	no	no
KB39_0K01290	ChrXI	362535	364676			no	yes	no
KB39_0K01300	ChrXI	365211	367175			no	no	no
KB39_0K01310	ChrXI	367248	368486	YGR210C	YGR210C	no	no	no
KB39_0K01320	ChrXI	368737	370173	YGR211W	ZPR1	no	no	no
KB39_0K01340	ChrXI	373085	373609	YKL016C	ATP7	no	no	no
KB39_0K01350	ChrXI	373777	375771	YKL017C	HCS1	no	no	no
KB39_0K01360	ChrXI	375804	376790	YKL018W	SWD2	no	no	no
KB39_0K01370	ChrXI	376972	377211	YKL018C-A	MCO12	no	no	no
KB39_0K01380	ChrXI	377323	378285	YKL019W	RAM2	no	no	no
KB39_0K01390	ChrXI	378474	381029	YIR033W	MGA2	no	no	no
KB39_0K01400	ChrXI	381377	382534	YKL021C	MAK11	no	no	no
KB39_0K01410	ChrXI	382724	385111	YKL022C	CDC16	no	no	no
KB39_0K01420	ChrXI	385214	386275			no	no	no
KB39_0K01430	ChrXI	386669	387268	YKL024C	URA6	no	no	no
KB39_0K01450	ChrXI	389044	391026	YKL025C	PAN3	no	no	no
KB39_0K01460	ChrXI	391775	393523			no	yes	no
KB39_0K01470	ChrXI	393572	395212	YLL055W	YCT1	no	no	no
KB39_0K01480	ChrXI	396158	397954	YPL274W	SAM3	no	no	no
KB39_0K01490	ChrXI	399322	400764			no	yes	no
KB39_0K01500	ChrXI	401691	403406			no	no	no
KB39_0K01510	ChrXI	405097	406818			no	yes	no
KB39_0K01520	ChrXI	415869	420755	YNL339C	YRF1-6	no	no	no
KB39_0K01530	ChrXI	422361	426998			yes	no	no
KB39_0K01540	ChrXI	433606	434096			yes	no	no
KB39_0L00960	ChrXII	210023	210193			yes	no	no
KB39_0L01240	ChrXII	275273	276421			yes	no	no
KB39_0L01250	ChrXII	276822	278225			yes	no	no
KB39_0L01490	ChrXII	341391	345074			yes	no	no
KB39_0L01590	ChrXII	375868	379551			yes	no	no
KB39_0L01660	ChrXII	393982	396444			no	no	no
KB39_0A00470	ChrI	88277	88375			yes	no	no
KB39_0A01640	ChrI	341482	341889	YBR031W	RPL4A	no	no	no
KB39_0A02170	ChrI	487803	489764			yes	no	no
KB39_0A02180	ChrI	491389	493323			yes	no	no
KB39_0A02750	ChrI	655424	660610			no	no	no
KB39_0A02760	ChrI	669965	670108			yes	no	no
KB39_0A02770	ChrI	671142	671777			yes	no	no
KB39_0A03260	ChrI	821852	825535			yes	no	no
KB39_0A03420	ChrI	878557	878673			no	no	no
KB39_0A03480	ChrI	887901	888104	YML129C	COX14	no	no	no
KB39_0A03490	ChrI	887989	888138			yes	no	no
KB39_0A03970	ChrI	1014398	1014475	YOR302W	YOR302W	no	no	no
KB39_0A03980	ChrI	1020483	1022960			yes	no	no
KB39_0A03990	ChrI	1023425	1024177			yes	no	no
KB39_0A04000	ChrI	1027372	1028874			no	no	no
KB39_0A04010	ChrI	1029339	1030091			yes	no	no
KB39_0A04930	ChrI	1264287	1264421			yes	no	no
KB39_0A04950	ChrI	1266287	1266673			yes	no	no
KB39_0A06310	ChrI	1595202	1595528	YNL244C	SUI1	no	no	no
KB39_0A06610	ChrI	1665448	1665558	YDL232W	OST4	no	no	no
KB39_0A07020	ChrI	1758505	1758825	YNL162W	RPL42A	no	no	no
KB39_0A07200	ChrI	1803889	1807572			yes	no	no
KB39_0A07500	ChrI	1876724	1878559	YNL268W	LYP1	no	no	no
KB39_0A07510	ChrI	1879208	1882417	YNL267W	PIK1	no	no	no
KB39_0A07590	ChrI	1894093	1898805			yes	no	no
KB39_0A08140	ChrI	2039507	2042806			yes	no	no
KB39_0A08150	ChrI	2043016	2043774			yes	no	no
KB39_0A08470	ChrI	2121860	2121985	YFR033C	QCR6	no	no	no
KB39_0A08490	ChrI	2125533	2125688			yes	no	no
KB39_0A09070	ChrI	2274248	2274577			no	no	no
KB39_0A09500	ChrI	2385524	2390155			yes	no	no
KB39_0A09960	ChrI	2500901	2501089	YOR182C	RPS30B	no	no	no
KB39_0A10070	ChrI	2521545	2521787	YLR275W	SMD2	no	no	no
KB39_0A10130	ChrI	2554482	2555126	YLR268W	SEC22	no	no	no
KB39_0A10370	ChrI	2604354	2605052	YBR067C	TIP1	no	no	no
KB39_0A10540	ChrI	2642498	2645578	YBL101C	ECM21	no	no	no
KB39_0A10550	ChrI	2645642	2646283	YBL102W	SFT2	no	no	no
KB39_0A10560	ChrI	2646647	2648176	YBL103C	RTG3	no	no	no
KB39_0A10570	ChrI	2648537	2651665	YBL104C	SEA4	no	no	no
KB39_0A10580	ChrI	2652230	2655739	YBL105C	PKC1	no	no	no
KB39_0A10590	ChrI	2656191	2659313	YBL106C	SRO77	no	no	no
KB39_0A10600	ChrI	2659587	2660225	YBL107C	MIX23	no	no	no
KB39_0A10610	ChrI	2661115	2662572	YJR078W	BNA2	no	no	no
KB39_0A10620	ChrI	2662621	2663655	YJR080C	AIM24	no	no	no
KB39_0A10630	ChrI	2663851	2664288	YJR082C	EAF6	no	no	no
KB39_0A10640	ChrI	2665081	2666841	YJL186W	MNN5	no	no	no
KB39_0A10650	ChrI	2667081	2667473	YCR028C-A	RIM1	no	no	no
KB39_0A10660	ChrI	2667627	2669291	YCR028C	FEN2	no	no	no
KB39_0A10670	ChrI	2669759	2672269	YJR030C	RBH2	no	no	no
KB39_0A10680	ChrI	2673840	2674085	YJL177W	RPL17B	no	no	no
KB39_0A10690	ChrI	2674352	2676361	YKL179C	COY1	no	no	no
KB39_0A10700	ChrI	2676771	2678132	YKL178C	STE3	no	no	no
KB39_0A10710	ChrI	2680252	2681034	YHR143W	DSE2	no	no	no
KB39_0A10720	ChrI	2681854	2682066	YHR143W-A	RPC10	no	no	no
KB39_0A10730	ChrI	2682390	2683343	YHR144C	DCD1	no	no	no
KB39_0A10740	ChrI	2684090	2685379	YHR146W	CRP1	no	no	no
KB39_0A10750	ChrI	2686238	2687518			no	yes	no
KB39_0A10760	ChrI	2687624	2688232	YDL212W	SHR3	no	no	no
KB39_0A10770	ChrI	2688845	2689495	YDL213C	NOP6	no	no	no
KB39_0A10780	ChrI	2690969	2692999			no	yes	no
KB39_0A10790	ChrI	2694715	2697960	YDL215C	GDH2	no	no	no
KB39_0A10800	ChrI	2698177	2699547	YDL216C	RRI1	no	no	no
KB39_0A10810	ChrI	2699837	2700424	YDL217C	TIM22	no	no	no
KB39_0A10820	ChrI	2700609	2701376			no	no	no
KB39_0A10830	ChrI	2702036	2702872	YDL218W	YDL218W	no	no	no
KB39_0A10840	ChrI	2704905	2705279	YDL219W	DTD1	no	no	no
KB39_0A10850	ChrI	2705844	2708438	YDL220C	CDC13	no	no	no
KB39_0A10860	ChrI	2710666	2712576			no	no	no
KB39_0A10870	ChrI	2715603	2717660			no	no	no
KB39_0A10880	ChrI	2717864	2719588	YDL225W	SHS1	no	no	no
KB39_0A10890	ChrI	2720127	2722112			no	yes	no
KB39_0A10900	ChrI	2722582	2723679	YDL226C	GCS1	no	no	no
KB39_0A10910	ChrI	2727897	2729645	YDL227C	HO	no	no	no
KB39_0A10920	ChrI	2730407	2732248	YNL209W	SSB2	no	no	no
KB39_0A10930	ChrI	2733351	2734406	YDL230W	PTP1	no	no	no
KB39_0A10940	ChrI	2735056	2738388	YDL231C	BRE4	no	no	no
KB39_0A10950	ChrI	2738529	2740532	YDL233W	MFG1	no	no	no
KB39_0A10960	ChrI	2741053	2742069	YNL215W	IES2	no	no	no
KB39_0A10970	ChrI	2742412	2744709	YDL234C	GYP7	no	no	no
KB39_0A10980	ChrI	2745394	2745903	YDL235C	YPD1	no	no	no
KB39_0A10990	ChrI	2746131	2747060	YDL236W	PHO13	no	no	no
KB39_0A11000	ChrI	2747627	2748925	YNL220W	ADE12	no	no	no
KB39_0A11010	ChrI	2750187	2751650	YDL238C	GUD1	no	no	no
KB39_0A11020	ChrI	2751948	2753912	YNL225C	CNM67	no	no	no
KB39_0A11030	ChrI	2754560	2755648			no	no	no
KB39_0A11040	ChrI	2757768	2759270			no	no	no
KB39_0A11050	ChrI	2759573	2762731	YDL240W	LRG1	no	no	no
KB39_0A11060	ChrI	2764190	2764945	YHR043C	DOG2	no	no	no
KB39_0A11070	ChrI	2765542	2767467			no	no	no
KB39_0A11080	ChrI	2770139	2770621	YER076C	YER076C	no	no	no
KB39_0A11090	ChrI	2771802	2773949			yes	no	no
KB39_0A11100	ChrI	2776684	2781321			yes	no	no
KB39_0B00100	ChrII	4650	9287			yes	no	no
KB39_0B00260	ChrII	50382	50507	YML101C-A	YML101C-A	no	no	no
KB39_0B00650	ChrII	143623	143793	YDR276C	PMP3	no	no	no
KB39_0B01190	ChrII	266152	267729	YEL052W	AFG1	no	no	no
KB39_0B01200	ChrII	268748	271105	YEL053C	MAK10	no	no	no
KB39_0B01750	ChrII	394846	396465			no	no	no
KB39_0B02090	ChrII	481500	483323			no	no	no
KB39_0B02100	ChrII	483802	486399			yes	no	no
KB39_0B02190	ChrII	507372	507431	YKL006C-A	SFT1	no	no	no
KB39_0B02200	ChrII	510799	511764			yes	no	no
KB39_0B02210	ChrII	512815	513903			yes	no	no
KB39_0B02820	ChrII	665193	666641			no	no	no
KB39_0B02840	ChrII	672989	676672			yes	no	no
KB39_0B02850	ChrII	680541	680804	YLR038C	COX12	no	no	no
KB39_0B03360	ChrII	778356	778667			no	yes	no
KB39_0B04150	ChrII	961632	961802	YLR388W	RPS29A	no	no	no
KB39_0B04300	ChrII	1014253	1014315			yes	no	no
KB39_0B04870	ChrII	1155632	1157122			yes	no	no
KB39_0B05680	ChrII	1357477	1358403			yes	no	no
KB39_0B05760	ChrII	1379651	1383334			yes	no	no
KB39_0B06260	ChrII	1541242	1544925			yes	no	no
KB39_0B06270	ChrII	1546965	1548926			yes	no	no
KB39_0B06280	ChrII	1550551	1552485			yes	no	no
KB39_0B06360	ChrII	1568571	1568864	YJR005C-A	LSO1	no	no	no
KB39_0B06770	ChrII	1651874	1653808			yes	no	no
KB39_0B06780	ChrII	1655433	1657394			yes	no	no
KB39_0B06790	ChrII	1658052	1660046			no	no	no
KB39_0B06800	ChrII	1661917	1666629			no	no	no
KB39_0B06810	ChrII	1668122	1670032			no	no	no
KB39_0B07840	ChrII	1925990	1927984			yes	no	no
KB39_0B07850	ChrII	1927968	1929308			no	no	no
KB39_0B08970	ChrII	2199296	2202886	YPR026W	ATH1	no	no	no
KB39_0B09300	ChrII	2283250	2284215	YEL029C	BUD16	no	no	no
KB39_0B09310	ChrII	2284267	2285412			no	no	no
KB39_0B09320	ChrII	2286031	2289696	YEL031W	SPF1	no	no	no
KB39_0B09330	ChrII	2290343	2293243	YEL032W	MCM3	no	no	no
KB39_0B09340	ChrII	2294326	2294802	YEL034W	HYP2	no	no	no
KB39_0B09460	ChrII	2325885	2327237			yes	no	no
KB39_0B09470	ChrII	2328087	2329763	R0020C		no	no	no
KB39_0B10060	ChrII	2460124	2460210	YCL005W-A	VMA9	no	no	no
KB39_0B10090	ChrII	2465382	2469065			yes	no	no
KB39_0B10290	ChrII	2526226	2527797			yes	no	no
KB39_0B10300	ChrII	2529853	2531271			no	no	no
KB39_0B10580	ChrII	2601446	2605129	YGR109W-B	YGR109W-B	no	no	no
KB39_0B11020	ChrII	2706484	2707176			no	no	no
KB39_0B11030	ChrII	2710874	2711383			no	no	no
KB39_0B11040	ChrII	2711441	2715801			yes	no	no
KB39_0C00100	ChrIII	5706	10343			yes	no	no
KB39_0C00110	ChrIII	16223	18403			no	no	no
KB39_0C00120	ChrIII	18928	20487			no	no	no
KB39_0C00180	ChrIII	39889	43572			yes	no	no
KB39_0C00520	ChrIII	153844	156261	YHL009W-B	YHL009W-B	no	no	no
KB39_0C00550	ChrIII	166542	167129			yes	no	no
KB39_0C00560	ChrIII	168116	171373	YLR410W-B	YLR410W-B	no	no	no
KB39_0C00760	ChrIII	209290	210144			no	no	no
KB39_0C01050	ChrIII	285988	286274	YPL249C-A	RPL36B	no	no	no
KB39_0C01200	ChrIII	324108	324134			yes	no	no
KB39_0C01570	ChrIII	437861	439795			yes	no	no
KB39_0C01580	ChrIII	441420	443381			yes	no	no
KB39_0C02030	ChrIII	560403	560591	YML081C-A	ATP18	no	no	no
KB39_0C02040	ChrIII	560781	562913	YML082W	YML082W	no	no	no
KB39_0C03250	ChrIII	857017	860700			yes	no	no
KB39_0C03680	ChrIII	954336	958019			yes	no	no
KB39_0C03960	ChrIII	1021969	1022208	YKR057W	RPS21A	no	no	no
KB39_0C04680	ChrIII	1197258	1197395	YEL017C-A	PMP2	no	no	no
KB39_0C04930	ChrIII	1255987	1256136	YJL189W	RPL39	no	no	no
KB39_0C05480	ChrIII	1409332	1410051			yes	no	no
KB39_0C05500	ChrIII	1420936	1421515			yes	no	no
KB39_0D00120	ChrIV	20113	20757			yes	no	no
KB39_0D00130	ChrIV	20794	22359			yes	no	no
KB39_0D00360	ChrIV	89645	89848	YLR264W	RPS28B	no	no	no
KB39_0D00540	ChrIV	131855	136432			yes	no	no
KB39_0D01270	ChrIV	304035	304043			yes	no	no
KB39_0D01350	ChrIV	322532	327718			no	no	no
KB39_0D01880	ChrIV	486289	486513			yes	no	no
KB39_0D03220	ChrIV	817638	819200	YGR177C	ATF2	no	no	no
KB39_0D03230	ChrIV	820190	821689	YGR175C	ERG1	no	no	no
KB39_0D03240	ChrIV	822042	822482	YGR174C	CBP4	no	no	no
KB39_0D03250	ChrIV	823127	823588	YBR252W	DUT1	no	no	no
KB39_0D03260	ChrIV	824076	825941	YIR010W	DSN1	no	no	no
KB39_0D03270	ChrIV	826509	827822	YIR012W	SQT1	no	no	no
KB39_0D03280	ChrIV	828064	829485	YIL015W	BAR1	no	no	no
KB39_0D03290	ChrIV	830367	830837	YIL016W	SNL1	no	no	no
KB39_0D03300	ChrIV	831440	834028	YIL017C	VID28	no	no	no
KB39_0D03310	ChrIV	834628	835215			yes	no	no
KB39_0D03320	ChrIV	836856	837011	YIL018W	RPL2B	no	no	no
KB39_0D03330	ChrIV	839065	839253	YFR032C-A	RPL29	no	no	no
KB39_0D03340	ChrIV	840419	841204	YIL020C	HIS6	no	no	no
KB39_0D03350	ChrIV	841518	842450	YIL021W	RPB3	no	no	no
KB39_0D03360	ChrIV	842850	844136	YIL022W	TIM44	no	no	no
KB39_0D03370	ChrIV	845326	848637	YIL031W	ULP2	no	no	no
KB39_0D03380	ChrIV	848984	852886	YIL030C	SSM4	no	no	no
KB39_0D03390	ChrIV	856242	856832			no	yes	no
KB39_0D03400	ChrIV	856941	857375	YIL027C	EMC5	no	no	no
KB39_0D03410	ChrIV	858222	858842	YIL024C	YIL024C	no	no	no
KB39_0D03420	ChrIV	859219	860721	YIL033C	BCY1	no	no	no
KB39_0D03430	ChrIV	862172	863182	YIL023C	YKE4	no	no	no
KB39_0D03440	ChrIV	863623	864453	YIL034C	CAP2	no	no	no
KB39_0D03450	ChrIV	864931	866034	YIL035C	CKA1	no	no	no
KB39_0D03460	ChrIV	866329	868218	YIL036W	CST6	no	no	no
KB39_0D03470	ChrIV	870801	872069	YDR082W	STN1	no	no	no
KB39_0D03480	ChrIV	872310	873488	YDR083W	RRP8	no	no	no
KB39_0D03490	ChrIV	873643	874254	YDR084C	TVP23	no	no	no
KB39_0D03500	ChrIV	874704	876362	YDR085C	AFR1	no	no	no
KB39_0D03520	ChrIV	879684	880550	YDR087C	RRP1	no	no	no
KB39_0D03530	ChrIV	880791	881822	YDR088C	SLU7	no	no	no
KB39_0D03540	ChrIV	883808	886405	YDR089W	VTC5	no	no	no
KB39_0D03550	ChrIV	886941	888767	YDR091C	RLI1	no	no	no
KB39_0D03560	ChrIV	889893	890348	YDR092W	UBC13	no	no	no
KB39_0D03570	ChrIV	890989	895725			no	yes	no
KB39_0D03580	ChrIV	897975	899558			no	yes	no
KB39_0D03590	ChrIV	899759	903445	YDR097C	MSH6	no	no	no
KB39_0D03600	ChrIV	904132	904851	YDR098C	GRX3	no	no	no
KB39_0D03610	ChrIV	911049	911825	YDR099W	BMH2	no	no	no
KB39_0D03620	ChrIV	912590	913024	YDR100W	TVP15	no	no	no
KB39_0D03630	ChrIV	913326	915101	YDR101C	ARX1	no	no	no
KB39_0D03640	ChrIV	916711	919233	YDR103W	STE5	no	no	no
KB39_0D03650	ChrIV	919464	922607	YDR104C	SPO71	no	no	no
KB39_0D03660	ChrIV	922996	924417	YDR105C	TMS1	no	no	no
KB39_0D03670	ChrIV	924736	925734	YDR126W	SWF1	no	no	no
KB39_0D03680	ChrIV	926262	927221	YDR124W	YDR124W	no	no	no
KB39_0D03690	ChrIV	928081	929304	YDR123C	INO2	no	no	no
KB39_0D03700	ChrIV	929405	932326			no	yes	no
KB39_0D03710	ChrIV	933838	934473	YDR121W	DPB4	no	no	no
KB39_0D03720	ChrIV	936511	937365			yes	no	no
KB39_0D03730	ChrIV	938265	938810			no	no	no
KB39_0D03740	ChrIV	939956	941569	YDR120C	TRM1	no	no	no
KB39_0D03750	ChrIV	941921	942175	YDR119W-A	COX26	no	no	no
KB39_0D03760	ChrIV	943166	945079	YDR118W	APC4	no	no	no
KB39_0D03770	ChrIV	945516	947207	YDR117C	TMA64	no	no	no
KB39_0D03780	ChrIV	947486	948361	YDR116C	MRPL1	no	no	no
KB39_0D03790	ChrIV	948605	948946	YDR115W	MRX14	no	no	no
KB39_0D03800	ChrIV	949400	950278	YDR113C	PDS1	no	no	no
KB39_0D03810	ChrIV	950838	952325			no	no	no
KB39_0D03820	ChrIV	952411	953940	YDR110W	FOB1	no	no	no
KB39_0D03830	ChrIV	954214	955962	YLR088W	GAA1	no	no	no
KB39_0D03840	ChrIV	956369	958144	YDR109C	YDR109C	no	no	no
KB39_0D03850	ChrIV	958352	960475	YDR108W	TRS85	no	no	no
KB39_0D03860	ChrIV	961159	964611	YDR128W	MTC5	no	no	no
KB39_0D03870	ChrIV	965120	966092			no	no	no
KB39_0D03880	ChrIV	966293	966916	YDR130C	FIN1	no	no	no
KB39_0D03890	ChrIV	967204	968820	YDR131C	YDR131C	no	no	no
KB39_0D03900	ChrIV	969185	970525	YDR132C	MRX16	no	no	no
KB39_0D03910	ChrIV	971289	971825			no	no	no
KB39_0D03920	ChrIV	974109	978707	YDR135C	YCF1	no	no	no
KB39_0D03930	ChrIV	979679	981658	YDR137W	RGP1	no	no	no
KB39_0D03940	ChrIV	981955	984063	YDR138W	HPR1	no	no	no
KB39_0D03950	ChrIV	984154	986262			no	no	no
KB39_0D03960	ChrIV	987656	987804	YDR139C	RUB1	no	no	no
KB39_0D03970	ChrIV	988161	988826	YDR140W	MTQ2	no	no	no
KB39_0D03980	ChrIV	988933	994005	YDR141C	DOP1	no	no	no
KB39_0D03990	ChrIV	994401	995516	YDR142C	PEX7	no	no	no
KB39_0D04000	ChrIV	996007	997764			no	no	no
KB39_0D04010	ChrIV	1001472	1003133	YDR145W	TAF12	no	no	no
KB39_0D04020	ChrIV	1006488	1007645			no	no	no
KB39_0D04030	ChrIV	1008737	1010719	YDR146C	SWI5	no	no	no
KB39_0D04040	ChrIV	1012240	1013442			no	yes	no
KB39_0D04050	ChrIV	1013728	1015050	YDR148C	KGD2	no	no	no
KB39_0D04060	ChrIV	1017480	1021052	YDR150W	NUM1	no	no	no
KB39_0D04070	ChrIV	1021858	1022814	YDR151C	CTH1	no	no	no
KB39_0D04080	ChrIV	1023619	1024413	YDR152W	GIR2	no	no	no
KB39_0D04090	ChrIV	1024676	1025866	YDR153C	ENT5	no	no	no
KB39_0D04100	ChrIV	1026261	1026749	YDR155C	CPR1	no	no	no
KB39_0D04110	ChrIV	1027550	1027993	YDR156W	RPA14	no	no	no
KB39_0D04120	ChrIV	1029893	1030546			no	no	no
KB39_0D04130	ChrIV	1031404	1032501	YDR158W	HOM2	no	no	no
KB39_0D04140	ChrIV	1032853	1036830	YDR159W	SAC3	no	no	no
KB39_0D04150	ChrIV	1037206	1038348	YDR161W	ACL4	no	no	no
KB39_0D04160	ChrIV	1038701	1039453	YDR162C	NBP2	no	no	no
KB39_0D04170	ChrIV	1039879	1040328	YDR163W	CWC15	no	no	no
KB39_0D04180	ChrIV	1040613	1042736	YDR164C	SEC1	no	no	no
KB39_0D04190	ChrIV	1043219	1044559	YDR165W	TRM82	no	no	no
KB39_0D04200	ChrIV	1044750	1047710	YDR166C	SEC5	no	no	no
KB39_0D04210	ChrIV	1048174	1048863	YDR167W	TAF10	no	no	no
KB39_0D04220	ChrIV	1049243	1050817	YDR168W	CDC37	no	no	no
KB39_0D04230	ChrIV	1051077	1052312			no	no	no
KB39_0D04240	ChrIV	1055256	1056050	YLR150W	STM1	no	no	no
KB39_0D04250	ChrIV	1056393	1058300			no	no	no
KB39_0D04260	ChrIV	1059079	1061124	YLR153C	ACS2	no	no	no
KB39_0D04270	ChrIV	1062969	1068728	YDR170C	SEC7	no	no	no
KB39_0D04280	ChrIV	1072220	1073446	YDR171W	HSP42	no	no	no
KB39_0D04290	ChrIV	1073841	1075865			no	no	no
KB39_0D04300	ChrIV	1076083	1077105	YDR173C	ARG82	no	no	no
KB39_0D04310	ChrIV	1077818	1078546	YDR174W	HMO1	no	no	no
KB39_0D04320	ChrIV	1079010	1080026	YDR175C	RSM24	no	no	no
KB39_0D04330	ChrIV	1080664	1082847	YDR176W	NGG1	no	no	no
KB39_0D04340	ChrIV	1083340	1085946			no	no	no
KB39_0D04350	ChrIV	1089050	1090423	YHR132C	ECM14	no	no	no
KB39_0D04360	ChrIV	1091287	1091700	YHR132W-A	IGO2	no	no	no
KB39_0D04370	ChrIV	1091843	1092601			no	yes	no
KB39_0D04380	ChrIV	1092975	1093739	YHR134W	WSS1	no	no	no
KB39_0D04390	ChrIV	1094038	1095657	YHR135C	YCK1	no	no	no
KB39_0D04400	ChrIV	1096379	1096861			no	yes	no
KB39_0D04410	ChrIV	1098997	1100529	YHR137W	ARO9	no	no	no
KB39_0D04420	ChrIV	1100569	1100922	YHR138C	YHR138C	no	no	no
KB39_0D04430	ChrIV	1101473	1102810			no	yes	no
KB39_0D04440	ChrIV	1104123	1104845	YHR140W	YHR140W	no	no	no
KB39_0D04450	ChrIV	1105609	1105929			no	no	no
KB39_0D04460	ChrIV	1107739	1108689	YHR142W	CHS7	no	no	no
KB39_0D04470	ChrIV	1109267	1113163	YJR092W	BUD4	no	no	no
KB39_0D04480	ChrIV	1113412	1114386	YJR093C	FIP1	no	no	no
KB39_0D04490	ChrIV	1114874	1115902	YJR094C	IME1	no	no	no
KB39_0D04500	ChrIV	1117969	1118245			yes	no	no
KB39_0D04510	ChrIV	1119990	1121108	YJR095W	SFC1	no	no	no
KB39_0D04520	ChrIV	1121404	1122252	YJR096W	YJR096W	no	no	no
KB39_0D04530	ChrIV	1122234	1123058	YJR097W	JJJ3	no	no	no
KB39_0D04540	ChrIV	1123318	1125678	YJR098C	YJR098C	no	no	no
KB39_0D04550	ChrIV	1127307	1128026	YJR099W	YUH1	no	no	no
KB39_0D04560	ChrIV	1128144	1128962	YJR100C	AIM25	no	no	no
KB39_0D04570	ChrIV	1131337	1132110	YJR101W	RSM26	no	no	no
KB39_0D04580	ChrIV	1132209	1132745	YJR102C	VPS25	no	no	no
KB39_0D04590	ChrIV	1133011	1133475	YJR104C	SOD1	no	no	no
KB39_0D04600	ChrIV	1134589	1135377	YJR113C	RSM7	no	no	no
KB39_0D04610	ChrIV	1135795	1138491			no	yes	no
KB39_0D04620	ChrIV	1138697	1139356	YJR112W	NNF1	no	no	no
KB39_0D04630	ChrIV	1139780	1140667	YJR111C	PXP2	no	no	no
KB39_0D04640	ChrIV	1140776	1142785	YJR110W	YMR1	no	no	no
KB39_0D04650	ChrIV	1143076	1143699	YBL049W	MOH1	no	no	no
KB39_0D04660	ChrIV	1145909	1149259	YJR109C	CPA2	no	no	no
KB39_0D04670	ChrIV	1149641	1149934			no	no	no
KB39_0D04680	ChrIV	1150030	1151133	YJR107W	LIH1	no	no	no
KB39_0D04690	ChrIV	1151362	1153629	YJR106W	ECM27	no	no	no
KB39_0D04700	ChrIV	1154899	1155987	YJR105W	ADO1	no	no	no
KB39_0D04710	ChrIV	1156868	1157692	YJR116W	TDA4	no	no	no
KB39_0D04720	ChrIV	1158160	1159542	YJR117W	STE24	no	no	no
KB39_0D04730	ChrIV	1160163	1161674	YER021W	RPN3	no	no	no
KB39_0D04740	ChrIV	1161882	1162523	YJR118C	ILM1	no	no	no
KB39_0D04750	ChrIV	1162812	1165124	YJR119C	JHD2	no	no	no
KB39_0D04760	ChrIV	1166881	1168455	YJR121W	ATP2	no	no	no
KB39_0D04770	ChrIV	1169029	1170588	YJR122W	IBA57	no	no	no
KB39_0D04780	ChrIV	1171549	1172226	YJR123W	RPS5	no	no	no
KB39_0D04790	ChrIV	1172749	1174131	YJR124C	YJR124C	no	no	no
KB39_0D04800	ChrIV	1175376	1178315	YLR451W	LEU3	no	no	no
KB39_0D04810	ChrIV	1178922	1180505	YER025W	GCD11	no	no	no
KB39_0D04820	ChrIV	1180894	1183053	YLR452C	SST2	no	no	no
KB39_0D04830	ChrIV	1183922	1185292			no	yes	no
KB39_0D04840	ChrIV	1185947	1187254	YPR163C	TIF3	no	no	no
KB39_0D04850	ChrIV	1190207	1192096			no	no	no
KB39_0D04860	ChrIV	1195535	1197721			no	no	no
KB39_0D04870	ChrIV	1198223	1198369			yes	no	no
KB39_0D04880	ChrIV	1199477	1201483			no	yes	no
KB39_0D04890	ChrIV	1201875	1202831			no	yes	no
KB39_0D04900	ChrIV	1203030	1203602	YPR172W	YPR172W	no	no	no
KB39_0D04910	ChrIV	1204342	1205331	YLR455W	PDP3	no	no	no
KB39_0D04920	ChrIV	1205890	1206432	YPR168W	NUT2	no	no	no
KB39_0D04930	ChrIV	1207258	1207893			no	yes	no
KB39_0D04940	ChrIV	1208928	1216835	YLR454W	FMP27	no	no	no
KB39_0D04950	ChrIV	1217643	1219292			no	no	no
KB39_0D04960	ChrIV	1222518	1222991			no	no	no
KB39_0D04970	ChrIV	1224733	1225890			yes	no	no
KB39_0D04980	ChrIV	1227484	1232121			yes	no	no
KB39_0D04990	ChrIV	1238768	1239289			yes	no	no
KB39_0E00100	ChrV	869	1600			no	no	no
KB39_0E00110	ChrV	6555	7589			no	no	no
KB39_0E00120	ChrV	8988	9680			no	yes	no
KB39_0E00430	ChrV	76110	76136			yes	no	no
KB39_0E00440	ChrV	80506	81291			yes	no	no
KB39_0E02380	ChrV	563431	565047			yes	no	no
KB39_0E02390	ChrV	566858	567631			yes	no	no
KB39_0E02400	ChrV	569278	570051			yes	no	no
KB39_0E03250	ChrV	760898	761023			yes	no	no
KB39_0E03950	ChrV	933939	934169			yes	no	no
KB39_0E04060	ChrV	960031	960108			no	no	no
KB39_0E04610	ChrV	1100235	1101956			yes	no	no
KB39_0E04620	ChrV	1104236	1106149			no	no	no
KB39_0E04640	ChrV	1115706	1116449			no	no	no
KB39_0E04650	ChrV	1118558	1119136			yes	no	no
KB39_0F00120	ChrVI	21867	23819			no	no	no
KB39_0F00130	ChrVI	26752	28797			no	no	no
KB39_0F00160	ChrVI	39003	42749			no	no	no
KB39_0F00250	ChrVI	61434	62348			yes	no	no
KB39_0F00260	ChrVI	63858	64772			no	no	no
KB39_0F00530	ChrVI	125343	126413			no	no	no
KB39_0F00590	ChrVI	143215	143532	YGL103W	RPL28	no	no	no
KB39_0F01000	ChrVI	245899	246105	YAL003W	EFB1	no	no	no
KB39_0F01570	ChrVI	388438	390900	YCL074W	YCL074W	no	no	no
KB39_0F01720	ChrVI	425267	425461	YBL039W-B	MIN6	no	no	no
KB39_0F03330	ChrVI	831633	835316			yes	no	no
KB39_0F03740	ChrVI	932726	933328			yes	no	no
KB39_0F03750	ChrVI	937944	942488	YOR153W	PDR5	no	no	no
KB39_0F03760	ChrVI	944909	948142			yes	no	no
KB39_0F03770	ChrVI	948352	949110			yes	no	no
KB39_0F03780	ChrVI	950308	952059	YML023C	NSE5	no	no	no
KB39_0F03790	ChrVI	952366	953745	YPR152C	URN1	no	no	no
KB39_0F03800	ChrVI	954543	954965	YPR153W	MAY24	no	no	no
KB39_0F03810	ChrVI	955387	956094	YPR154W	PIN3	no	no	no
KB39_0F03820	ChrVI	956468	958420	YPR155C	NCA2	no	no	no
KB39_0F03830	ChrVI	959773	960537			no	yes	no
KB39_0F03840	ChrVI	962248	964392	YPR159W	KRE6	no	no	no
KB39_0F03850	ChrVI	965088	971084	YJL207C	LAA1	no	no	no
KB39_0F03860	ChrVI	971666	973648	YJL209W	CBP1	no	no	no
KB39_0F03870	ChrVI	974102	974989	YJL210W	PEX2	no	no	no
KB39_0F03880	ChrVI	976229	977974			no	yes	no
KB39_0F03890	ChrVI	978373	982410			no	no	no
KB39_0F03900	ChrVI	984660	985379			yes	no	no
KB39_0F03910	ChrVI	985456	990093			no	no	no
KB39_0G00100	ChrVII	6488	11125			yes	no	no
KB39_0G00140	ChrVII	27473	28960			yes	no	no
KB39_0G00700	ChrVII	172678	173544			yes	no	no
KB39_0G00710	ChrVII	174868	175308	YOR312C	RPL20B	no	no	no
KB39_0G00720	ChrVII	175794	177323			no	no	no
KB39_0G01770	ChrVII	421746	421982	YLR325C	RPL38	no	no	no
KB39_0G02010	ChrVII	468074	469792	YDR479C	PEX29	no	no	no
KB39_0G02020	ChrVII	470094	471554	YDR257C	RKM4	no	no	no
KB39_0G02030	ChrVII	471932	474370	YDR258C	HSP78	no	no	no
KB39_0G02040	ChrVII	475160	476440			no	no	no
KB39_0G02050	ChrVII	481148	483499	YDR264C	AKR1	no	no	no
KB39_0G02060	ChrVII	484069	485082	YDR265W	PEX10	no	no	no
KB39_0G02070	ChrVII	485142	486218	YDR267C	CIA1	no	no	no
KB39_0G02080	ChrVII	486711	487868	YDR268W	MSW1	no	no	no
KB39_0G02090	ChrVII	488320	491364	YDR270W	CCC2	no	no	no
KB39_0G02100	ChrVII	491581	492819			no	no	no
KB39_0G02110	ChrVII	494210	495469			no	no	no
KB39_0G02120	ChrVII	500565	501119			no	no	no
KB39_0G02130	ChrVII	507050	507679	YKL087C	CYT2	no	no	no
KB39_0G02140	ChrVII	508663	509673	YKL085W	MDH1	no	no	no
KB39_0G02150	ChrVII	514214	514567	YKL084W	HOT13	no	no	no
KB39_0G02160	ChrVII	514736	516061	YKL082C	RRP14	no	no	no
KB39_0G02170	ChrVII	516484	517722	YKL081W	TEF4	no	no	no
KB39_0G02180	ChrVII	518242	519417	YKL080W	VMA5	no	no	no
KB39_0G02190	ChrVII	519662	520096	YPR143W	RRP15	no	no	no
KB39_0G02200	ChrVII	520772	522937	YPR141C	KAR3	no	no	no
KB39_0G02210	ChrVII	523100	524326	YPR140W	TAZ1	no	no	no
KB39_0G02220	ChrVII	524599	525510	YPR139C	LOA1	no	no	no
KB39_0G02230	ChrVII	527451	529046	YPR138C	MEP3	no	no	no
KB39_0G02240	ChrVII	530752	532467	YPR137W	RRP9	no	no	no
KB39_0G02250	ChrVII	532903	535914	YPR135W	CTF4	no	no	no
KB39_0G02260	ChrVII	536272	537879	YGR119C	NUP57	no	no	no
KB39_0G02270	ChrVII	538038	538805	YPR134W	MSS18	no	no	no
KB39_0G02280	ChrVII	539172	539324	YPR133W-A	TOM5	no	no	no
KB39_0G02290	ChrVII	539744	540955	YPR133C	SPN1	no	no	no
KB39_0G02300	ChrVII	541308	541700			yes	no	no
KB39_0G02310	ChrVII	543019	543609	YPR131C	NAT3	no	no	no
KB39_0G02320	ChrVII	543930	546224	YJL168C	SET2	no	no	no
KB39_0G02330	ChrVII	547399	547680	YJL166W	QCR8	no	no	no
KB39_0G02340	ChrVII	547903	550473	YJL165C	HAL5	no	no	no
KB39_0G02350	ChrVII	551962	553203	YKL166C	TPK3	no	no	no
KB39_0G02360	ChrVII	555726	557489	YJL162C	JJJ2	no	no	no
KB39_0G02370	ChrVII	558215	558721	YJL161W	FMP33	no	no	no
KB39_0G02380	ChrVII	559081	560166			no	no	no
KB39_0G02390	ChrVII	564376	565500			no	no	no
KB39_0G02400	ChrVII	566333	567034			no	yes	no
KB39_0G02410	ChrVII	567929	570580	YJL157C	FAR1	no	no	no
KB39_0G02420	ChrVII	571239	572594	YJL155C	FBP26	no	no	no
KB39_0G02430	ChrVII	578192	579826	YJL153C	INO1	no	no	no
KB39_0G02440	ChrVII	580051	580896			no	no	no
KB39_0G02450	ChrVII	584442	585290			no	no	no
KB39_0G02460	ChrVII	585725	586984	YIL160C	POT1	no	no	no
KB39_0G02470	ChrVII	588618	589904	YKR100C	SKG1	no	no	no
KB39_0G02480	ChrVII	590065	592482	YKR099W	BAS1	no	no	no
KB39_0G02490	ChrVII	592986	594635	YKR097W	PCK1	no	no	no
KB39_0G02500	ChrVII	595919	600052	YIL151C	ESL1	no	no	no
KB39_0G02510	ChrVII	601326	601345	YKR095W-A	PCC1	no	no	no
KB39_0G02520	ChrVII	601822	603003			no	no	no
KB39_0G02530	ChrVII	603139	607872	YKR095W	MLP1	no	no	no
KB39_0G02540	ChrVII	609373	609498			yes	no	no
KB39_0G02550	ChrVII	610033	611835	YKR093W	PTR2	no	no	no
KB39_0G02560	ChrVII	614296	615408			no	no	no
KB39_0G02570	ChrVII	615607	617373	YKR090W	PXL1	no	no	no
KB39_0G02580	ChrVII	619224	622286	YKR089C	TGL4	no	no	no
KB39_0G02600	ChrVII	624046	625149	YKR087C	OMA1	no	no	no
KB39_0G02610	ChrVII	625247	628552	YKR086W	PRP16	no	no	no
KB39_0G02620	ChrVII	628920	629531	YKR085C	MRPL20	no	no	no
KB39_0G02630	ChrVII	630190	632013	YKR084C	HBS1	no	no	no
KB39_0G02640	ChrVII	632183	633253	YOR075W	UFE1	no	no	no
KB39_0G02650	ChrVII	633627	634535	YOR074C	CDC21	no	no	no
KB39_0G02660	ChrVII	634629	638093	YKR082W	NUP133	no	no	no
KB39_0G02670	ChrVII	638427	639392	YKR080W	MTD1	no	no	no
KB39_0G02680	ChrVII	640420	642921	YKR079C	TRZ1	no	no	no
KB39_0G02690	ChrVII	642992	644374			no	no	no
KB39_0G02700	ChrVII	644842	645939	YKR076W	ECM4	no	no	no
KB39_0G02710	ChrVII	651454	652380			no	no	no
KB39_0G02720	ChrVII	654739	655797	YOR057W	SGT1	no	no	no
KB39_0G02730	ChrVII	655909	657381	YOR056C	NOB1	no	no	no
KB39_0G02740	ChrVII	657750	659324			no	no	no
KB39_0G02750	ChrVII	659873	660625			yes	no	no
KB39_0G02760	ChrVII	662136	663131	YKR071C	DRE2	no	no	no
KB39_0G02770	ChrVII	663597	664682	YKR070W	YKR070W	no	no	no
KB39_0G02780	ChrVII	664927	666618	YKR069W	MET1	no	no	no
KB39_0G02790	ChrVII	667275	667904	YKR068C	BET3	no	no	no
KB39_0G02800	ChrVII	668061	670256	YKR067W	GPT2	no	no	no
KB39_0G02810	ChrVII	671002	672306	YKL162C	YKL162C	no	no	no
KB39_0G02820	ChrVII	672758	673702	YPR192W	AQY1	no	no	no
KB39_0G02830	ChrVII	673891	674910	YKL011C	CCE1	no	no	no
KB39_0G02840	ChrVII	675183	675692	YIR022W	SEC11	no	no	no
KB39_0G02850	ChrVII	676139	676654	YKL013C	ARC19	no	no	no
KB39_0G02860	ChrVII	677070	678488	YGR212W	SLI1	no	no	no
KB39_0G02870	ChrVII	678695	679705	YGR213C	RTA1	no	no	no
KB39_0G02880	ChrVII	682817	682987			yes	no	no
KB39_0G02890	ChrVII	683559	683879	YGR215W	RSM27	no	no	no
KB39_0G02900	ChrVII	684111	685976	YGR216C	GPI1	no	no	no
KB39_0G02910	ChrVII	686590	692766	YGR217W	CCH1	no	no	no
KB39_0G02920	ChrVII	693917	695764			no	no	no
KB39_0G02930	ChrVII	700249	703503	YGR218W	CRM1	no	no	no
KB39_0G02940	ChrVII	703787	704614	YGR220C	MRPL9	no	no	no
KB39_0G02950	ChrVII	706005	706814	YGR222W	PET54	no	no	no
KB39_0G02960	ChrVII	706904	708274	YGR223C	HSV2	no	no	no
KB39_0G02970	ChrVII	710489	711087	YGR225W	AMA1	no	no	no
KB39_0G02980	ChrVII	711565	713166	YGR227W	DIE2	no	no	no
KB39_0G02990	ChrVII	713466	715076	YGR229C	SMI1	no	no	no
KB39_0G03000	ChrVII	716455	717393	YGR231C	PHB2	no	no	no
KB39_0G03010	ChrVII	717910	718602	YGR232W	NAS6	no	no	no
KB39_0G03020	ChrVII	718734	722264	YGR233C	PHO81	no	no	no
KB39_0G03030	ChrVII	723408	726287	YHR154W	RTT107	no	no	no
KB39_0G03040	ChrVII	727842	729038	YGR234W	YHB1	no	no	no
KB39_0G03050	ChrVII	729289	729831	YGR235C	MIC26	no	no	no
KB39_0G03060	ChrVII	730253	730513	YGR236C	SPG1	no	no	no
KB39_0G03080	ChrVII	734697	738314	YHR158C	KEL1	no	no	no
KB39_0G03090	ChrVII	738982	739896	YGR239C	PEX21	no	no	no
KB39_0G03100	ChrVII	740767	743775	YGR240C	PFK1	no	no	no
KB39_0G03110	ChrVII	745071	746516			no	no	no
KB39_0G03120	ChrVII	747659	748072			no	no	no
KB39_0G03130	ChrVII	748308	749555	YGR244C	LSC2	no	no	no
KB39_0G03140	ChrVII	750253	752571	YGR245C	SDA1	no	no	no
KB39_0G03150	ChrVII	752853	754148	YHR169W	DBP8	no	no	no
KB39_0G03160	ChrVII	754403	755053	YGR251W	NOP19	no	no	no
KB39_0G03170	ChrVII	755372	756970			no	no	no
KB39_0G03180	ChrVII	757465	758919	YGR252W	GCN5	no	no	no
KB39_0G03190	ChrVII	759177	759959	YGR253C	PUP2	no	no	no
KB39_0G03200	ChrVII	762428	764659	YGR250C	RIE1	no	no	no
KB39_0G03210	ChrVII	765009	766649	YGR249W	MGA1	no	no	no
KB39_0G03220	ChrVII	775117	775773	YGR247W	CPD1	no	no	no
KB39_0G03230	ChrVII	776775	777890	YGR257C	MTM1	no	no	no
KB39_0G03240	ChrVII	778450	781509	YGR258C	RAD2	no	no	no
KB39_0G03250	ChrVII	784073	785707	YGR260W	TNA1	no	no	no
KB39_0G03260	ChrVII	785849	788299	YGR261C	APL6	no	no	no
KB39_0G03270	ChrVII	788772	789575	YGR262C	BUD32	no	no	no
KB39_0G03280	ChrVII	789889	791109	YGR263C	SAY1	no	no	no
KB39_0G03290	ChrVII	791344	793593	YGR264C	MES1	no	no	no
KB39_0G03300	ChrVII	794804	796927	YGR266W	YGR266W	no	no	no
KB39_0G03310	ChrVII	797039	797791	YGR267C	FOL2	no	no	no
KB39_0G03320	ChrVII	798291	798635	YGR268C	HUA1	no	no	no
KB39_0G03330	ChrVII	799997	804109	YGR270W	YTA7	no	no	no
KB39_0G03340	ChrVII	804442	810321	YGR271W	SLH1	no	no	no
KB39_0G03360	ChrVII	811959	812564			no	yes	no
KB39_0G03370	ChrVII	813040	814737	YMR296C	LCB1	no	no	no
KB39_0G03380	ChrVII	815644	816390	YGR275W	RTT102	no	no	no
KB39_0G03390	ChrVII	816561	818573	YGR276C	RNH70	no	no	no
KB39_0G03400	ChrVII	819525	820445	YGR277C	CAB4	no	no	no
KB39_0G03410	ChrVII	820810	822573	YGR278W	CWC22	no	no	no
KB39_0G03420	ChrVII	822902	824038	YGR279C	SCW4	no	no	no
KB39_0G03430	ChrVII	826519	828198	YMR307W	GAS1	no	no	no
KB39_0G03440	ChrVII	828543	829388	YGR280C	PXR1	no	no	no
KB39_0G03460	ChrVII	835698	838139	YMR309C	NIP1	no	no	no
KB39_0G03470	ChrVII	838943	839881	YGR282C	BGL2	no	no	no
KB39_0G03480	ChrVII	840296	841285	YGR284C	ERV29	no	no	no
KB39_0G03490	ChrVII	842423	843160			no	no	no
KB39_0G03500	ChrVII	846625	851262			yes	no	no
KB39_0H00100	ChrVIII	3	731			yes	no	no
KB39_0H00120	ChrVIII	10945	11877			yes	no	no
KB39_0H00130	ChrVIII	20572	23367			no	no	no
KB39_0H00140	ChrVIII	25136	27280			no	no	no
KB39_0H00150	ChrVIII	29817	30938			no	no	no
KB39_0H00160	ChrVIII	31360	33321			no	no	no
KB39_0H00170	ChrVIII	33610	35481			no	no	no
KB39_0H00180	ChrVIII	37198	38106			no	no	no
KB39_0H00190	ChrVIII	38197	38748			no	no	no
KB39_0H00200	ChrVIII	40906	42642	YDL210W	UGA4	no	no	no
KB39_0H00210	ChrVIII	43072	44040	YIL164C	NIT1	no	no	no
KB39_0H00220	ChrVIII	46007	46198			yes	no	no
KB39_0H00230	ChrVIII	46293	50774			no	yes	no
KB39_0H00240	ChrVIII	52116	53783	YNL117W	MLS1	no	no	no
KB39_0H00250	ChrVIII	55519	57243	YCR061W	TVS1	no	no	no
KB39_0H00260	ChrVIII	57675	58766	YER187W	YER187W	no	no	no
KB39_0H00270	ChrVIII	61779	63758			no	yes	no
KB39_0H00280	ChrVIII	70440	71711			no	no	no
KB39_0H00290	ChrVIII	73523	73678			yes	no	no
KB39_0H00300	ChrVIII	73777	74433			yes	no	no
KB39_0H00310	ChrVIII	76039	77013			no	no	no
KB39_0H00320	ChrVIII	87962	88435	YCR063W	BUD31	no	no	no
KB39_0H00330	ChrVIII	89251	90966	YCR065W	HCM1	no	no	no
KB39_0H00340	ChrVIII	91467	92957	YCR066W	RAD18	no	no	no
KB39_0H00350	ChrVIII	93134	96394	YCR067C	SED4	no	no	no
KB39_0H00360	ChrVIII	96799	98391	YCR068W	ATG15	no	no	no
KB39_0H00370	ChrVIII	98694	99668	YCR069W	CPR4	no	no	no
KB39_0H00380	ChrVIII	99822	100292	YCR071C	IMG2	no	no	no
KB39_0H00390	ChrVIII	101404	101931			no	no	no
KB39_0H00400	ChrVIII	105122	106669	YCR072C	RSA4	no	no	no
KB39_0H00410	ChrVIII	107148	112031	YNR031C	SSK2	no	no	no
KB39_0H00420	ChrVIII	112835	113578	YCR075C	ERS1	no	no	no
KB39_0H00430	ChrVIII	113810	114058	YCR075W-A	EGO2	no	no	no
KB39_0H00440	ChrVIII	114145	115005	YCR076C	FUB1	no	no	no
KB39_0H00450	ChrVIII	115255	117930	YCR077C	PAT1	no	no	no
KB39_0H00460	ChrVIII	118371	119789	YCR079W	PTC6	no	no	no
KB39_0H00470	ChrVIII	120068	124534	YCR081W	SRB8	no	no	no
KB39_0H00480	ChrVIII	127245	127895			yes	no	no
KB39_0H00490	ChrVIII	128824	129606			no	no	no
KB39_0H00500	ChrVIII	134081	136429			no	no	no
KB39_0H00510	ChrVIII	138012	139010			no	no	no
KB39_0H00520	ChrVIII	140778	141155	YCR082W	AHC2	no	no	no
KB39_0H00530	ChrVIII	141381	141773	YCR083W	TRX3	no	no	no
KB39_0H00540	ChrVIII	141866	143509			no	no	no
KB39_0H00550	ChrVIII	143736	144287	YCR086W	CSM1	no	no	no
KB39_0H00560	ChrVIII	144386	144976	YCR087C-A	YCR087C-A	no	no	no
KB39_0H00570	ChrVIII	146007	147110			no	no	no
KB39_0H00580	ChrVIII	147579	148502	YJR077C	MIR1	no	no	no
KB39_0H00590	ChrVIII	148622	149806	YJR075W	HOC1	no	no	no
KB39_0H00600	ChrVIII	150214	150792	YJR074W	MOG1	no	no	no
KB39_0H00610	ChrVIII	151066	152706	YDR188W	CCT6	no	no	no
KB39_0H00620	ChrVIII	152972	154117	YLR244C	MAP1	no	no	no
KB39_0H00630	ChrVIII	154812	155336	YLR245C	CDD1	no	no	no
KB39_0H00640	ChrVIII	155427	156416	YLR246W	ERF2	no	no	no
KB39_0H00650	ChrVIII	156654	157370	YLR168C	UPS2	no	no	no
KB39_0H00660	ChrVIII	157543	158001	YLR167W	RPS31	no	no	no
KB39_0H00670	ChrVIII	158851	161499	YLR166C	SEC10	no	no	no
KB39_0H00680	ChrVIII	161764	163149	YLR163C	MAS1	no	no	no
KB39_0H00690	ChrVIII	163683	164003			no	no	no
KB39_0H00700	ChrVIII	164955	165509			no	no	no
KB39_0H00710	ChrVIII	169334	170536			yes	no	no
KB39_0H00720	ChrVIII	172709	173227			yes	no	no
KB39_0H00730	ChrVIII	176073	176858			no	no	no
KB39_0H00740	ChrVIII	181686	182888			no	no	no
KB39_0H00750	ChrVIII	183843	185360			yes	no	no
KB39_0H00760	ChrVIII	193127	193867	YFR020W	CSS2	no	no	no
KB39_0H00770	ChrVIII	198158	199090			no	no	no
KB39_0H00780	ChrVIII	201382	203322			yes	no	no
KB39_0H00790	ChrVIII	247306	252618			no	no	no
KB39_0H00800	ChrVIII	255430	259113			yes	no	no
KB39_0H01330	ChrVIII	389846	390412			yes	no	no
KB39_0H01340	ChrVIII	392293	393399			yes	no	no
KB39_0H01470	ChrVIII	426888	427586	YOR332W	VMA4	no	no	no
KB39_0H01930	ChrVIII	525293	525502	YJR012C	YJR012C	no	no	no
KB39_0H02130	ChrVIII	573862	574038			yes	no	no
KB39_0H02260	ChrVIII	614492	619678			yes	no	no
KB39_0H02290	ChrVIII	624432	624689			yes	no	no
KB39_0H02580	ChrVIII	686219	686583	YLR344W	RPL26A	no	no	no
KB39_0H02890	ChrVIII	744953	745276	YOL133W	HRT1	no	no	no
KB39_0H02900	ChrVIII	745609	746265	YOL135C	MED7	no	no	no
KB39_0H02910	ChrVIII	746757	747860	YOL136C	PFK27	no	no	no
KB39_0H02920	ChrVIII	747997	749457	YNL317W	PFS2	no	no	no
KB39_0H02930	ChrVIII	749759	751267	YOL137W	BSC6	no	no	no
KB39_0H02940	ChrVIII	751580	755734	YOL138C	RTC1	no	no	no
KB39_0H02950	ChrVIII	756272	756904	YOL139C	CDC33	no	no	no
KB39_0H02960	ChrVIII	757379	758671	YOL140W	ARG8	no	no	no
KB39_0H02970	ChrVIII	759335	760573	YNL323W	LEM3	no	no	no
KB39_0H02980	ChrVIII	760902	762980	YOL141W	PPM2	no	no	no
KB39_0H02990	ChrVIII	763767	763988	YOL142W	RRP40	no	no	no
KB39_0H03000	ChrVIII	765418	767424			no	yes	no
KB39_0H03010	ChrVIII	768224	770092			no	no	no
KB39_0H03020	ChrVIII	771431	773989			no	no	no
KB39_0H03030	ChrVIII	774250	776724			no	yes	no
KB39_0H03040	ChrVIII	777677	777988			yes	no	no
KB39_0H03050	ChrVIII	778417	779307			no	no	no
KB39_0H03060	ChrVIII	779714	780376	YFL060C	SNO3	no	no	no
KB39_0H03070	ChrVIII	781040	781918	YFL059W	SNZ3	no	no	no
KB39_0H03080	ChrVIII	782487	783677			no	no	no
KB39_0H03090	ChrVIII	787879	792516			yes	no	no
KB39_0H03100	ChrVIII	799123	799742			yes	no	no
KB39_0I00120	ChrIX	30319	32010	YLR044C	PDC1	no	no	no
KB39_0I00130	ChrIX	34285	35061	YCL049C	YCL049C	no	no	no
KB39_0I00140	ChrIX	38255	41452			no	no	no
KB39_0I00500	ChrIX	134236	135273			no	no	no
KB39_0I00650	ChrIX	167717	168250			yes	no	no
KB39_0I00840	ChrIX	211017	215594			yes	no	no
KB39_0I01060	ChrIX	277231	277404	YEL003W	GIM4	no	no	no
KB39_0I01800	ChrIX	453067	457644			no	no	no
KB39_0I01880	ChrIX	475930	476169			yes	no	no
KB39_0I01910	ChrIX	482973	483197	YML026C	RPS18B	no	no	no
KB39_0I01950	ChrIX	491105	491191			yes	no	no
KB39_0I01990	ChrIX	510677	514360			yes	no	no
KB39_0I02020	ChrIX	528875	530809			no	no	no
KB39_0I02030	ChrIX	533052	535001			yes	no	no
KB39_0I02040	ChrIX	541131	545828	YLL015W	BPT1	no	no	no
KB39_0I02690	ChrIX	720335	721357	YFL058W	THI5	no	no	no
KB39_0I02700	ChrIX	722457	723173	YCR007C	YCR007C	no	no	no
KB39_0I02710	ChrIX	725091	726452			no	no	no
KB39_0I02720	ChrIX	732154	734934			no	no	no
KB39_0I02730	ChrIX	736609	738279			no	no	no
KB39_0I02740	ChrIX	738979	739668	YIR038C	GTT1	no	no	no

## Sheet: C
Gene name	Chromosome	Start position	Stop position	S. cerevisiae ortholog	Gene alias	K. bulderi specific?
NR27_0J00220	ChrX	28728	30668			yes
NR27_0J00230	ChrX	31719	32453			yes
NR27_0J00240	ChrX	32622	32801			yes
NR27_0J00310	ChrX	51152	51991			yes
NR27_0J00320	ChrX	52270	54789			yes
NR27_0J00330	ChrX	54880	55521			yes
NR27_0J00560	ChrX	112303	112521	YNL024C-A	KSH1	no
NR27_0J00990	ChrX	203236	207813			yes
NR27_0J01010	ChrX	210271	210537	YNR037C	RSM19	no
NR27_0J02010	ChrX	503094	504080			yes
NR27_0J02020	ChrX	504529	507141			yes
NR27_0K00110	ChrXI	11526	12464			yes
NR27_0K00120	ChrXI	14591	15700	YMR152W	YIM1	no
NR27_0K00130	ChrXI	20872	22461			yes
NR27_0K00280	ChrXI	89568	94145			yes
NR27_0K00290	ChrXI	95717	100294			yes
NR27_0K00420	ChrXI	142922	143413			yes
NR27_0K01010	ChrXI	301935	302543	YIL010W	DOT5	no
NR27_0K01030	ChrXI	306388	310071			yes
NR27_0K01600	ChrXI	441313	443997			no
NR27_0K01610	ChrXI	446121	447932	YGR224W	AZR1	no
NR27_0K01620	ChrXI	448794	450866			no
NR27_0K01630	ChrXI	452990	454927			no
NR27_0K01640	ChrXI	456906	458531	YIL166C	SOA1	no
NR27_0K01650	ChrXI	458698	460644			no
NR27_0K01660	ChrXI	465212	467578			no
NR27_0K01670	ChrXI	469171	470985			no
NR27_0K01680	ChrXI	474527	476695			no
NR27_0K01690	ChrXI	478275	478964			yes
NR27_0K01700	ChrXI	480514	482700			no
NR27_0K01710	ChrXI	484166	485209			yes
NR27_0K01720	ChrXI	488728	490512			yes
NR27_0K01730	ChrXI	498073	500019			no
NR27_0K01740	ChrXI	501699	503591			no
NR27_0K01750	ChrXI	504980	506965			no
NR27_0K01760	ChrXI	508634	510610			no
NR27_0K01770	ChrXI	513705	515933			no
NR27_0K01790	ChrXI	539006	543643			yes
NR27_0K01800	ChrXI	549161	549715			yes
NR27_0L00680	ChrXII	151984	154200	YLR381W	CTF3	no
NR27_0L00690	ChrXII	154351	157044	YLR382C	NAM2	no
NR27_0L00700	ChrXII	157602	161099	YLR383W	SMC6	no
NR27_0L00710	ChrXII	161279	165268	YLR384C	IKI3	no
NR27_0L00720	ChrXII	165872	166264	YLR385C	SWC7	no
NR27_0L00730	ChrXII	166686	169322	YLR386W	VAC14	no
NR27_0L00740	ChrXII	169491	170768	YLR387C	REH1	no
NR27_0L00750	ChrXII	171215	173578	YDL060W	TSR1	no
NR27_0L00760	ChrXII	174818	174988			yes
NR27_0L00770	ChrXII	175768	178758	YLR389C	STE23	no
NR27_0L00780	ChrXII	179112	179342	YLR390W	ECM19	no
NR27_0L00790	ChrXII	179967	180596	YLR390W-A	CCW14	no
NR27_0L00800	ChrXII	180846	182507	YLR392C	ART10	no
NR27_0L00810	ChrXII	182859	183704	YLR393W	ATP10	no
NR27_0L00820	ChrXII	184112	185374	YLR394W	CST9	no
NR27_0L00830	ChrXII	185816	186037	YLR395C	COX8	no
NR27_0L00840	ChrXII	186396	188414	YLR396C	VPS33	no
NR27_0L00850	ChrXII	188748	191075	YLR397C	AFG2	no
NR27_0L00860	ChrXII	191350	195222	YLR398C	SKI2	no
NR27_0L00870	ChrXII	195679	197649	YLR399C	BDF1	no
NR27_0L00880	ChrXII	198314	200245	YLR401C	DUS3	no
NR27_0L00890	ChrXII	200864	202840	YLR403W	SFP1	no
NR27_0L00900	ChrXII	203264	204205	YLR404W	SEI1	no
NR27_0L00910	ChrXII	204843	205882	YLR406C	RPL31B	no
NR27_0L00920	ChrXII	206803	209265			no
NR27_0L00930	ChrXII	210720	211484	YLR407W	YLR407W	no
NR27_0L00940	ChrXII	211749	212063	YLR408C	BLS1	no
NR27_0L00950	ChrXII	212277	215105	YLR409C	UTP21	no
NR27_0L00960	ChrXII	215612	219115	YLR410W	VIP1	no
NR27_0L00970	ChrXII	219413	220201	YLR412W	BER1	no
NR27_0L00980	ChrXII	220297	226431	YKL182W	FAS1	no
NR27_0L00990	ChrXII	231042	233138			no
NR27_0L01000	ChrXII	233409	234203	YLR414C	PUN1	no
NR27_0L01010	ChrXII	235464	237002	YLR417W	VPS36	no
NR27_0L01020	ChrXII	237153	238370	YLR418C	CDC73	no
NR27_0L01030	ChrXII	238765	243051	YLR419W	YLR419W	no
NR27_0L01040	ChrXII	243252	243689	YKL190W	CNB1	no
NR27_0L01050	ChrXII	244610	245713	YLR420W	URA4	no
NR27_0L01060	ChrXII	245905	246408	YLR421C	RPN13	no
NR27_0L01070	ChrXII	246943	252831	YLR422W	DCK1	no
NR27_0L01080	ChrXII	253200	253577	YKL192C	ACP1	no
NR27_0L01090	ChrXII	253931	255274	YLR423C	ATG17	no
NR27_0L01100	ChrXII	256240	257460			no
NR27_0L01110	ChrXII	257772	259598	YPL005W	AEP3	no
NR27_0L01120	ChrXII	259813	260772	YPL004C	LSP1	no
NR27_0L01130	ChrXII	261781	268077	YFL007W	BLM10	no
NR27_0L01140	ChrXII	268624	269241	YFL005W	SEC4	no
NR27_0L01150	ChrXII	269790	271532	YPL020C	ULP1	no
NR27_0L01160	ChrXII	271649	272797	YPL015C	HST2	no
NR27_0L01170	ChrXII	273063	273761	YHR181W	SVP26	no
NR27_0L01180	ChrXII	273947	275638	YHR182W	RGD3	no
NR27_0L01190	ChrXII	277438	278907	YGR256W	GND2	no
NR27_0L01200	ChrXII	279122	280705	YHR184W	SSP1	no
NR27_0L01210	ChrXII	280856	281821	YHR185C	PFS1	no
NR27_0L01220	ChrXII	282118	286734	YHR186C	KOG1	no
NR27_0L01230	ChrXII	287244	288152	YHR187W	IKI1	no
NR27_0L01250	ChrXII	290548	293400	YMR288W	HSH155	no
NR27_0L01260	ChrXII	293757	294827	YMR289W	ABZ2	no
NR27_0L01270	ChrXII	295012	296478	YMR290C	HAS1	no
NR27_0L01280	ChrXII	299316	301244	YMR291W	TDA1	no
NR27_0L01290	ChrXII	301496	302101	YER034W	YER034W	no
NR27_0L01300	ChrXII	303314	304225			no
NR27_0L01310	ChrXII	304324	305733	YER038C	KRE29	no
NR27_0L01320	ChrXII	306764	309205	YER040W	GLN3	no
NR27_0L01330	ChrXII	309380	311899	YER041W	YEN1	no
NR27_0L01340	ChrXII	312343	312900	YER042W	MXR1	no
NR27_0L01350	ChrXII	313315	314664	YER043C	SAH1	no
NR27_0L01360	ChrXII	315343	316836			no
NR27_0L01370	ChrXII	317736	320390	YFR040W	SAP155	no
NR27_0L01380	ChrXII	320639	321433	YFR041C	ERJ5	no
NR27_0L01390	ChrXII	321752	322357	YFR042W	KEG1	no
NR27_0L01400	ChrXII	322429	323136	YFR043C	IRC6	no
NR27_0L01410	ChrXII	323342	324892	YFR044C	DUG1	no
NR27_0L01420	ChrXII	327368	328414	YFR045W	MRX20	no
NR27_0L01430	ChrXII	328545	329861	YFR046C	CNN1	no
NR27_0L01440	ChrXII	330060	330941	YFR047C	BNA6	no
NR27_0L01450	ChrXII	331346	334417	YGL241W	KAP114	no
NR27_0L01460	ChrXII	335384	336205			yes
NR27_0L01470	ChrXII	338937	339758			no
NR27_0L01480	ChrXII	340700	341275	YGL242C	YGL242C	no
NR27_0L01490	ChrXII	341948	343009			no
NR27_0L01500	ChrXII	343755	345848	YFR048W	RMD8	no
NR27_0L01510	ChrXII	346299	347459			no
NR27_0L01520	ChrXII	347543	348076	YGL247W	BRR6	no
NR27_0L01530	ChrXII	348889	349275	YFR049W	YMR31	no
NR27_0L01540	ChrXII	349444	351072	YFR051C	RET2	no
NR27_0L01550	ChrXII	352123	354000			no
NR27_0L01560	ChrXII	354455	355303	YFR052W	RPN12	no
NR27_0L01580	ChrXII	357484	358509			yes
NR27_0L01600	ChrXII	363349	367926			yes
NR27_0L01610	ChrXII	371727	376025			no
NR27_0L01620	ChrXII	382094	382879			no
NR27_0L01630	ChrXII	384508	389145			yes
NR27_0L01640	ChrXII	396217	396733			yes
NR27_0A00100	ChrI	3	536			yes
NR27_0A00110	ChrI	6454	11091			yes
NR27_0A00480	ChrI	102108	102320	YHR143W-A	RPC10	no
NR27_0A00550	ChrI	116703	117095	YCR028C-A	RIM1	no
NR27_0A01070	ChrI	229232	229876	YLR268W	SEC22	no
NR27_0A01110	ChrI	249507	251441			yes
NR27_0A01120	ChrI	253066	255027			yes
NR27_0A01260	ChrI	289184	289210			yes
NR27_0A02140	ChrI	510213	510542			no
NR27_0A02300	ChrI	547499	548137	YHR110W	ERP5	no
NR27_0A02650	ChrI	646135	646959			yes
NR27_0A02740	ChrI	663768	663923			yes
NR27_0A02760	ChrI	667471	667596	YFR033C	QCR6	no
NR27_0A03220	ChrI	785242	785316			yes
NR27_0A03650	ChrI	890653	895365			no
NR27_0A04040	ChrI	981875	985558			yes
NR27_0A04220	ChrI	1030623	1030943	YNL162W	RPL42A	no
NR27_0A04630	ChrI	1123892	1124002	YDL232W	OST4	no
NR27_0A04930	ChrI	1193924	1194250	YNL244C	SUI1	no
NR27_0A05650	ChrI	1387185	1388516	YHR111W	UBA4	no
NR27_0A05660	ChrI	1388596	1390563	YDR362C	TFC6	no
NR27_0A05670	ChrI	1390963	1392099	YHR112C	YHR112C	no
NR27_0A05680	ChrI	1393344	1394699	YDR363W	ESC2	no
NR27_0A05690	ChrI	1396826	1397098	YDR363W-A	SEM1	no
NR27_0A05700	ChrI	1397263	1398624	YDR364C	CDC40	no
NR27_0A07240	ChrI	1759363	1760115			yes
NR27_0A07250	ChrI	1760580	1763057			no
NR27_0A07260	ChrI	1769064	1769141	YOR302W	YOR302W	no
NR27_0A07730	ChrI	1895400	1895549			yes
NR27_0A07740	ChrI	1895434	1895637	YML129C	COX14	no
NR27_0A07800	ChrI	1904865	1904981			yes
NR27_0A07960	ChrI	1958004	1961687			yes
NR27_0A08450	ChrI	2112392	2113027			yes
NR27_0A08460	ChrI	2114061	2114204			yes
NR27_0A08470	ChrI	2118284	2123470			no
NR27_0A08710	ChrI	2215835	2219518			yes
NR27_0A09440	ChrI	2409542	2411272	YBR030W	RKM3	no
NR27_0A09450	ChrI	2411957	2413264	YBR029C	CDS1	no
NR27_0A09460	ChrI	2413779	2415428	YBR028C	YPK3	no
NR27_0A10050	ChrI	2541134	2542069	YDL047W	SIT4	no
NR27_0A10060	ChrI	2542389	2542937	YGR074W	SMD1	no
NR27_0A10070	ChrI	2543153	2543617	YGR076C	MRPL25	no
NR27_0A10080	ChrI	2543930	2544514	YGR078C	PAC10	no
NR27_0A10090	ChrI	2545385	2545918	YBR137W	YBR137W	no
NR27_0A10100	ChrI	2545965	2547425	YBR138C	YBR138C	no
NR27_0A10110	ChrI	2547699	2550083	YOL076W	MDM20	no
NR27_0A10120	ChrI	2550736	2551614	YOL077C	BRX1	no
NR27_0A10130	ChrI	2552164	2553663	YBR139W	ATG42	no
NR27_0A10140	ChrI	2553853	2563464	YBR140C	IRA1	no
NR27_0A10150	ChrI	2564411	2565406	YBR141C	BMT2	no
NR27_0A10160	ChrI	2565710	2567935	YBR142W	MAK5	no
NR27_0A10170	ChrI	2568355	2569677	YBR143C	SUP45	no
NR27_0A10180	ChrI	2570590	2571174			yes
NR27_0A10190	ChrI	2572219	2573265	YOL086C	ADH1	no
NR27_0A10200	ChrI	2573735	2574619	YBR146W	MRPS9	no
NR27_0A10210	ChrI	2575116	2575763	YBR154C	RPB5	no
NR27_0A10220	ChrI	2575864	2576616	YBR153W	RIB7	no
NR27_0A10230	ChrI	2576922	2577425	YBR152W	SPP381	no
NR27_0A10240	ChrI	2577854	2578825	YBR151W	APD1	no
NR27_0A10250	ChrI	2580061	2582571			no
NR27_0A10260	ChrI	2583565	2584548	YBR149W	ARA1	no
NR27_0A10270	ChrI	2585062	2586819			no
NR27_0A10280	ChrI	2587200	2588204			no
NR27_0A10290	ChrI	2591903	2592613	YDR484W	VPS52	no
NR27_0A10300	ChrI	2593898	2596048	YDR485C	VPS72	no
NR27_0A10310	ChrI	2596352	2597053	YDR486C	VPS60	no
NR27_0A10320	ChrI	2597807	2598445	YDR487C	RIB3	no
NR27_0A10330	ChrI	2599682	2600602	YDR489W	SLD5	no
NR27_0A10340	ChrI	2603599	2603976			yes
NR27_0A10350	ChrI	2605031	2605177			yes
NR27_0A10360	ChrI	2606411	2607460			no
NR27_0A10370	ChrI	2608106	2609173	YDR492W	IZH1	no
NR27_0A10380	ChrI	2609628	2610023	YDR493W	MZM1	no
NR27_0A10390	ChrI	2610495	2611562	YDR494W	RSM28	no
NR27_0A10400	ChrI	2611683	2614556	YDR495C	VPS3	no
NR27_0A10410	ChrI	2615062	2616948	YDR496C	PUF6	no
NR27_0A10420	ChrI	2617375	2618412	YDR498C	SEC20	no
NR27_0A10430	ChrI	2619219	2620505	YNL280C	ERG24	no
NR27_0A10440	ChrI	2620658	2621113	YNL281W	HCH1	no
NR27_0A10450	ChrI	2621418	2622035	YNL282W	POP3	no
NR27_0A10460	ChrI	2623934	2625472	YNL283C	WSC2	no
NR27_0A10470	ChrI	2626114	2626977	YNL284C	MRPL10	no
NR27_0A10480	ChrI	2629960	2632779	YNL287W	SEC21	no
NR27_0A10490	ChrI	2633513	2634679	YNL288W	CAF40	no
NR27_0A10500	ChrI	2635941	2636687			no
NR27_0A10510	ChrI	2637493	2638503	YNL290W	RFC3	no
NR27_0A10520	ChrI	2638905	2640578	YNL291C	MID1	no
NR27_0A10530	ChrI	2640658	2642031	YNL292W	PUS4	no
NR27_0A10540	ChrI	2642241	2644313	YNL293W	MSB3	no
NR27_0A10550	ChrI	2644873	2646510	YNL294C	RIM21	no
NR27_0A10560	ChrI	2646785	2648401	YNL295W	MRX6	no
NR27_0A10570	ChrI	2649049	2653965	YNL297C	MON2	no
NR27_0A10580	ChrI	2654168	2656693	YNL298W	CLA4	no
NR27_0A10590	ChrI	2657379	2659406	YNL299W	TRF5	no
NR27_0A10600	ChrI	2660810	2661258	YOL120C	RPL18A	no
NR27_0A10610	ChrI	2662969	2663274			no
NR27_0A10620	ChrI	2663741	2665105			no
NR27_0A10630	ChrI	2665589	2667112	YNL304W	YPT11	no
NR27_0A10640	ChrI	2668962	2669783	YNL305C	BXI1	no
NR27_0A10650	ChrI	2670007	2670219	YOL127W	RPL25	no
NR27_0A10660	ChrI	2671710	2672315	YNL306W	MRPS18	no
NR27_0A10670	ChrI	2672672	2674489	YNL308C	KRI1	no
NR27_0A10680	ChrI	2674787	2676073	YNL309W	STB1	no
NR27_0A10690	ChrI	2676648	2677238	YNL310C	ZIM17	no
NR27_0A10700	ChrI	2677697	2680054	YNL311C	SKP2	no
NR27_0A10710	ChrI	2681161	2684997			no
NR27_0A10720	ChrI	2685399	2686781	YNL314W	DAL82	no
NR27_0A10730	ChrI	2687247	2688224	YNL315C	ATP11	no
NR27_0A10740	ChrI	2688590	2689570	YNL316C	PHA2	no
NR27_0A10750	ChrI	2689991	2691592			no
NR27_0A10760	ChrI	2691816	2692676	YNL320W	YNL320W	no
NR27_0A10770	ChrI	2693070	2695991	YNL321W	VNX1	no
NR27_0A10780	ChrI	2697521	2698447	YNL322C	KRE1	no
NR27_0A10790	ChrI	2698818	2701529	YNL325C	FIG4	no
NR27_0A10800	ChrI	2701906	2702898	YNL326C	PFA3	no
NR27_0A10810	ChrI	2703221	2705659	YNL327W	EGT2	no
NR27_0A10820	ChrI	2707512	2707964	YNL328C	MDJ2	no
NR27_0A10830	ChrI	2708302	2711406	YNL329C	PEX6	no
NR27_0A10840	ChrI	2711772	2713073	YNL330C	RPD3	no
NR27_0A10850	ChrI	2713721	2714227	YOL143C	RIB4	no
NR27_0A10860	ChrI	2714414	2715943	YOL144W	NOP8	no
NR27_0A10870	ChrI	2717030	2718823	YOL145C	CTR9	no
NR27_0A10880	ChrI	2720440	2721117	YOL146W	PSF3	no
NR27_0A10890	ChrI	2721456	2722169	YOL147C	PEX11	no
NR27_0A10900	ChrI	2722481	2724661	YOL148C	SPT20	no
NR27_0A10910	ChrI	2724856	2725599	YOL149W	DCP1	no
NR27_0A10920	ChrI	2726449	2727477	YOL151W	GRE2	no
NR27_0A10930	ChrI	2728158	2729237	YMR318C	ADH6	no
NR27_0A10940	ChrI	2733579	2735435			no
NR27_0A10950	ChrI	2736227	2736898			yes
NR27_0A10960	ChrI	2740070	2744353			yes
NR27_0A10970	ChrI	2747250	2749406			yes
NR27_0A10980	ChrI	2749325	2751886			yes
NR27_0B00100	ChrII	636	1133			yes
NR27_0B00120	ChrII	16608	17300			no
NR27_0B00560	ChrII	118653	122336			yes
NR27_0B00580	ChrII	126161	128122			yes
NR27_0B00590	ChrII	129747	131681			yes
NR27_0B01070	ChrII	260899	264351			yes
NR27_0B01080	ChrII	264452	265276	YIL082W	YIL082W	no
NR27_0B01110	ChrII	269754	269840	YCL005W-A	VMA9	no
NR27_0B01700	ChrII	400198	401874	R0020C		no
NR27_0B01710	ChrII	402724	404076			yes
NR27_0B01720	ChrII	405486	405677			yes
NR27_0B01840	ChrII	435157	435633	YEL034W	HYP2	no
NR27_0B02350	ChrII	560173	562236	YER113C	TMN3	no
NR27_0B02360	ChrII	562729	563295	YER112W	LSM4	no
NR27_0B03330	ChrII	800643	801983			no
NR27_0B03340	ChrII	801967	803961			yes
NR27_0B03720	ChrII	910164	911813	YMR198W	CIK1	no
NR27_0B04370	ChrII	1059911	1061821			no
NR27_0B04380	ChrII	1063314	1068026			yes
NR27_0B04390	ChrII	1069897	1071891			no
NR27_0B04400	ChrII	1072549	1074510			yes
NR27_0B04410	ChrII	1076135	1078069			yes
NR27_0B04610	ChrII	1117831	1117851			yes
NR27_0B04820	ChrII	1161079	1161372	YJR005C-A	LSO1	no
NR27_0B04900	ChrII	1177458	1179392			yes
NR27_0B04910	ChrII	1181017	1182978			yes
NR27_0B05490	ChrII	1361421	1362347			yes
NR27_0B06300	ChrII	1562693	1564183			yes
NR27_0B06870	ChrII	1705437	1705499			yes
NR27_0B07020	ChrII	1757948	1758118	YLR388W	RPS29A	no
NR27_0B07800	ChrII	1941083	1941394			no
NR27_0B08310	ChrII	2038944	2039207	YLR038C	COX12	no
NR27_0B08320	ChrII	2043076	2046759			yes
NR27_0B08940	ChrII	2205781	2206932			no
NR27_0B09380	ChrII	2316938	2317759	YKL060C	FBA1	no
NR27_0B10470	ChrII	2566584	2566754	YDR276C	PMP3	no
NR27_0B11020	ChrII	2700429	2702642			no
NR27_0B11040	ChrII	2715530	2716119			yes
NR27_0C00110	ChrIII	14025	14579			yes
NR27_0C00120	ChrIII	16570	17928			no
NR27_0C00130	ChrIII	18172	19503			no
NR27_0C00340	ChrIII	80259	80840	YJR069C	HAM1	no
NR27_0C00670	ChrIII	172315	172467			yes
NR27_0C00800	ChrIII	202591	202767	YJL205C	NCE101	no
NR27_0C00810	ChrIII	202794	204983	YJL206C	YJL206C	no
NR27_0C00830	ChrIII	206910	207899	YNR003C	RPC34	no
NR27_0C00840	ChrIII	208080	211280	YCR011C	ADP1	no
NR27_0C00930	ChrIII	231457	231594	YEL017C-A	PMP2	no
NR27_0C01740	ChrIII	422310	422930	YKR045C	YKR045C	no
NR27_0C01750	ChrIII	422973	424271	YKR044W	UIP5	no
NR27_0C01760	ChrIII	425697	426008	YKR043C	SHB17	no
NR27_0C01770	ChrIII	426479	427612	YKR042W	UTH1	no
NR27_0C01780	ChrIII	430023	430829	YKR041W	YKR041W	no
NR27_0C01790	ChrIII	431183	433006	YKR039W	GAP1	no
NR27_0C01800	ChrIII	434665	435825	YKR038C	KAE1	no
NR27_0C01810	ChrIII	436217	437092	YKR037C	SPC34	no
NR27_0C01820	ChrIII	437770	439782			no
NR27_0C01830	ChrIII	440094	441749	YJL111W	CCT7	no
NR27_0C01840	ChrIII	442082	442696	YKR035W-A	DID2	no
NR27_0C01850	ChrIII	443104	444183	YKR034W	DAL80	no
NR27_0C01860	ChrIII	447103	447753			no
NR27_0C01870	ChrIII	449464	454725	YKR031C	SPO14	no
NR27_0C01880	ChrIII	457094	459454	YKR029C	SET3	no
NR27_0C01890	ChrIII	459840	461402	YKR023W	RQT4	no
NR27_0C01900	ChrIII	461655	463874	YKR024C	DBP7	no
NR27_0C01910	ChrIII	464311	465126	YKR025W	RPC37	no
NR27_0C01920	ChrIII	465437	466360	YKR026C	GCN3	no
NR27_0C01930	ChrIII	469297	471312	YJL101C	GSH1	no
NR27_0C03560	ChrIII	856747	856935	YML081C-A	ATP18	no
NR27_0C04010	ChrIII	973963	975924			yes
NR27_0C04020	ChrIII	977549	979483			yes
NR27_0C04380	ChrIII	1093213	1093239			yes
NR27_0C04530	ChrIII	1131069	1131314	YMR194W	RPL36A	no
NR27_0C04820	ChrIII	1207197	1208051			no
NR27_0C05020	ChrIII	1245968	1249225	YLR410W-B	YLR410W-B	no
NR27_0C05030	ChrIII	1250212	1250799			yes
NR27_0C05060	ChrIII	1261080	1263497	YHL009W-B	YHL009W-B	no
NR27_0C05210	ChrIII	1320463	1324146			yes
NR27_0C05430	ChrIII	1381359	1385936			yes
NR27_0C05500	ChrIII	1408359	1409918			no
NR27_0C05510	ChrIII	1410443	1412623			no
NR27_0C05520	ChrIII	1418340	1419077			yes
NR27_0C05530	ChrIII	1419135	1423772			yes
NR27_0C05540	ChrIII	1428364	1428841			yes
NR27_0D00100	ChrIV	3	509			yes
NR27_0D00110	ChrIV	6101	10738			yes
NR27_0D00140	ChrIV	28227	28871			yes
NR27_0D00150	ChrIV	28908	30473			yes
NR27_0D00380	ChrIV	97757	97960	YLR264W	RPS28B	no
NR27_0D01280	ChrIV	305760	305768			yes
NR27_0D01870	ChrIV	482309	482533			yes
NR27_0D03170	ChrIV	807443	808498	YGR180C	RNR4	no
NR27_0D03310	ChrIV	836918	837106	YFR032C-A	RPL29	no
NR27_0D03590	ChrIV	904878	905330	YBR099C	YBR099C	no
NR27_0D03780	ChrIV	949062	950999			no
NR27_0D04850	ChrIV	1196983	1197099			no
NR27_0D04930	ChrIV	1211305	1212042			yes
NR27_0D04940	ChrIV	1213996	1218492			yes
NR27_0E00100	ChrV	3	455			yes
NR27_0E00110	ChrV	6111	10748			yes
NR27_0E00120	ChrV	24348	26168			yes
NR27_0E00130	ChrV	27946	29637	YLR044C	PDC1	no
NR27_0E00150	ChrV	35874	37913			no
NR27_0E00660	ChrV	158379	158456			yes
NR27_0E00770	ChrV	184156	184707			yes
NR27_0E00780	ChrV	185014	185655			yes
NR27_0E00880	ChrV	218976	219125	YJL189W	RPL39	no
NR27_0E01480	ChrV	358844	358969			yes
NR27_0E01970	ChrV	461239	462624	YPL089C	RLM1	no
NR27_0E02990	ChrV	704941	710061			yes
NR27_0E03680	ChrV	891240	892424	YMR010W	ANY1	no
NR27_0E03690	ChrV	893085	893618	YMR009W	ADI1	no
NR27_0E03960	ChrV	949035	950639			no
NR27_0E04190	ChrV	1010531	1014451	YCL074W	YCL074W	no
NR27_0E04520	ChrV	1086307	1087947	YBR008C	FLR1	no
NR27_0E04530	ChrV	1089072	1091204	YLR266C	PDR8	no
NR27_0E04540	ChrV	1091963	1093534			no
NR27_0E04550	ChrV	1097153	1099126			no
NR27_0E04560	ChrV	1100905	1101957			no
NR27_0E04570	ChrV	1102632	1103324			no
NR27_0E04580	ChrV	1104723	1105757			no
NR27_0E04590	ChrV	1110712	1111443			no
NR27_0E04600	ChrV	1118332	1119069			yes
NR27_0E04610	ChrV	1119127	1123764			yes
NR27_0E04620	ChrV	1129230	1130399			no
NR27_0E04650	ChrV	1156128	1157138			no
NR27_0E04660	ChrV	1160098	1162476	YJL212C	OPT1	no
NR27_0E04670	ChrV	1170921	1171664			no
NR27_0E04680	ChrV	1173995	1174948			yes
NR27_0E04690	ChrV	1175995	1176549			no
NR27_0E04710	ChrV	1186294	1188207			yes
NR27_0E04720	ChrV	1190633	1192207			yes
NR27_0E04730	ChrV	1195372	1197192			no
NR27_0E04750	ChrV	1205167	1206861			no
NR27_0E04760	ChrV	1207977	1210016			no
NR27_0E04770	ChrV	1214797	1215105			yes
NR27_0E04780	ChrV	1215119	1215670	YCR040W	MATALPHA1	no
NR27_0E04790	ChrV	1215977	1216618	YCR039C	MATALPHA2	no
NR27_0E04800	ChrV	1217447	1218544	YCL064C	CHA1	no
NR27_0E04810	ChrV	1220100	1221836	YCL063W	VAC17	no
NR27_0E04820	ChrV	1222016	1223869			no
NR27_0E04830	ChrV	1224420	1227965			no
NR27_0E04840	ChrV	1229183	1229281			yes
NR27_0F00100	ChrVI	5891	10528			yes
NR27_0F00110	ChrVI	22507	25701			no
NR27_0F00120	ChrVI	26103	27857			no
NR27_0F00130	ChrVI	29097	29978	YJL210W	PEX2	no
NR27_0F00140	ChrVI	30427	32415	YJL209W	CBP1	no
NR27_0F00150	ChrVI	32619	38615	YJL207C	LAA1	no
NR27_0F00160	ChrVI	39307	41451	YPR159W	KRE6	no
NR27_0F00170	ChrVI	43203	43691			no
NR27_0F00270	ChrVI	75789	76586	YHR083W	SAM35	no
NR27_0F00300	ChrVI	84699	85088	YHR087W	RTC3	no
NR27_0F00310	ChrVI	85664	86575	YHR088W	RPF1	no
NR27_0F00320	ChrVI	87128	90799	YDR335W	MSN5	no
NR27_0F00330	ChrVI	91294	91974	YHR089C	GAR1	no
NR27_0F00460	ChrVI	121978	125661			yes
NR27_0F00940	ChrVI	230053	230082			yes
NR27_0F02260	ChrVI	573308	573502	YBL039W-B	MIN6	no
NR27_0F02410	ChrVI	613882	617565			yes
NR27_0F02990	ChrVI	757936	758142	YAL003W	EFB1	no
NR27_0F03070	ChrVI	775559	779242			yes
NR27_0F03410	ChrVI	865495	865895	YGL103W	RPL28	no
NR27_0F03470	ChrVI	882697	883767			no
NR27_0F03740	ChrVI	943323	943643			no
NR27_0F03820	ChrVI	961233	965066			no
NR27_0F03850	ChrVI	975272	977317			no
NR27_0F03860	ChrVI	980250	982202			no
NR27_0F03870	ChrVI	982612	983127			yes
NR27_0F03880	ChrVI	983577	984044			yes
NR27_0G00100	ChrVII	997	1509			yes
NR27_0G00110	ChrVII	6334	10971			no
NR27_0G00120	ChrVII	22855	23487			no
NR27_0G00130	ChrVII	23830	25923			no
NR27_0G00140	ChrVII	28953	32249			no
NR27_0G00150	ChrVII	33478	35124			no
NR27_0G00160	ChrVII	38193	42770			yes
NR27_0G00170	ChrVII	48891	50453			no
NR27_0G00180	ChrVII	51150	53993	YML099C	ARG81	no
NR27_0G00190	ChrVII	54789	56381	YML096W	YML096W	no
NR27_0G00200	ChrVII	57000	57233	YML094W	GIM5	no
NR27_0G00210	ChrVII	57671	60385	YML093W	UTP14	no
NR27_0G00220	ChrVII	60637	61389	YML092C	PRE8	no
NR27_0G00230	ChrVII	61904	65707	YML091C	RPM2	no
NR27_0G00240	ChrVII	67302	68687	YML126C	ERG13	no
NR27_0G00250	ChrVII	70428	72536	YML088W	UFO1	no
NR27_0G00260	ChrVII	72749	73798			no
NR27_0G00270	ChrVII	74785	76362	YML086C	ALO1	no
NR27_0G00280	ChrVII	76973	77977			no
NR27_0G00290	ChrVII	78249	78980			yes
NR27_0G00300	ChrVII	80282	81619	YHR190W	ERG9	no
NR27_0G00310	ChrVII	82312	83007	YHR189W	PTH1	no
NR27_0G00320	ChrVII	83379	86183	YMR287C	DSS1	no
NR27_0G00330	ChrVII	86662	88203	YMR285C	NGL2	no
NR27_0G00340	ChrVII	88321	90099	YMR284W	YKU70	no
NR27_0G00350	ChrVII	90663	92111	YMR283C	RIT1	no
NR27_0G00360	ChrVII	92393	93721	YMR282C	AEP2	no
NR27_0G00370	ChrVII	93822	94700	YMR281W	GPI12	no
NR27_0G00380	ChrVII	96078	100118	YMR280C	CAT8	no
NR27_0G00390	ChrVII	101154	102875			no
NR27_0G00400	ChrVII	103122	105002	YMR278W	PRM15	no
NR27_0G00410	ChrVII	105361	107553	YMR277W	FCP1	no
NR27_0G00420	ChrVII	108149	109267	YMR276W	DSK2	no
NR27_0G00430	ChrVII	111420	114359	YMR275C	BUL1	no
NR27_0G00440	ChrVII	114614	115570	YMR274C	RCE1	no
NR27_0G00450	ChrVII	117694	118851	YMR272C	SCS7	no
NR27_0G00460	ChrVII	124989	126245	YMR270C	RRN9	no
NR27_0G00470	ChrVII	126431	127057	YMR269W	TMA23	no
NR27_0G00480	ChrVII	127350	128675	YMR268C	PRP24	no
NR27_0G00490	ChrVII	128837	129739	YMR267W	PPA2	no
NR27_0G00500	ChrVII	129986	132718	YMR266W	RSN1	no
NR27_0G00510	ChrVII	135146	136501	YMR265C	YMR265C	no
NR27_0G00520	ChrVII	136635	137372	YMR264W	CUE1	no
NR27_0G00530	ChrVII	137634	138188	YMR263W	SAP30	no
NR27_0G00540	ChrVII	138476	139462	YMR262W	YMR262W	no
NR27_0G00550	ChrVII	140895	144035			no
NR27_0G00560	ChrVII	144411	144872	YMR260C	TIF11	no
NR27_0G00570	ChrVII	145702	149967	YMR259C	TRM732	no
NR27_0G00580	ChrVII	150250	151941	YMR258C	ROY1	no
NR27_0G00590	ChrVII	152625	155126	YMR257C	PET111	no
NR27_0G00600	ChrVII	155859	156041	YMR256C	COX7	no
NR27_0G00610	ChrVII	156620	157237	YMR255W	GFD1	no
NR27_0G00620	ChrVII	158539	159798	YMR253C	YMR253C	no
NR27_0G00630	ChrVII	160198	160614	YMR252C	MLO1	no
NR27_0G00640	ChrVII	160797	162548	YMR250W	GAD1	no
NR27_0G00650	ChrVII	163027	164259	YOL052C	SPE2	no
NR27_0G00660	ChrVII	165540	170354	YMR247C	RKR1	no
NR27_0G00670	ChrVII	170770	172245	YOR320C	GNT1	no
NR27_0G00680	ChrVII	173560	175653			no
NR27_0G00690	ChrVII	180117	180428	YMR244C-A	COA6	no
NR27_0G00700	ChrVII	180825	181748	YMR244W	YMR244W	no
NR27_0G00710	ChrVII	184566	185846	YMR243C	ZRC1	no
NR27_0G00720	ChrVII	186474	187340			yes
NR27_0G00730	ChrVII	188664	189104	YOR312C	RPL20B	no
NR27_0G00740	ChrVII	189590	191119			no
NR27_0G00750	ChrVII	191535	192482	YMR241W	YHM2	no
NR27_0G00760	ChrVII	193161	194630	YMR240C	CUS1	no
NR27_0G00770	ChrVII	194932	196428	YMR239C	RNT1	no
NR27_0G00780	ChrVII	196566	200609			no
NR27_0G00790	ChrVII	204683	206035	YMR238W	DFG5	no
NR27_0G00800	ChrVII	206298	206864	YMR236W	TAF9	no
NR27_0G00810	ChrVII	207589	207885	YOR298C-A	MBF1	no
NR27_0G00820	ChrVII	208282	209514	YMR235C	RNA1	no
NR27_0G00830	ChrVII	209634	210428	YMR233W	TRI1	no
NR27_0G00840	ChrVII	210750	211349	YOR294W	RRS1	no
NR27_0G00850	ChrVII	211607	213556	YMR232W	FUS2	no
NR27_0G00860	ChrVII	213865	216990	YMR231W	PEP5	no
NR27_0G00870	ChrVII	217475	217777			yes
NR27_0G00880	ChrVII	218940	219968	YMR228W	MTF1	no
NR27_0G00890	ChrVII	220461	222233	YMR227C	TAF7	no
NR27_0G00900	ChrVII	223363	228759	YOR290C	SNF2	no
NR27_0G00910	ChrVII	229139	229945	YMR226C	YMR226C	no
NR27_0G00920	ChrVII	230775	231818	YPR127W	YPR127W	no
NR27_0G00930	ChrVII	232368	232606	YMR225C	MRPL44	no
NR27_0G00940	ChrVII	232851	233300	YOR286W	RDL2	no
NR27_0G00950	ChrVII	234048	236138	YMR224C	MRE11	no
NR27_0G00960	ChrVII	236419	237090	YMR222C	FSH2	no
NR27_0G00970	ChrVII	237764	239272	YMR221C	FMP42	no
NR27_0G00980	ChrVII	239994	241022			yes
NR27_0G00990	ChrVII	244533	245096			no
NR27_0G01000	ChrVII	245289	246638	YMR220W	ERG8	no
NR27_0G01010	ChrVII	246936	252686	YMR219W	ESC1	no
NR27_0G01020	ChrVII	253183	256626	YMR218C	TRS130	no
NR27_0G01030	ChrVII	257321	259474	YMR216C	SKY1	no
NR27_0G01040	ChrVII	259667	261223	YMR215W	GAS3	no
NR27_0G01050	ChrVII	261697	263601	YMR213W	CEF1	no
NR27_0G01060	ChrVII	264061	266499	YMR212C	EFR3	no
NR27_0G01070	ChrVII	266686	268128	YMR211W	DML1	no
NR27_0G01080	ChrVII	268405	269736	YMR210W	MGL2	no
NR27_0G01090	ChrVII	269916	271172	YMR209C	YMR209C	no
NR27_0G01100	ChrVII	271588	272898	YMR208W	ERG12	no
NR27_0G01110	ChrVII	274182	275978			no
NR27_0G01120	ChrVII	276256	277305	YOR261C	RPN8	no
NR27_0G01130	ChrVII	277778	279109	YPL172C	COX10	no
NR27_0G01140	ChrVII	279396	280310	YPL173W	MRPL40	no
NR27_0G01150	ChrVII	280635	282017	YPL175W	SPT14	no
NR27_0G01160	ChrVII	282474	284978	YOR256C	TRE2	no
NR27_0G01170	ChrVII	285352	285798	YPL170W	DAP1	no
NR27_0G01180	ChrVII	285944	286546	YOR255W	OSW1	no
NR27_0G01190	ChrVII	286750	288477	YPL169C	MEX67	no
NR27_0G01200	ChrVII	290198	291697	YOR254C	SEC63	no
NR27_0G01210	ChrVII	291799	292308			no
NR27_0G01220	ChrVII	292542	293780	YPL168W	MRX4	no
NR27_0G01230	ChrVII	293873	298405	YPL167C	REV3	no
NR27_0G01240	ChrVII	298752	299333	YPL166W	ATG29	no
NR27_0G01250	ChrVII	299310	300440	YPL165C	SET6	no
NR27_0G01260	ChrVII	301110	303335	YPL164C	MLH3	no
NR27_0G01270	ChrVII	303712	304587	YPL162C	YPL162C	no
NR27_0G01280	ChrVII	304982	305770	YPL159C	PET20	no
NR27_0G01290	ChrVII	306385	308631	YPL158C	AIM44	no
NR27_0G01300	ChrVII	309158	310027	YPL157W	TGS1	no
NR27_0G01310	ChrVII	310041	310742			no
NR27_0G01320	ChrVII	310898	312121	YPL154C	PEP4	no
NR27_0G01330	ChrVII	312862	315306	YPL153C	RAD53	no
NR27_0G01340	ChrVII	316126	317223	YPL152W	RRD2	no
NR27_0G01350	ChrVII	317294	318574	YPL151C	PRP46	no
NR27_0G01360	ChrVII	319172	321922	YPL150W	YPL150W	no
NR27_0G01370	ChrVII	322097	323617			no
NR27_0G01380	ChrVII	323961	324806	YPL149W	ATG5	no
NR27_0G01390	ChrVII	324946	325440	YPL148C	PPT2	no
NR27_0G01400	ChrVII	325648	326511			no
NR27_0G01410	ChrVII	326924	328282	YPL146C	NOP53	no
NR27_0G01420	ChrVII	328783	330108	YPL145C	KES1	no
NR27_0G01430	ChrVII	331610	331933	YPL143W	RPL33A	no
NR27_0G01440	ChrVII	332516	335107	YPL141C	FRK1	no
NR27_0G01450	ChrVII	336790	338205			no
NR27_0G01460	ChrVII	338596	339696	YPL138C	SPP1	no
NR27_0G01470	ChrVII	340029	343643	YPL137C	GIP3	no
NR27_0G01480	ChrVII	344529	345446	YOR222W	ODC2	no
NR27_0G01490	ChrVII	345825	347174	YPL133C	RDS2	no
NR27_0G01500	ChrVII	347787	348680	YPL132W	COX11	no
NR27_0G01510	ChrVII	349296	350186	YPL131W	RPL5	no
NR27_0G01520	ChrVII	350924	353659	YOR219C	STE13	no
NR27_0G01530	ChrVII	354194	355531	YPL130W	SPO19	no
NR27_0G01540	ChrVII	356401	356871			yes
NR27_0G01550	ChrVII	357093	358949	YPL128C	TBF1	no
NR27_0G01560	ChrVII	360137	360844	YPL127C	HHO1	no
NR27_0G01570	ChrVII	361992	362204	YOR210W	RPB10	no
NR27_0G01580	ChrVII	362689	365433	YPL126W	NAN1	no
NR27_0G01590	ChrVII	366367	367665	YOR209C	NPT1	no
NR27_0G01600	ChrVII	368131	371259	YPL125W	KAP120	no
NR27_0G01610	ChrVII	371395	374502	YOR208W	PTP2	no
NR27_0G01620	ChrVII	376363	377307			no
NR27_0G01630	ChrVII	377413	378732	YPL123C	RNY1	no
NR27_0G01640	ChrVII	379269	381008			no
NR27_0G01650	ChrVII	382915	383712			yes
NR27_0G01660	ChrVII	388175	389056			no
NR27_0G01670	ChrVII	389492	390658	YPL113C	YPL113C	no
NR27_0G01680	ChrVII	390876	391673	YOR194C	TOA1	no
NR27_0G01690	ChrVII	393180	394952	YER087W	AIM10	no
NR27_0G01700	ChrVII	395629	399000	YPL115C	BEM3	no
NR27_0G01710	ChrVII	399394	401532	YPL116W	HOS3	no
NR27_0G01720	ChrVII	403449	404303	YPL117C	IDI1	no
NR27_0G01730	ChrVII	404465	405598	YPL118W	MRP51	no
NR27_0G01740	ChrVII	421335	424103	YLR318W	EST2	no
NR27_0G01750	ChrVII	424175	426514	YLR319C	BUD6	no
NR27_0G01760	ChrVII	427144	431613	YLR320W	MMS22	no
NR27_0G01770	ChrVII	432280	433065	YLR323C	CWC24	no
NR27_0G01780	ChrVII	433517	435130	YLR324W	PEX30	no
NR27_0G01790	ChrVII	435536	435772	YLR325C	RPL38	no
NR27_0G01800	ChrVII	437215	438279	YLR326W	YLR326W	no
NR27_0G01810	ChrVII	438639	438884	YLR327C	TMA10	no
NR27_0G01820	ChrVII	439899	443462	YGL013C	PDR1	no
NR27_0G01830	ChrVII	444589	446025			no
NR27_0G01840	ChrVII	446058	447017	YML004C	GLO1	no
NR27_0G01850	ChrVII	447862	448914	YJL208C	NUC1	no
NR27_0G01860	ChrVII	449253	450530	YDR463W	STP1	no
NR27_0G01870	ChrVII	451616	455851	YDR464W	SPP41	no
NR27_0G01880	ChrVII	455939	457138	YDR465C	RMT2	no
NR27_0G01890	ChrVII	457669	460377	YDR466W	PKH3	no
NR27_0G01900	ChrVII	460492	461151	YDR468C	TLG1	no
NR27_0G01910	ChrVII	461407	461793	YDR469W	SDC1	no
NR27_0G01920	ChrVII	461955	463340	YDR470C	UGO1	no
NR27_0G01930	ChrVII	463736	464707	YDR472W	TRS31	no
NR27_0G01940	ChrVII	467068	468807			no
NR27_0G01950	ChrVII	477380	478084	YOR021C	SFM1	no
NR27_0G01960	ChrVII	478427	478747	YOR020C	HSP10	no
NR27_0G01970	ChrVII	479049	480353	YDR473C	PRP3	no
NR27_0G01980	ChrVII	480529	482574	YDR475C	JIP4	no
NR27_0G01990	ChrVII	483109	483771	YDR476C	YDR476C	no
NR27_0G02000	ChrVII	484657	486540	YDR477W	SNF1	no
NR27_0G02010	ChrVII	486769	487335	YDR478W	SNM1	no
NR27_0G02020	ChrVII	487434	489152	YDR479C	PEX29	no
NR27_0G02030	ChrVII	489454	490914	YDR257C	RKM4	no
NR27_0G02040	ChrVII	491292	493730	YDR258C	HSP78	no
NR27_0G02050	ChrVII	494520	495800			no
NR27_0G02060	ChrVII	500508	502859	YDR264C	AKR1	no
NR27_0G02070	ChrVII	503431	504444	YDR265W	PEX10	no
NR27_0G02080	ChrVII	504512	505588	YDR267C	CIA1	no
NR27_0G02090	ChrVII	506084	507241	YDR268W	MSW1	no
NR27_0G02100	ChrVII	507674	510718	YDR270W	CCC2	no
NR27_0G02110	ChrVII	510884	512203			no
NR27_0G02120	ChrVII	513605	514858			no
NR27_0G02130	ChrVII	524448	525431			yes
NR27_0G02140	ChrVII	526295	527599	YKL162C	YKL162C	no
NR27_0G02150	ChrVII	528356	530551	YKR067W	GPT2	no
NR27_0G02160	ChrVII	530704	531333	YKR068C	BET3	no
NR27_0G02170	ChrVII	532012	533703	YKR069W	MET1	no
NR27_0G02180	ChrVII	533949	535034	YKR070W	YKR070W	no
NR27_0G02190	ChrVII	535495	536490	YKR071C	DRE2	no
NR27_0G02200	ChrVII	537457	538701			no
NR27_0G02210	ChrVII	539256	540812			no
NR27_0G02220	ChrVII	541171	542511	YOR056C	NOB1	no
NR27_0G02230	ChrVII	542763	543821	YOR057W	SGT1	no
NR27_0G02240	ChrVII	546123	547106			no
NR27_0G02250	ChrVII	551882	552979	YKR076W	ECM4	no
NR27_0G02260	ChrVII	553345	554829			no
NR27_0G02270	ChrVII	554900	557401	YKR079C	TRZ1	no
NR27_0G02280	ChrVII	558453	559418	YKR080W	MTD1	no
NR27_0G02290	ChrVII	559747	563211	YKR082W	NUP133	no
NR27_0G02300	ChrVII	563305	564213	YOR074C	CDC21	no
NR27_0G02310	ChrVII	564587	565657	YOR075W	UFE1	no
NR27_0G02320	ChrVII	565829	567652	YKR084C	HBS1	no
NR27_0G02330	ChrVII	568309	568920	YKR085C	MRPL20	no
NR27_0G02340	ChrVII	569288	572596	YKR086W	PRP16	no
NR27_0G02350	ChrVII	572694	573797	YKR087C	OMA1	no
NR27_0G02360	ChrVII	574136	575116	YKR088C	TVP38	no
NR27_0G02370	ChrVII	575558	578623	YKR089C	TGL4	no
NR27_0G02380	ChrVII	580437	582212	YKR090W	PXL1	no
NR27_0G02390	ChrVII	582411	583445			no
NR27_0G02400	ChrVII	585955	587757	YKR093W	PTR2	no
NR27_0G02410	ChrVII	588289	588687	YKR094C	RPL40B	no
NR27_0G02420	ChrVII	589921	594654	YKR095W	MLP1	no
NR27_0G02430	ChrVII	594791	595972			no
NR27_0G02440	ChrVII	596548	596773	YKR095W-A	PCC1	no
NR27_0G02450	ChrVII	597749	601900	YKR096W	ESL2	no
NR27_0G02460	ChrVII	603207	604856	YKR097W	PCK1	no
NR27_0G02470	ChrVII	605357	607774	YKR099W	BAS1	no
NR27_0G02480	ChrVII	607937	609223	YKR100C	SKG1	no
NR27_0G02490	ChrVII	610875	612134	YIL160C	POT1	no
NR27_0G02500	ChrVII	617859	620471			yes
NR27_0G02510	ChrVII	629224	630858	YJL153C	INO1	no
NR27_0G02520	ChrVII	637629	638984	YJL155C	FBP26	no
NR27_0G02530	ChrVII	639645	642296	YJL157C	FAR1	no
NR27_0G02540	ChrVII	643169	643870			no
NR27_0G02550	ChrVII	644699	645823			no
NR27_0G02560	ChrVII	651130	652203			yes
NR27_0G02570	ChrVII	652565	653071	YJL161W	FMP33	no
NR27_0G02580	ChrVII	653796	655523	YJL162C	JJJ2	no
NR27_0G02590	ChrVII	658042	659286	YKL166C	TPK3	no
NR27_0G02600	ChrVII	661345	663915	YJL165C	HAL5	no
NR27_0G02610	ChrVII	664135	664416	YJL166W	QCR8	no
NR27_0G02620	ChrVII	665617	667911	YJL168C	SET2	no
NR27_0G02630	ChrVII	668232	668822	YPR131C	NAT3	no
NR27_0G02640	ChrVII	670160	670532	YPR132W	RPS23B	no
NR27_0G02650	ChrVII	670889	672100	YPR133C	SPN1	no
NR27_0G02660	ChrVII	672520	672672	YPR133W-A	TOM5	no
NR27_0G02670	ChrVII	673037	673804	YPR134W	MSS18	no
NR27_0G02680	ChrVII	673963	675528	YGR119C	NUP57	no
NR27_0G02690	ChrVII	675887	676390	YPR135W	CTF4	no
NR27_0G02700	ChrVII	679334	681049	YPR137W	RRP9	no
NR27_0G02710	ChrVII	684138	687821			yes
NR27_0G02720	ChrVII	688798	690393	YPR138C	MEP3	no
NR27_0G02730	ChrVII	692340	693251	YPR139C	LOA1	no
NR27_0G02740	ChrVII	693524	694750	YPR140W	TAZ1	no
NR27_0G02750	ChrVII	694911	697076	YPR141C	KAR3	no
NR27_0G02760	ChrVII	697493	698191	YPR143W	RRP15	no
NR27_0G02770	ChrVII	698436	699611	YKL080W	VMA5	no
NR27_0G02780	ChrVII	700132	701370	YKL081W	TEF4	no
NR27_0G02790	ChrVII	701795	703120	YKL082C	RRP14	no
NR27_0G02800	ChrVII	703582	703638			yes
NR27_0G02810	ChrVII	708238	709248	YKL085W	MDH1	no
NR27_0G02820	ChrVII	710224	710853	YKL087C	CYT2	no
NR27_0G02830	ChrVII	713090	714034	YPR192W	AQY1	no
NR27_0G02840	ChrVII	714308	715255	YKL011C	CCE1	no
NR27_0G02850	ChrVII	715527	716036	YIR022W	SEC11	no
NR27_0G02860	ChrVII	716483	716965	YKL013C	ARC19	no
NR27_0G02870	ChrVII	717414	718832	YGR212W	SLI1	no
NR27_0G02880	ChrVII	719038	720048	YGR213C	RTA1	no
NR27_0G02890	ChrVII	723169	723339			yes
NR27_0G02900	ChrVII	723907	724227	YGR215W	RSM27	no
NR27_0G02910	ChrVII	724459	726321	YGR216C	GPI1	no
NR27_0G02920	ChrVII	726935	733111	YGR217W	CCH1	no
NR27_0G02930	ChrVII	734302	736149			no
NR27_0G02940	ChrVII	739995	743249	YGR218W	CRM1	no
NR27_0G02950	ChrVII	743536	744363	YGR220C	MRPL9	no
NR27_0G02960	ChrVII	745751	746560	YGR222W	PET54	no
NR27_0G02970	ChrVII	746650	748020	YGR223C	HSV2	no
NR27_0G02980	ChrVII	750230	750828	YGR225W	AMA1	no
NR27_0G02990	ChrVII	751304	752905	YGR227W	DIE2	no
NR27_0G03000	ChrVII	753202	754818	YGR229C	SMI1	no
NR27_0G03010	ChrVII	756194	757132	YGR231C	PHB2	no
NR27_0G03020	ChrVII	757640	758332	YGR232W	NAS6	no
NR27_0G03030	ChrVII	758463	762002	YGR233C	PHO81	no
NR27_0G03040	ChrVII	763154	766033	YHR154W	RTT107	no
NR27_0G03050	ChrVII	767584	768780	YGR234W	YHB1	no
NR27_0G03060	ChrVII	769033	769575	YGR235C	MIC26	no
NR27_0G03070	ChrVII	769992	770252	YGR236C	SPG1	no
NR27_0G03080	ChrVII	770734	773115	YGR237C	YGR237C	no
NR27_0G03090	ChrVII	774436	778053	YHR158C	KEL1	no
NR27_0G03100	ChrVII	778722	779642	YGR239C	PEX21	no
NR27_0G03110	ChrVII	780482	783490	YGR240C	PFK1	no
NR27_0G03120	ChrVII	784796	786244	YGR241C	YAP1802	no
NR27_0G03130	ChrVII	787404	787817			no
NR27_0G03140	ChrVII	788064	789311	YGR244C	LSC2	no
NR27_0G03150	ChrVII	790047	792371	YGR245C	SDA1	no
NR27_0G03160	ChrVII	792484	793938	YHR169W	DBP8	no
NR27_0G03170	ChrVII	794193	794843	YGR251W	NOP19	no
NR27_0G03180	ChrVII	795161	796762			no
NR27_0G03190	ChrVII	797258	798712	YGR252W	GCN5	no
NR27_0G03200	ChrVII	798970	799752	YGR253C	PUP2	no
NR27_0G03210	ChrVII	802170	804401	YGR250C	RIE1	no
NR27_0G03220	ChrVII	804751	806397	YGR249W	MGA1	no
NR27_0G03230	ChrVII	814848	815504	YGR247W	CPD1	no
NR27_0G03240	ChrVII	816504	817619	YGR257C	MTM1	no
NR27_0G03250	ChrVII	818183	821242	YGR258C	RAD2	no
NR27_0G03260	ChrVII	823820	825454	YGR260W	TNA1	no
NR27_0G03270	ChrVII	825614	828112	YGR261C	APL6	no
NR27_0G03280	ChrVII	828585	829388	YGR262C	BUD32	no
NR27_0G03290	ChrVII	829702	830904	YGR263C	SAY1	no
NR27_0G03300	ChrVII	831156	833405	YGR264C	MES1	no
NR27_0G03310	ChrVII	834628	836751	YGR266W	YGR266W	no
NR27_0G03320	ChrVII	836864	837616	YGR267C	FOL2	no
NR27_0G03330	ChrVII	838100	838717	YGR268C	HUA1	no
NR27_0G03340	ChrVII	839775	843890	YGR270W	YTA7	no
NR27_0G03350	ChrVII	844223	850102	YGR271W	SLH1	no
NR27_0G03360	ChrVII	850247	850942	YGR271C-A	EFG1	no
NR27_0G03370	ChrVII	851740	852345			no
NR27_0G03380	ChrVII	852827	854524	YMR296C	LCB1	no
NR27_0G03390	ChrVII	855444	856196	YGR275W	RTT102	no
NR27_0G03400	ChrVII	856364	858376	YGR276C	RNH70	no
NR27_0G03410	ChrVII	859332	860252	YGR277C	CAB4	no
NR27_0G03420	ChrVII	860615	862387	YGR278W	CWC22	no
NR27_0G03430	ChrVII	862721	863866	YGR279C	SCW4	no
NR27_0G03440	ChrVII	866359	868053	YMR307W	GAS1	no
NR27_0G03450	ChrVII	868397	869242	YGR280C	PXR1	no
NR27_0G03460	ChrVII	870573	875072	YGR281W	YOR1	no
NR27_0G03470	ChrVII	875567	878008	YMR309C	NIP1	no
NR27_0G03480	ChrVII	878811	879749	YGR282C	BGL2	no
NR27_0G03490	ChrVII	880152	881141	YGR284C	ERV29	no
NR27_0G03500	ChrVII	882319	883056			no
NR27_0G03510	ChrVII	885625	886260			no
NR27_0G03520	ChrVII	888277	888879			no
NR27_0G03530	ChrVII	891972	892616			yes
NR27_0G03540	ChrVII	894034	898671			yes
NR27_0G03550	ChrVII	903307	903962			yes
NR27_0H00100	ChrVIII	1309	1806			yes
NR27_0H00110	ChrVIII	7273	11910			yes
NR27_0H00120	ChrVIII	16996	19791			no
NR27_0H00130	ChrVIII	21559	23703			no
NR27_0H00140	ChrVIII	26240	27361			no
NR27_0H00150	ChrVIII	27783	29744			no
NR27_0H00160	ChrVIII	30033	31904			no
NR27_0H00170	ChrVIII	33621	34529			no
NR27_0H00180	ChrVIII	34620	35171			no
NR27_0H00190	ChrVIII	37329	39065	YDL210W	UGA4	no
NR27_0H00200	ChrVIII	39495	40463	YIL164C	NIT1	no
NR27_0H00210	ChrVIII	42430	42621			yes
NR27_0H00220	ChrVIII	42716	47197			no
NR27_0H00230	ChrVIII	48539	50206	YNL117W	MLS1	no
NR27_0H00240	ChrVIII	51942	53666	YCR061W	TVS1	no
NR27_0H00250	ChrVIII	54098	55189	YER187W	YER187W	no
NR27_0H00260	ChrVIII	58202	60181			no
NR27_0H00270	ChrVIII	66863	68134			no
NR27_0H00280	ChrVIII	69946	70101			yes
NR27_0H00290	ChrVIII	70200	70856			yes
NR27_0H00300	ChrVIII	72462	73436			yes
NR27_0H00310	ChrVIII	84385	84858	YCR063W	BUD31	no
NR27_0H00320	ChrVIII	85674	87389	YCR065W	HCM1	no
NR27_0H00330	ChrVIII	87890	89380	YCR066W	RAD18	no
NR27_0H00340	ChrVIII	89557	92817	YCR067C	SED4	no
NR27_0H00350	ChrVIII	93222	94814	YCR068W	ATG15	no
NR27_0H00360	ChrVIII	95117	96091	YCR069W	CPR4	no
NR27_0H00370	ChrVIII	96245	96715	YCR071C	IMG2	no
NR27_0H00380	ChrVIII	97827	98354			no
NR27_0H00390	ChrVIII	101545	103092	YCR072C	RSA4	no
NR27_0H00400	ChrVIII	103571	108454	YNR031C	SSK2	no
NR27_0H00410	ChrVIII	109258	110001	YCR075C	ERS1	no
NR27_0H00420	ChrVIII	110233	110481	YCR075W-A	EGO2	no
NR27_0H00430	ChrVIII	110568	111428	YCR076C	FUB1	no
NR27_0H00440	ChrVIII	111678	114353	YCR077C	PAT1	no
NR27_0H00450	ChrVIII	114794	116212	YCR079W	PTC6	no
NR27_0H00460	ChrVIII	116491	120957	YCR081W	SRB8	no
NR27_0H00470	ChrVIII	123668	124318			yes
NR27_0H00480	ChrVIII	125247	126029			no
NR27_0H00490	ChrVIII	130504	132852			no
NR27_0H00500	ChrVIII	134435	135433			no
NR27_0H00510	ChrVIII	137201	137578	YCR082W	AHC2	no
NR27_0H00520	ChrVIII	137804	138196	YCR083W	TRX3	no
NR27_0H00530	ChrVIII	138289	139932			no
NR27_0H00540	ChrVIII	140159	140710	YCR086W	CSM1	no
NR27_0H00550	ChrVIII	140809	141399	YCR087C-A	YCR087C-A	no
NR27_0H00560	ChrVIII	142430	143533			no
NR27_0H00570	ChrVIII	144002	144925	YJR077C	MIR1	no
NR27_0H00580	ChrVIII	145045	146229	YJR075W	HOC1	no
NR27_0H00590	ChrVIII	146637	147215	YJR074W	MOG1	no
NR27_0H00600	ChrVIII	147489	149129	YDR188W	CCT6	no
NR27_0H00610	ChrVIII	149395	150540	YLR244C	MAP1	no
NR27_0H00620	ChrVIII	151235	151759	YLR245C	CDD1	no
NR27_0H00630	ChrVIII	151850	152839	YLR246W	ERF2	no
NR27_0H00640	ChrVIII	153077	153793	YLR168C	UPS2	no
NR27_0H00650	ChrVIII	153966	154424	YLR167W	RPS31	no
NR27_0H00660	ChrVIII	155274	157922	YLR166C	SEC10	no
NR27_0H00670	ChrVIII	158187	159572	YLR163C	MAS1	no
NR27_0H00680	ChrVIII	160106	160426			no
NR27_0H00690	ChrVIII	161378	161932			no
NR27_0H00700	ChrVIII	165757	166959			yes
NR27_0H00710	ChrVIII	169132	169650			yes
NR27_0H00720	ChrVIII	172496	173281			no
NR27_0H00730	ChrVIII	178109	179311			no
NR27_0H00740	ChrVIII	180266	181783			yes
NR27_0H00750	ChrVIII	189550	190290	YFR020W	CSS2	no
NR27_0H00760	ChrVIII	194581	195513			no
NR27_0H00770	ChrVIII	197805	199745			yes
NR27_0H00780	ChrVIII	279220	279735			yes
NR27_0H00790	ChrVIII	282385	282999			yes
NR27_0H00800	ChrVIII	284156	285235			yes
NR27_0H00810	ChrVIII	289013	289186			yes
NR27_0H00820	ChrVIII	289444	290022			no
NR27_0H00830	ChrVIII	293734	295545	YLR152C	YLR152C	no
NR27_0H00840	ChrVIII	295956	296963	YLR151C	PCD1	no
NR27_0H00850	ChrVIII	297561	299300	YDR169C	STB3	no
NR27_0H00860	ChrVIII	300157	302463	YLR149C	YLR149C	no
NR27_0H00870	ChrVIII	302618	305563	YLR148W	PEP3	no
NR27_0H00880	ChrVIII	306019	306339	YLR147C	SMD3	no
NR27_0H00890	ChrVIII	306568	306867			no
NR27_0H00900	ChrVIII	307695	308597	YLR146C	SPE4	no
NR27_0H00910	ChrVIII	308787	309473	YLR145W	RMP1	no
NR27_0H00920	ChrVIII	309908	312595	YLR144C	ACF2	no
NR27_0H00930	ChrVIII	312628	314532			no
NR27_0H00940	ChrVIII	314953	317112	YLR143W	DPH6	no
NR27_0H00950	ChrVIII	321200	322792	YLR142W	PUT1	no
NR27_0H00960	ChrVIII	323528	325126	YLR141W	RRN5	no
NR27_0H00970	ChrVIII	325515	327521	YLR139C	SLS1	no
NR27_0H00980	ChrVIII	327891	331052	YLR138W	NHA1	no
NR27_0H00990	ChrVIII	332241	333302	YLR137W	RKM5	no
NR27_0H01000	ChrVIII	333525	335846	YLR135W	SLX4	no
NR27_0H01010	ChrVIII	336216	338036	YLR133W	CKI1	no
NR27_0H01020	ChrVIII	338542	339345	YLR132C	USB1	no
NR27_0H01030	ChrVIII	340197	342542	YLR131C	ACE2	no
NR27_0H01040	ChrVIII	343363	344709	YLR130C	ZRT2	no
NR27_0H01050	ChrVIII	344990	347812	YLR129W	DIP2	no
NR27_0H01060	ChrVIII	351185	352003	YLR128W	DCN1	no
NR27_0H01070	ChrVIII	352533	354857	YLR127C	APC2	no
NR27_0H01080	ChrVIII	355076	355957	YLR126C	YLR126C	no
NR27_0H01090	ChrVIII	357563	359230	YLR120C	YPS1	no
NR27_0H01100	ChrVIII	359754	361847	YDR143C	SAN1	no
NR27_0H01110	ChrVIII	362103	362690	YLR119W	SRN2	no
NR27_0H01120	ChrVIII	362866	363360	YAL055W	PEX22	no
NR27_0H01130	ChrVIII	363409	364008	YOR367W	SCP1	no
NR27_0H01140	ChrVIII	364790	366730			no
NR27_0H01150	ChrVIII	367938	371009			no
NR27_0H01160	ChrVIII	371132	371878	YAL049C	AIM2	no
NR27_0H01170	ChrVIII	373041	373889	YOR362C	PRE10	no
NR27_0H01180	ChrVIII	374336	376534	YOR361C	PRT1	no
NR27_0H01190	ChrVIII	378370	380046	YOR360C	PDE2	no
NR27_0H01200	ChrVIII	380168	381808	YOR359W	VTS1	no
NR27_0H01210	ChrVIII	382841	383485	YOR358W	HAP5	no
NR27_0H01220	ChrVIII	383755	384249	YOR357C	SNX3	no
NR27_0H01230	ChrVIII	384549	385802			no
NR27_0H01240	ChrVIII	385967	387745	YOR356W	CIR2	no
NR27_0H01250	ChrVIII	388254	389966	YOR355W	GDS1	no
NR27_0H01260	ChrVIII	393310	394590			no
NR27_0H01270	ChrVIII	401890	404151	YOR354C	MSC6	no
NR27_0H01280	ChrVIII	404805	407729	YOR353C	SOG2	no
NR27_0H01290	ChrVIII	407888	408907	YOR352W	TFB6	no
NR27_0H01300	ChrVIII	409716	411269	YOR351C	MEK1	no
NR27_0H01310	ChrVIII	411581	413599	YOR350C	MNE1	no
NR27_0H01320	ChrVIII	413683	417075	YOR349W	CIN1	no
NR27_0H01330	ChrVIII	420806	422662	YOR348C	PUT4	no
NR27_0H01340	ChrVIII	426250	426558			yes
NR27_0H01350	ChrVIII	426545	427657			yes
NR27_0H01360	ChrVIII	428721	431282	YOR346W	REV1	no
NR27_0H01370	ChrVIII	435218	435886	YOR344C	TYE7	no
NR27_0H01380	ChrVIII	436702	437850	YOR342C	YOR342C	no
NR27_0H01390	ChrVIII	438309	441215	YAL035W	FUN12	no
NR27_0H01400	ChrVIII	441491	442276			no
NR27_0H01410	ChrVIII	442687	443472			no
NR27_0H01420	ChrVIII	444726	445649	YOR340C	RPA43	no
NR27_0H01430	ChrVIII	445886	446926	YOR338W	YOR338W	no
NR27_0H01440	ChrVIII	447986	450235	YOR337W	TEA1	no
NR27_0H01450	ChrVIII	450626	454801	YOR336W	KRE5	no
NR27_0H01460	ChrVIII	455917	458787	YOR335C	ALA1	no
NR27_0H01470	ChrVIII	459070	460620	YOR334W	MRS2	no
NR27_0H01480	ChrVIII	461153	461851	YOR332W	VMA4	no
NR27_0H01490	ChrVIII	462391	466137	YOR330C	MIP1	no
NR27_0H01500	ChrVIII	466897	469647	YOR329C	SCD5	no
NR27_0H01510	ChrVIII	469769	470962			no
NR27_0H01520	ChrVIII	471626	473866	YHR178W	STB5	no
NR27_0H01530	ChrVIII	474486	475706	YHR176W	FMO1	no
NR27_0H01540	ChrVIII	476013	476495	YHR175W	CTR2	no
NR27_0H01550	ChrVIII	476692	478005	YGR254W	ENO1	no
NR27_0H01560	ChrVIII	479453	482044	YHR172W	SPC97	no
NR27_0H01570	ChrVIII	482398	484287	YHR171W	ATG7	no
NR27_0H01580	ChrVIII	484615	486177	YHR170W	NMD3	no
NR27_0H01590	ChrVIII	486697	488331	YHR168W	MTG2	no
NR27_0H01600	ChrVIII	488645	489406	YHR167W	THP2	no
NR27_0H01610	ChrVIII	489786	491720	YHR166C	CDC23	no
NR27_0H01620	ChrVIII	492043	499374	YHR165C	PRP8	no
NR27_0H01630	ChrVIII	499995	504413			no
NR27_0H01640	ChrVIII	504938	509605	YHR164C	DNA2	no
NR27_0H01650	ChrVIII	509758	510498	YHR163W	SOL3	no
NR27_0H01660	ChrVIII	511010	513058	YGR246C	BRF1	no
NR27_0H01670	ChrVIII	513164	513544	YHR162W	MPC2	no
NR27_0H01680	ChrVIII	515445	517217			no
NR27_0H01690	ChrVIII	517550	518341			no
NR27_0H01700	ChrVIII	518408	519979	YHR159W	TDA11	no
NR27_0H01710	ChrVIII	520496	521026			no
NR27_0H01720	ChrVIII	521597	524605			no
NR27_0H01730	ChrVIII	525001	525597			no
NR27_0H01740	ChrVIII	526010	526492	YGR230W	BNS1	no
NR27_0H01750	ChrVIII	527336	529033	YHR151C	MTC6	no
NR27_0H01760	ChrVIII	529131	530672	YHR150W	PEX28	no
NR27_0H01770	ChrVIII	531388	533388	YHR149C	SKG6	no
NR27_0H01780	ChrVIII	533435	533986	YHR148W	IMP3	no
NR27_0H01790	ChrVIII	534295	534945	YHR147C	MRPL6	no
NR27_0H01800	ChrVIII	535048	538275			no
NR27_0H01810	ChrVIII	541947	542036	YLR048W	RPS0B	no
NR27_0H01820	ChrVIII	543066	545171	YLR047C	FRE8	no
NR27_0H01830	ChrVIII	545267	547708	YLR045C	STU2	no
NR27_0H01840	ChrVIII	548659	549162	YJR025C	BNA1	no
NR27_0H01850	ChrVIII	549417	550127	YJR024C	MDE1	no
NR27_0H01860	ChrVIII	550176	550550	YJR022W	LSM8	no
NR27_0H01870	ChrVIII	551100	551621	YJR021C	REC107	no
NR27_0H01880	ChrVIII	551898	552929	YJR019C	TES1	no
NR27_0H01890	ChrVIII	553307	553825	YJR017C	ESS1	no
NR27_0H01900	ChrVIII	554422	555753	YGR202C	PCT1	no
NR27_0H01910	ChrVIII	555949	556554	YJR014W	TMA22	no
NR27_0H01920	ChrVIII	556968	557714	YGR195W	SKI6	no
NR27_0H01930	ChrVIII	558024	559271	YJR013W	GPI14	no
NR27_0H01940	ChrVIII	559614	559823	YJR012C	YJR012C	no
NR27_0H01950	ChrVIII	559911	560747	YJR011C	YJR011C	no
NR27_0H01960	ChrVIII	560925	561206	YJR010C-A	SPC1	no
NR27_0H01970	ChrVIII	563337	564329	YGR192C	TDH3	no
NR27_0H01980	ChrVIII	564470	565534	YJR008W	MHO1	no
NR27_0H01990	ChrVIII	566606	567991	YGR189C	CRH1	no
NR27_0H02000	ChrVIII	569180	573811			no
NR27_0H02010	ChrVIII	575729	580522			no
NR27_0H02020	ChrVIII	583435	584004	YJL011C	RPC17	no
NR27_0H02030	ChrVIII	584788	586989	YJL012C	VTC4	no
NR27_0H02040	ChrVIII	587326	589554	YHR031C	RRM3	no
NR27_0H02050	ChrVIII	589994	591505	YHR030C	SLT2	no
NR27_0H02060	ChrVIII	591909	592793	YHR029C	YHI9	no
NR27_0H02070	ChrVIII	593107	595632	YHR028C	DAP2	no
NR27_0H02080	ChrVIII	596165	599137	YHR027C	RPN1	no
NR27_0H02090	ChrVIII	599363	600001	YHR026W	VMA16	no
NR27_0H02100	ChrVIII	600357	601430	YHR025W	THR1	no
NR27_0H02110	ChrVIII	602298	603689	YHR024C	MAS2	no
NR27_0H02120	ChrVIII	603910	609570	YHR023W	MYO1	no
NR27_0H02130	ChrVIII	613612	614736	YHR022C	YHR022C	no
NR27_0H02140	ChrVIII	615758	616003	YHR021C	RPS27B	no
NR27_0H02150	ChrVIII	616445	616687	YIL102C-A	YIL102C-A	no
NR27_0H02160	ChrVIII	618262	619668			no
NR27_0H02170	ChrVIII	620751	622586			yes
NR27_0H02180	ChrVIII	624655	629733	YJL039C	NUP192	no
NR27_0H02190	ChrVIII	632361	634715	YJL029C	VPS53	no
NR27_0H02200	ChrVIII	634864	637161	YJL033W	HCA4	no
NR27_0H02210	ChrVIII	637818	639869	YJL034W	KAR2	no
NR27_0H02220	ChrVIII	640903	641667	YJL035C	TAD2	no
NR27_0H02230	ChrVIII	641786	643060	YJL036W	SNX4	no
NR27_0H02240	ChrVIII	643633	644961	YLL002W	RTT109	no
NR27_0H02250	ChrVIII	648206	648352			yes
NR27_0H02260	ChrVIII	653095	654282	YKL149C	DBR1	no
NR27_0H02270	ChrVIII	654431	655339	YKL150W	MCR1	no
NR27_0H02280	ChrVIII	656529	657563	YKL151C	NNR2	no
NR27_0H02290	ChrVIII	659096	659839	YKL152C	GPM1	no
NR27_0H02300	ChrVIII	662722	662961	YKL154W	SRP102	no
NR27_0H02310	ChrVIII	663966	665819	YKL155C	RSM22	no
NR27_0H02320	ChrVIII	666134	666391			yes
NR27_0H02330	ChrVIII	667659	668831			no
NR27_0H02340	ChrVIII	673413	674621			no
NR27_0H02350	ChrVIII	675325	676533			no
NR27_0H02360	ChrVIII	677570	678763			no
NR27_0H02370	ChrVIII	680151	681584	YGL035C	MIG1	no
NR27_0H02380	ChrVIII	683057	683716	YGR146C	ECL1	no
NR27_0H02390	ChrVIII	683968	686637	YGR009C	SEC9	no
NR27_0H02400	ChrVIII	687304	689427	YGR145W	ENP2	no
NR27_0H02410	ChrVIII	689616	691940	YGL036W	YGL036W	no
NR27_0H02420	ChrVIII	693189	693884	YGL037C	PNC1	no
NR27_0H02430	ChrVIII	694372	695784	YGL038C	OCH1	no
NR27_0H02440	ChrVIII	695918	696754	YGR152C	RSR1	no
NR27_0H02450	ChrVIII	697031	698053	YGL040C	HEM2	no
NR27_0H02460	ChrVIII	698832	700256	YGR019W	UGA1	no
NR27_0H02470	ChrVIII	700374	700730	YGR020C	VMA7	no
NR27_0H02480	ChrVIII	701089	701964	YGR021W	DPC29	no
NR27_0H02490	ChrVIII	703092	704561			no
NR27_0H02500	ChrVIII	707363	707902			yes
NR27_0H02510	ChrVIII	708581	708907			yes
NR27_0H02520	ChrVIII	710601	711701			no
NR27_0H02530	ChrVIII	711803	712516	YGR024C	THG1	no
NR27_0H02540	ChrVIII	712940	713773	YGR026W	YGR026W	no
NR27_0H02550	ChrVIII	713968	714291	YLR333C	RPS25B	no
NR27_0H02560	ChrVIII	715403	716497	YGR028W	MSP1	no
NR27_0H02570	ChrVIII	716981	717494	YGR029W	ERV1	no
NR27_0H02580	ChrVIII	718188	718658	YGR030C	POP6	no
NR27_0H02590	ChrVIII	719222	720166	YLR340W	RPP0	no
NR27_0H02600	ChrVIII	720414	721322	YGR031W	IMO32	no
NR27_0H02610	ChrVIII	722672	725467			yes
NR27_0H02620	ChrVIII	728484	729161	YGR033C	TIM21	no
NR27_0H02630	ChrVIII	729945	730309	YLR344W	RPL26A	no
NR27_0H02640	ChrVIII	731441	732109	YGR036C	CAX4	no
NR27_0H02650	ChrVIII	732334	732594	YGR037C	ACB1	no
NR27_0H02660	ChrVIII	733105	733830	YGR038W	ORM1	no
NR27_0H02670	ChrVIII	737674	738093			no
NR27_0H02680	ChrVIII	738439	738474			yes
NR27_0H02690	ChrVIII	742191	743276			no
NR27_0H02700	ChrVIII	743649	744560	YNL289W	PCL1	no
NR27_0H02710	ChrVIII	745043	745720	YOL110W	SHR5	no
NR27_0H02720	ChrVIII	746002	746652	YOL111C	MDY2	no
NR27_0H02730	ChrVIII	746764	748653			no
NR27_0H02740	ChrVIII	749069	749632	YOL114C	PTH4	no
NR27_0H02750	ChrVIII	749882	751633	YOL115W	PAP2	no
NR27_0H02760	ChrVIII	752055	753245	YOL116W	MSN1	no
NR27_0H02770	ChrVIII	755244	757217	YOL117W	RRI2	no
NR27_0H02780	ChrVIII	758399	759985			no
NR27_0H02790	ChrVIII	760222	761763	YOL119C	MCH4	no
NR27_0H02800	ChrVIII	763991	764551			no
NR27_0H02810	ChrVIII	765733	766150	YOL121C	RPS19A	no
NR27_0H02820	ChrVIII	766699	768453	YOL122C	SMF1	no
NR27_0H02830	ChrVIII	768633	770159	YOL123W	HRP1	no
NR27_0H02840	ChrVIII	771189	772505	YOL124C	TRM11	no
NR27_0H02850	ChrVIII	772543	773856	YOL125W	TRM13	no
NR27_0H02860	ChrVIII	774991	776103	YOL126C	MDH2	no
NR27_0H02870	ChrVIII	777192	778316	YNL307C	MCK1	no
NR27_0H02880	ChrVIII	778606	779157	YOL129W	VPS68	no
NR27_0H02890	ChrVIII	779449	782142	YOL130W	ALR1	no
NR27_0H02900	ChrVIII	784463	785869	YOL132W	GAS4	no
NR27_0H02910	ChrVIII	786141	786722	YNL312W	RFA2	no
NR27_0H02920	ChrVIII	787462	790188	YNL313C	EMW1	no
NR27_0H02930	ChrVIII	790401	790724	YOL133W	HRT1	no
NR27_0H02940	ChrVIII	791057	791713	YOL135C	MED7	no
NR27_0H02950	ChrVIII	792205	793308	YOL136C	PFK27	no
NR27_0H02960	ChrVIII	793445	794905	YNL317W	PFS2	no
NR27_0H02970	ChrVIII	795207	796715	YOL137W	BSC6	no
NR27_0H02980	ChrVIII	797028	801182	YOL138C	RTC1	no
NR27_0H02990	ChrVIII	801717	802349	YOL139C	CDC33	no
NR27_0H03000	ChrVIII	802802	804094	YOL140W	ARG8	no
NR27_0H03010	ChrVIII	804773	806011	YNL323W	LEM3	no
NR27_0H03020	ChrVIII	806335	808413	YOL141W	PPM2	no
NR27_0H03030	ChrVIII	808718	809431	YOL142W	RRP40	no
NR27_0H03040	ChrVIII	810860	812806			no
NR27_0H03050	ChrVIII	813584	815452			no
NR27_0H03060	ChrVIII	817362	819335			no
NR27_0H03070	ChrVIII	819596	822022			no
NR27_0H03080	ChrVIII	822973	823284			yes
NR27_0H03090	ChrVIII	823714	824601			no
NR27_0H03100	ChrVIII	824999	825661	YFL060C	SNO3	no
NR27_0H03110	ChrVIII	826327	827205	YFL059W	SNZ3	no
NR27_0H03120	ChrVIII	827775	829100			no
NR27_0H03130	ChrVIII	832364	837001			yes
NR27_0H03140	ChrVIII	843081	843558			yes
NR27_0I00100	ChrIX	3	659			yes
NR27_0I00120	ChrIX	16933	19713			no
NR27_0I00130	ChrIX	25415	26776			no
NR27_0I00140	ChrIX	28694	29410	YCR007C	YCR007C	no
NR27_0I00150	ChrIX	30510	31532	YFL058W	THI5	no
NR27_0I00830	ChrIX	227403	229352			yes
NR27_0I00840	ChrIX	231595	233529			no
NR27_0I00870	ChrIX	248043	251726			yes
NR27_0I00950	ChrIX	279204	279428			yes
NR27_0I01520	ChrIX	405653	406906	YDR255C	RMD5	no
NR27_0I01790	ChrIX	478762	478935	YEL003W	GIM4	no
NR27_0I02010	ChrIX	540573	545150			no
NR27_0I02200	ChrIX	587917	588450			yes
NR27_0I02350	ChrIX	620893	621930			no
NR27_0I02710	ChrIX	719409	724517			no
NR27_0I02720	ChrIX	727711	728487	YCL049C	YCL049C	no

## Sheet: D
K. bulderi CBS8639	Chromosome	start-stop position	K. bulderi CBS8638	Chromosome	start-stop position	K. bulderi NRRLY-27205	Chromosome	start-stop position	S. cerevisiae ortholog ID	Gene alias
KB39_0J00500	ChrX	102007-102225	KB38_0J02320	ChrX	595863-596081	NR27_0J00560	ChrX	112303-112521	YNL024C-A	KSH1
KB39_0A02750	ChrI	655424-660610	KB38_0A02720	ChrI	648930-654116	NR27_0A08470	ChrI	2118284-2123470
KB39_0A02760	ChrI	669965-670108	KB38_0A02730	ChrI	658196-658339	NR27_0A08460	ChrI	2114061-2114204
KB39_0A02770	ChrI	671142-671777	KB38_0A02740	ChrI	659373-660008	NR27_0A08450	ChrI	2112392-2113027
KB39_0A03480	ChrI	887901-888104	KB38_0A03450	ChrI	876138-876341	NR27_0A07740	ChrI	1895434-1895637	YML129C	COX14
KB39_0A03490	ChrI	887989-888138	KB38_0A03460	ChrI	876226-876375	NR27_0A07730	ChrI	1895400-1895549
KB39_0A03970	ChrI	1014398-1014475	KB38_0A03930	ChrI	1002635-1002712	NR27_0A07260	ChrI	1769064-1769141	YOR302W	YOR302W
KB39_0A03980	ChrI	1020483-1022960	KB38_0A03940	ChrI	1008720-1011197	NR27_0A07250	ChrI	1760580-1763057
KB39_0A04010	ChrI	1029339-1030091	KB38_0A03950	ChrI	1011662-1012414	NR27_0A07240	ChrI	1759363-1760115
KB39_0A06310	ChrI	1595202-1595528	KB38_0A06250	ChrI	1577527-1577853	NR27_0A04930	ChrI	1193924-1194250	YNL244C	SUI1
KB39_0A06610	ChrI	1665448-1665558	KB38_0A06550	ChrI	1647771-1647881	NR27_0A04630	ChrI	1123892-1124002	YDL232W	OST4
KB39_0A07020	ChrI	1758505-1758825	KB38_0A06960	ChrI	1740830-1741150	NR27_0A04220	ChrI	1030623-1030943	YNL162W	RPL42A
KB39_0A07200	ChrI	1803889-1807572	KB38_0A07140	ChrI	1786215-1789898	NR27_0A04040	ChrI	981875-985558
KB39_0A07590	ChrI	1894093-1898805	KB38_0A07530	ChrI	1876409-1881121	NR27_0A03650	ChrI	890653-895365
KB39_0A08470	ChrI	2121860-2121985	KB38_0A08410	ChrI	2104232-2104357	NR27_0A02760	ChrI	667471-667596	YFR033C	QCR6
KB39_0A09070	ChrI	2274248-2274577	KB38_0A09010	ChrI	2256642-2256971	NR27_0A02140	ChrI	510213-510542
KB39_0A10130	ChrI	2554482-2555126	KB38_0A10080	ChrI	2537247-2537891	NR27_0A01070	ChrI	229232-229876	YLR268W	SEC22
KB39_0A10650	ChrI	2667081-2667473	KB38_0A10590	ChrI	2650026-2650418	NR27_0A00550	ChrI	116703-117095	YCR028C-A	RIM1
KB39_0A10720	ChrI	2681854-2682066	KB38_0A10660	ChrI	2664802-2665014	NR27_0A00480	ChrI	102108-102320	YHR143W-A	RPC10
KB39_0B00650	ChrII	143623-143793	KB38_0B10470	ChrII	2582562-2582732	NR27_0B10470	ChrII	2566584-2566754	YDR276C	PMP3
KB39_0B02840	ChrII	672989-676672	KB38_0B08300	ChrII	2049694-2053377	NR27_0B08320	ChrII	2043076-2046759
KB39_0B02850	ChrII	680541-680804	KB38_0B08290	ChrII	2045562-2045825	NR27_0B08310	ChrII	2038944-2039207	YLR038C	COX12
KB39_0B03360	ChrII	778356-778667	KB38_0B07780	ChrII	1947699-1948010	NR27_0B07800	ChrII	1941083-1941394
KB39_0B04150	ChrII	961632-961802	KB38_0B07000	ChrII	1764600-1764770	NR27_0B07020	ChrII	1757948-1758118	YLR388W	RPS29A
KB39_0B04870	ChrII	1155632-1157122	KB38_0B06280	ChrII	1569334-1570824	NR27_0B06300	ChrII	1562693-1564183
KB39_0B05680	ChrII	1357477-1358403	KB38_0B05470	ChrII	1368054-1368980	NR27_0B05490	ChrII	1361421-1362347
KB39_0B06270	ChrII	1546965-1548926	KB38_0B04870	ChrII	1177530-1179491	NR27_0B04910	ChrII	1181017-1182978
KB39_0B06280	ChrII	1550551-1552485	KB38_0B04860	ChrII	1173971-1175905	NR27_0B04900	ChrII	1177458-1179392
KB39_0B06360	ChrII	1568571-1568864	KB38_0B04780	ChrII	1157592-1157885	NR27_0B04820	ChrII	1161079-1161372	YJR005C-A	LSO1
KB39_0B06790	ChrII	1658052-1660046	KB38_0B04350	ChrII	1066408-1068402	NR27_0B04390	ChrII	1069897-1071891
KB39_0B06800	ChrII	1661917-1666629	KB38_0B04340	ChrII	1059825-1064537	NR27_0B04380	ChrII	1063314-1068026
KB39_0B06810	ChrII	1668122-1670032	KB38_0B04330	ChrII	1056422-1058332	NR27_0B04370	ChrII	1059911-1061821
KB39_0B07840	ChrII	1925990-1927984	KB38_0B03300	ChrII	798493-800487	NR27_0B03340	ChrII	801967-803961
KB39_0B07850	ChrII	1927968-1929308	KB38_0B03290	ChrII	797169-798509	NR27_0B03330	ChrII	800643-801983
KB39_0B09340	ChrII	2294326-2294802	KB38_0B01800	ChrII	431677-432153	NR27_0B01840	ChrII	435157-435633	YEL034W	HYP2
KB39_0B09460	ChrII	2325885-2327237	KB38_0B01670	ChrII	399242-400594	NR27_0B01710	ChrII	402724-404076
KB39_0B09470	ChrII	2328087-2329763	KB38_0B01660	ChrII	396716-398392	NR27_0B01700	ChrII	400198-401874	R0020C
KB39_0B10060	ChrII	2460124-2460210	KB38_0B01070	ChrII	266272-266358	NR27_0B01110	ChrII	269754-269840	YCL005W-A	VMA9
KB39_0B10580	ChrII	2601446-2605129	KB38_0I02160	ChrIX	556611-560294	NR27_0B00560	ChrII	118653-122336	YGR109W-B	YGR109W-B
KB39_0C00520	ChrIII	153844-156261	KB38_0C00440	ChrIII	112694-115111	NR27_0C05060	ChrIII	1261080-1263497	YHL009W-B	YHL009W-B
KB39_0C00550	ChrIII	166542-167129	KB38_0C00470	ChrIII	125392-125979	NR27_0C05030	ChrIII	1250212-1250799
KB39_0C00560	ChrIII	168116-171373	KB38_0C00480	ChrIII	126966-130223	NR27_0C05020	ChrIII	1245968-1249225	YLR410W-B	YLR410W-B
KB39_0C00760	ChrIII	209290-210144	KB38_0C00680	ChrIII	168140-168994	NR27_0C04820	ChrIII	1207197-1208051
KB39_0C01570	ChrIII	437861-439795	KB38_0C01490	ChrIII	396714-398648	NR27_0C04020	ChrIII	977549-979483
KB39_0C01580	ChrIII	441420-443381	KB38_0C01500	ChrIII	400273-402234	NR27_0C04010	ChrIII	973963-975924
KB39_0C02030	ChrIII	560403-560591	KB38_0C01950	ChrIII	519257-519445	NR27_0C03560	ChrIII	856747-856935	YML081C-A	ATP18
KB39_0C04680	ChrIII	1197258-1197395	KB38_0C04580	ChrIII	1146037-1146174	NR27_0C00930	ChrIII	231457-231594	YEL017C-A	PMP2
KB39_0C04930	ChrIII	1255987-1256136	KB38_0E00960	ChrV	252871-253020	NR27_0E00880	ChrV	218976-219125	YJL189W	RPL39
KB39_0D00120	ChrIV	20113-20757	KB38_0D00140	ChrIV	27160-27804	NR27_0D00140	ChrIV	28227-28871
KB39_0D00130	ChrIV	20794-22359	KB38_0D00150	ChrIV	27841-29406	NR27_0D00150	ChrIV	28908-30473
KB39_0D00360	ChrIV	89645-89848	KB38_0D00380	ChrIV	96694-96897	NR27_0D00380	ChrIV	97757-97960	YLR264W	RPS28B
KB39_0D01880	ChrIV	486289-486513	KB38_0D01870	ChrIV	481155-481379	NR27_0D01870	ChrIV	482309-482533
KB39_0D03320	ChrIV	836856-837011	KB38_0D03300	ChrIV	831714-831869	NR27_0A02740	ChrI	663768-663923	YIL018W	RPL2B
KB39_0D03330	ChrIV	839065-839253	KB38_0D03310	ChrIV	833923-834111	NR27_0D03310	ChrIV	836918-837106	YFR032C-A	RPL29
KB39_0E00100	ChrV	869-1600	KB38_0E04680	ChrV	1145469-1146200	NR27_0E04590	ChrV	1110712-1111443
KB39_0E00110	ChrV	6555-7589	KB38_0E04670	ChrV	1139480-1140514	NR27_0E04580	ChrV	1104723-1105757
KB39_0E00120	ChrV	8988-9680	KB38_0E04660	ChrV	1137389-1138081	NR27_0E04570	ChrV	1102632-1103324
KB39_0E03250	ChrV	760898-761023	KB38_0E01560	ChrV	392740-392865	NR27_0E01480	ChrV	358844-358969
KB39_0E04060	ChrV	960031-960108	KB38_0E00750	ChrV	193710-193787	NR27_0E00660	ChrV	158379-158456
KB39_0E04620	ChrV	1104236-1106149	KB38_0E00190	ChrV	47998-49911	NR27_0E04710	ChrV	1186294-1188207
KB39_0F01000	ChrVI	245899-246105	KB38_0F00970	ChrVI	196722-196928	NR27_0F02990	ChrVI	757936-758142	YAL003W	EFB1
KB39_0F01720	ChrVI	425267-425461	KB38_0F01710	ChrVI	372588-372782	NR27_0F02260	ChrVI	573308-573502	YBL039W-B	MIN6
KB39_0G00700	ChrVII	172678-173544	KB38_0G02890	ChrVII	672783-673649	NR27_0G00720	ChrVII	186474-187340
KB39_0G01770	ChrVII	421746-421982	KB38_0G01820	ChrVII	425125-425361	NR27_0G01790	ChrVII	435536-435772	YLR325C	RPL38
KB39_0G02010	ChrVII	468074-469792	KB38_0G01580	ChrVII	377316-379034	NR27_0G02020	ChrVII	487434-489152	YDR479C	PEX29
KB39_0G02020	ChrVII	470094-471554	KB38_0G01570	ChrVII	375554-377014	NR27_0G02030	ChrVII	489454-490914	YDR257C	RKM4
KB39_0G02030	ChrVII	471932-474370	KB38_0G01560	ChrVII	372738-375176	NR27_0G02040	ChrVII	491292-493730	YDR258C	HSP78
KB39_0G02040	ChrVII	475160-476440	KB38_0G01550	ChrVII	370668-371948	NR27_0G02050	ChrVII	494520-495800
KB39_0G02050	ChrVII	481148-483499	KB38_0G01540	ChrVII	363609-365960	NR27_0G02060	ChrVII	500508-502859	YDR264C	AKR1
KB39_0G02060	ChrVII	484069-485082	KB38_0G01530	ChrVII	362026-363039	NR27_0G02070	ChrVII	503431-504444	YDR265W	PEX10
KB39_0G02070	ChrVII	485142-486218	KB38_0G01520	ChrVII	360890-361966	NR27_0G02080	ChrVII	504512-505588	YDR267C	CIA1
KB39_0G02080	ChrVII	486711-487868	KB38_0G01510	ChrVII	359240-360397	NR27_0G02090	ChrVII	506084-507241	YDR268W	MSW1
KB39_0G02090	ChrVII	488320-491364	KB38_0G01500	ChrVII	355744-358788	NR27_0G02100	ChrVII	507674-510718	YDR270W	CCC2
KB39_0G02130	ChrVII	507050-507679	KB38_0G01460	ChrVII	339428-340057	NR27_0G02820	ChrVII	710224-710853	YKL087C	CYT2
KB39_0G02140	ChrVII	508663-509673	KB38_0G01450	ChrVII	337434-338444	NR27_0G02810	ChrVII	708238-709248	YKL085W	MDH1
KB39_0G02160	ChrVII	514736-516061	KB38_0G01430	ChrVII	331046-332371	NR27_0G02790	ChrVII	701795-703120	YKL082C	RRP14
KB39_0G02170	ChrVII	516484-517722	KB38_0G01420	ChrVII	329385-330623	NR27_0G02780	ChrVII	700132-701370	YKL081W	TEF4
KB39_0G02180	ChrVII	518242-519417	KB38_0G01410	ChrVII	327690-328865	NR27_0G02770	ChrVII	698436-699611	YKL080W	VMA5
KB39_0G02200	ChrVII	520772-522937	KB38_0G01390	ChrVII	324169-326334	NR27_0G02750	ChrVII	694911-697076	YPR141C	KAR3
KB39_0G02210	ChrVII	523100-524326	KB38_0G01380	ChrVII	322780-324006	NR27_0G02740	ChrVII	693524-694750	YPR140W	TAZ1
KB39_0G02220	ChrVII	524599-525510	KB38_0G01370	ChrVII	321596-322507	NR27_0G02730	ChrVII	692340-693251	YPR139C	LOA1
KB39_0G02230	ChrVII	527451-529046	KB38_0G01360	ChrVII	318060-319655	NR27_0G02720	ChrVII	688798-690393	YPR138C	MEP3
KB39_0G02240	ChrVII	530752-532467	KB38_0G01350	ChrVII	314639-316354	NR27_0G02700	ChrVII	679334-681049	YPR137W	RRP9
KB39_0G02270	ChrVII	538038-538805	KB38_0G01320	ChrVII	308301-309068	NR27_0G02670	ChrVII	673037-673804	YPR134W	MSS18
KB39_0G02280	ChrVII	539172-539324	KB38_0G01310	ChrVII	307782-307934	NR27_0G02660	ChrVII	672520-672672	YPR133W-A	TOM5
KB39_0G02290	ChrVII	539744-540955	KB38_0G01300	ChrVII	306151-307362	NR27_0G02650	ChrVII	670889-672100	YPR133C	SPN1
KB39_0G02310	ChrVII	543019-543609	KB38_0G01280	ChrVII	303497-304087	NR27_0G02630	ChrVII	668232-668822	YPR131C	NAT3
KB39_0G02320	ChrVII	543930-546224	KB38_0G01270	ChrVII	300882-303176	NR27_0G02620	ChrVII	665617-667911	YJL168C	SET2
KB39_0G02330	ChrVII	547399-547680	KB38_0G01260	ChrVII	299426-299707	NR27_0G02610	ChrVII	664135-664416	YJL166W	QCR8
KB39_0G02340	ChrVII	547903-550473	KB38_0G01250	ChrVII	296633-299203	NR27_0G02600	ChrVII	661345-663915	YJL165C	HAL5
KB39_0G02370	ChrVII	558215-558721	KB38_0G01220	ChrVII	288385-288891	NR27_0G02570	ChrVII	652565-653071	YJL161W	FMP33
KB39_0G02390	ChrVII	564376-565500	KB38_0G01200	ChrVII	281606-282730	NR27_0G02550	ChrVII	644699-645823
KB39_0G02400	ChrVII	566333-567034	KB38_0G01190	ChrVII	280072-280773	NR27_0G02540	ChrVII	643169-643870
KB39_0G02410	ChrVII	567929-570580	KB38_0G01180	ChrVII	276526-279177	NR27_0G02530	ChrVII	639645-642296	YJL157C	FAR1
KB39_0G02420	ChrVII	571239-572594	KB38_0G01170	ChrVII	274512-275867	NR27_0G02520	ChrVII	637629-638984	YJL155C	FBP26
KB39_0G02430	ChrVII	578192-579826	KB38_0G01160	ChrVII	267280-268914	NR27_0G02510	ChrVII	629224-630858	YJL153C	INO1
KB39_0G02460	ChrVII	585725-586984	KB38_0G01130	ChrVII	260122-261381	NR27_0G02490	ChrVII	610875-612134	YIL160C	POT1
KB39_0G02470	ChrVII	588618-589904	KB38_0G01120	ChrVII	257202-258488	NR27_0G02480	ChrVII	607937-609223	YKR100C	SKG1
KB39_0G02480	ChrVII	590065-592482	KB38_0G01110	ChrVII	254624-257041	NR27_0G02470	ChrVII	605357-607774	YKR099W	BAS1
KB39_0G02490	ChrVII	592986-594635	KB38_0G01100	ChrVII	252471-254120	NR27_0G02460	ChrVII	603207-604856	YKR097W	PCK1
KB39_0G02520	ChrVII	601822-603003	KB38_0G01070	ChrVII	244103-245284	NR27_0G02430	ChrVII	594791-595972
KB39_0G02530	ChrVII	603139-607872	KB38_0G01060	ChrVII	239234-243967	NR27_0G02420	ChrVII	589921-594654	YKR095W	MLP1
KB39_0G02550	ChrVII	610033-611835	KB38_0G01040	ChrVII	235271-237073	NR27_0G02400	ChrVII	585955-587757	YKR093W	PTR2
KB39_0G02600	ChrVII	624046-625149	KB38_0G00990	ChrVII	221957-223060	NR27_0G02350	ChrVII	572694-573797	YKR087C	OMA1
KB39_0G02620	ChrVII	628920-629531	KB38_0G00970	ChrVII	217575-218186	NR27_0G02330	ChrVII	568309-568920	YKR085C	MRPL20
KB39_0G02630	ChrVII	630190-632013	KB38_0G00960	ChrVII	215093-216916	NR27_0G02320	ChrVII	565829-567652	YKR084C	HBS1
KB39_0G02640	ChrVII	632183-633253	KB38_0G00950	ChrVII	213853-214923	NR27_0G02310	ChrVII	564587-565657	YOR075W	UFE1
KB39_0G02650	ChrVII	633627-634535	KB38_0G00940	ChrVII	212571-213479	NR27_0G02300	ChrVII	563305-564213	YOR074C	CDC21
KB39_0G02670	ChrVII	638427-639392	KB38_0G00920	ChrVII	207715-208680	NR27_0G02280	ChrVII	558453-559418	YKR080W	MTD1
KB39_0G02680	ChrVII	640420-642921	KB38_0G00910	ChrVII	204186-206687	NR27_0G02270	ChrVII	554900-557401	YKR079C	TRZ1
KB39_0G02700	ChrVII	644842-645939	KB38_0G00890	ChrVII	201168-202265	NR27_0G02250	ChrVII	551882-552979	YKR076W	ECM4
KB39_0G02720	ChrVII	654739-655797	KB38_0G00870	ChrVII	191310-192368	NR27_0G02230	ChrVII	542763-543821	YOR057W	SGT1
KB39_0G02760	ChrVII	662136-663131	KB38_0G00830	ChrVII	183976-184971	NR27_0G02190	ChrVII	535495-536490	YKR071C	DRE2
KB39_0G02770	ChrVII	663597-664682	KB38_0G00820	ChrVII	182425-183510	NR27_0G02180	ChrVII	533949-535034	YKR070W	YKR070W
KB39_0G02780	ChrVII	664927-666618	KB38_0G00810	ChrVII	180489-182180	NR27_0G02170	ChrVII	532012-533703	YKR069W	MET1
KB39_0G02790	ChrVII	667275-667904	KB38_0G00800	ChrVII	179203-179832	NR27_0G02160	ChrVII	530704-531333	YKR068C	BET3
KB39_0G02800	ChrVII	668061-670256	KB38_0G00790	ChrVII	176851-179046	NR27_0G02150	ChrVII	528356-530551	YKR067W	GPT2
KB39_0G02810	ChrVII	671002-672306	KB38_0G00780	ChrVII	174801-176105	NR27_0G02140	ChrVII	526295-527599	YKL162C	YKL162C
KB39_0G02820	ChrVII	672758-673702	KB38_0G00770	ChrVII	173405-174349	NR27_0G02830	ChrVII	713090-714034	YPR192W	AQY1
KB39_0G02840	ChrVII	675183-675692	KB38_0G00750	ChrVII	171415-171924	NR27_0G02850	ChrVII	715527-716036	YIR022W	SEC11
KB39_0G02870	ChrVII	678695-679705	KB38_0G00720	ChrVII	167403-168413	NR27_0G02880	ChrVII	719038-720048	YGR213C	RTA1
KB39_0G02880	ChrVII	682817-682987	KB38_0G00710	ChrVII	164121-164291	NR27_0G02890	ChrVII	723169-723339
KB39_0G02890	ChrVII	683559-683879	KB38_0G00700	ChrVII	163229-163549	NR27_0G02900	ChrVII	723907-724227	YGR215W	RSM27
KB39_0G02910	ChrVII	686590-692766	KB38_0G00680	ChrVII	154342-160518	NR27_0G02920	ChrVII	726935-733111	YGR217W	CCH1
KB39_0G02930	ChrVII	700249-703503	KB38_0G00660	ChrVII	143604-146858	NR27_0G02940	ChrVII	739995-743249	YGR218W	CRM1
KB39_0G02940	ChrVII	703787-704614	KB38_0G00650	ChrVII	142493-143320	NR27_0G02950	ChrVII	743536-744363	YGR220C	MRPL9
KB39_0G02950	ChrVII	706005-706814	KB38_0G00640	ChrVII	140293-141102	NR27_0G02960	ChrVII	745751-746560	YGR222W	PET54
KB39_0G02960	ChrVII	706904-708274	KB38_0G00630	ChrVII	138833-140203	NR27_0G02970	ChrVII	746650-748020	YGR223C	HSV2
KB39_0G02980	ChrVII	711565-713166	KB38_0G00610	ChrVII	133941-135542	NR27_0G02990	ChrVII	751304-752905	YGR227W	DIE2
KB39_0G03000	ChrVII	716455-717393	KB38_0G00590	ChrVII	129714-130652	NR27_0G03010	ChrVII	756194-757132	YGR231C	PHB2
KB39_0G03010	ChrVII	717910-718602	KB38_0G00580	ChrVII	128505-129197	NR27_0G03020	ChrVII	757640-758332	YGR232W	NAS6
KB39_0G03030	ChrVII	723408-726287	KB38_0G00560	ChrVII	120821-123700	NR27_0G03040	ChrVII	763154-766033	YHR154W	RTT107
KB39_0G03040	ChrVII	727842-729038	KB38_0G00550	ChrVII	118070-119266	NR27_0G03050	ChrVII	767584-768780	YGR234W	YHB1
KB39_0G03050	ChrVII	729289-729831	KB38_0G00540	ChrVII	117277-117819	NR27_0G03060	ChrVII	769033-769575	YGR235C	MIC26
KB39_0G03060	ChrVII	730253-730513	KB38_0G00530	ChrVII	116595-116855	NR27_0G03070	ChrVII	769992-770252	YGR236C	SPG1
KB39_0G03080	ChrVII	734697-738314	KB38_0G00510	ChrVII	108794-112411	NR27_0G03090	ChrVII	774436-778053	YHR158C	KEL1
KB39_0G03100	ChrVII	740767-743775	KB38_0G00490	ChrVII	103333-106341	NR27_0G03110	ChrVII	780482-783490	YGR240C	PFK1
KB39_0G03120	ChrVII	747659-748072	KB38_0G00470	ChrVII	99036-99449	NR27_0G03130	ChrVII	787404-787817
KB39_0G03130	ChrVII	748308-749555	KB38_0G00460	ChrVII	97553-98800	NR27_0G03140	ChrVII	788064-789311	YGR244C	LSC2
KB39_0G03160	ChrVII	754403-755053	KB38_0G00430	ChrVII	92055-92705	NR27_0G03170	ChrVII	794193-794843	YGR251W	NOP19
KB39_0G03180	ChrVII	757465-758919	KB38_0G00410	ChrVII	88189-89643	NR27_0G03190	ChrVII	797258-798712	YGR252W	GCN5
KB39_0G03190	ChrVII	759177-759959	KB38_0G00400	ChrVII	87149-87931	NR27_0G03200	ChrVII	798970-799752	YGR253C	PUP2
KB39_0G03200	ChrVII	762428-764659	KB38_0G00390	ChrVII	82449-84680	NR27_0G03210	ChrVII	802170-804401	YGR250C	RIE1
KB39_0G03220	ChrVII	775117-775773	KB38_0G00370	ChrVII	71335-71991	NR27_0G03230	ChrVII	814848-815504	YGR247W	CPD1
KB39_0G03230	ChrVII	776775-777890	KB38_0G00360	ChrVII	69218-70333	NR27_0G03240	ChrVII	816504-817619	YGR257C	MTM1
KB39_0G03240	ChrVII	778450-781509	KB38_0G00350	ChrVII	65599-68658	NR27_0G03250	ChrVII	818183-821242	YGR258C	RAD2
KB39_0G03250	ChrVII	784073-785707	KB38_0G00340	ChrVII	61401-63035	NR27_0G03260	ChrVII	823820-825454	YGR260W	TNA1
KB39_0G03270	ChrVII	788772-789575	KB38_0G00320	ChrVII	57533-58336	NR27_0G03280	ChrVII	828585-829388	YGR262C	BUD32
KB39_0G03290	ChrVII	791344-793593	KB38_0G00300	ChrVII	53515-55764	NR27_0G03300	ChrVII	831156-833405	YGR264C	MES1
KB39_0G03300	ChrVII	794804-796927	KB38_0G00290	ChrVII	50181-52304	NR27_0G03310	ChrVII	834628-836751	YGR266W	YGR266W
KB39_0G03310	ChrVII	797039-797791	KB38_0G00280	ChrVII	49317-50069	NR27_0G03320	ChrVII	836864-837616	YGR267C	FOL2
KB39_0G03340	ChrVII	804442-810321	KB38_0G00250	ChrVII	36786-42665	NR27_0G03350	ChrVII	844223-850102	YGR271W	SLH1
KB39_0G03360	ChrVII	811959-812564	KB38_0G00230	ChrVII	34543-35148	NR27_0G03370	ChrVII	851740-852345
KB39_0G03390	ChrVII	816561-818573	KB38_0G00200	ChrVII	28534-30546	NR27_0G03400	ChrVII	856364-858376	YGR276C	RNH70
KB39_0G03400	ChrVII	819525-820445	KB38_0G00190	ChrVII	26662-27582	NR27_0G03410	ChrVII	859332-860252	YGR277C	CAB4
KB39_0G03440	ChrVII	828543-829388	KB38_0G00150	ChrVII	17719-18564	NR27_0G03450	ChrVII	868397-869242	YGR280C	PXR1
KB39_0G03460	ChrVII	835698-838139	KB38_0G00130	ChrVII	8968-11409	NR27_0G03470	ChrVII	875567-878008	YMR309C	NIP1
KB39_0G03470	ChrVII	838943-839881	KB38_0G00120	ChrVII	7226-8164	NR27_0G03480	ChrVII	878811-879749	YGR282C	BGL2
KB39_0G03480	ChrVII	840296-841285	KB38_0G00110	ChrVII	5822-6811	NR27_0G03490	ChrVII	880152-881141	YGR284C	ERV29
KB39_0H00140	ChrVIII	25136-27280	KB38_0H03070	ChrVIII	787963-790107	NR27_0H00130	ChrVIII	21559-23703
KB39_0H00150	ChrVIII	29817-30938	KB38_0H03060	ChrVIII	784305-785426	NR27_0H00140	ChrVIII	26240-27361
KB39_0H00160	ChrVIII	31360-33321	KB38_0H03050	ChrVIII	781922-783883	NR27_0H00150	ChrVIII	27783-29744
KB39_0H00170	ChrVIII	33610-35481	KB38_0H03040	ChrVIII	779762-781633	NR27_0H00160	ChrVIII	30033-31904
KB39_0H00180	ChrVIII	37198-38106	KB38_0H03030	ChrVIII	777137-778045	NR27_0H00170	ChrVIII	33621-34529
KB39_0H00190	ChrVIII	38197-38748	KB38_0H03020	ChrVIII	776495-777046	NR27_0H00180	ChrVIII	34620-35171
KB39_0H00200	ChrVIII	40906-42642	KB38_0H03010	ChrVIII	772601-774337	NR27_0H00190	ChrVIII	37329-39065	YDL210W	UGA4
KB39_0H00210	ChrVIII	43072-44040	KB38_0H03000	ChrVIII	771203-772171	NR27_0H00200	ChrVIII	39495-40463	YIL164C	NIT1
KB39_0H00220	ChrVIII	46007-46198	KB38_0H02990	ChrVIII	769045-769236	NR27_0H00210	ChrVIII	42430-42621
KB39_0H00230	ChrVIII	46293-50774	KB38_0H02980	ChrVIII	764469-768950	NR27_0H00220	ChrVIII	42716-47197
KB39_0H00240	ChrVIII	52116-53783	KB38_0H02970	ChrVIII	761460-763127	NR27_0H00230	ChrVIII	48539-50206	YNL117W	MLS1
KB39_0H00250	ChrVIII	55519-57243	KB38_0H02960	ChrVIII	758000-759724	NR27_0H00240	ChrVIII	51942-53666	YCR061W	TVS1
KB39_0H00260	ChrVIII	57675-58766	KB38_0H02950	ChrVIII	756477-757568	NR27_0H00250	ChrVIII	54098-55189	YER187W	YER187W
KB39_0H00270	ChrVIII	61779-63758	KB38_0H02940	ChrVIII	751485-753464	NR27_0H00260	ChrVIII	58202-60181
KB39_0H00280	ChrVIII	70440-71711	KB38_0H02930	ChrVIII	743532-744803	NR27_0H00270	ChrVIII	66863-68134
KB39_0H00290	ChrVIII	73523-73678	KB38_0H02920	ChrVIII	741565-741720	NR27_0H00280	ChrVIII	69946-70101
KB39_0H00300	ChrVIII	73777-74433	KB38_0H02910	ChrVIII	740810-741466	NR27_0H00290	ChrVIII	70200-70856
KB39_0H00320	ChrVIII	87962-88435	KB38_0H02870	ChrVIII	720579-721052	NR27_0H00310	ChrVIII	84385-84858	YCR063W	BUD31
KB39_0H00330	ChrVIII	89251-90966	KB38_0H02860	ChrVIII	718048-719763	NR27_0H00320	ChrVIII	85674-87389	YCR065W	HCM1
KB39_0H00340	ChrVIII	91467-92957	KB38_0H02850	ChrVIII	716057-717547	NR27_0H00330	ChrVIII	87890-89380	YCR066W	RAD18
KB39_0H00350	ChrVIII	93134-96394	KB38_0H02840	ChrVIII	712620-715880	NR27_0H00340	ChrVIII	89557-92817	YCR067C	SED4
KB39_0H00360	ChrVIII	96799-98391	KB38_0H02830	ChrVIII	710623-712215	NR27_0H00350	ChrVIII	93222-94814	YCR068W	ATG15
KB39_0H00370	ChrVIII	98694-99668	KB38_0H02820	ChrVIII	709346-710320	NR27_0H00360	ChrVIII	95117-96091	YCR069W	CPR4
KB39_0H00380	ChrVIII	99822-100292	KB38_0H02810	ChrVIII	708722-709192	NR27_0H00370	ChrVIII	96245-96715	YCR071C	IMG2
KB39_0H00390	ChrVIII	101404-101931	KB38_0H02800	ChrVIII	707083-707610	NR27_0H00380	ChrVIII	97827-98354
KB39_0H00400	ChrVIII	105122-106669	KB38_0H02790	ChrVIII	702345-703892	NR27_0H00390	ChrVIII	101545-103092	YCR072C	RSA4
KB39_0H00410	ChrVIII	107148-112031	KB38_0H02780	ChrVIII	696983-701866	NR27_0H00400	ChrVIII	103571-108454	YNR031C	SSK2
KB39_0H00420	ChrVIII	112835-113578	KB38_0H02770	ChrVIII	695436-696179	NR27_0H00410	ChrVIII	109258-110001	YCR075C	ERS1
KB39_0H00430	ChrVIII	113810-114058	KB38_0H02760	ChrVIII	694956-695204	NR27_0H00420	ChrVIII	110233-110481	YCR075W-A	EGO2
KB39_0H00440	ChrVIII	114145-115005	KB38_0H02750	ChrVIII	694009-694869	NR27_0H00430	ChrVIII	110568-111428	YCR076C	FUB1
KB39_0H00450	ChrVIII	115255-117930	KB38_0H02740	ChrVIII	691084-693759	NR27_0H00440	ChrVIII	111678-114353	YCR077C	PAT1
KB39_0H00460	ChrVIII	118371-119789	KB38_0H02730	ChrVIII	689225-690643	NR27_0H00450	ChrVIII	114794-116212	YCR079W	PTC6
KB39_0H00470	ChrVIII	120068-124534	KB38_0H02720	ChrVIII	684480-688946	NR27_0H00460	ChrVIII	116491-120957	YCR081W	SRB8
KB39_0H00480	ChrVIII	127245-127895	KB38_0H02710	ChrVIII	681119-681769	NR27_0H00470	ChrVIII	123668-124318
KB39_0H00490	ChrVIII	128824-129606	KB38_0H02700	ChrVIII	679408-680190	NR27_0H00480	ChrVIII	125247-126029
KB39_0H00510	ChrVIII	138012-139010	KB38_0H02680	ChrVIII	670005-671003	NR27_0H00500	ChrVIII	134435-135433
KB39_0H00520	ChrVIII	140778-141155	KB38_0H02670	ChrVIII	667860-668237	NR27_0H00510	ChrVIII	137201-137578	YCR082W	AHC2
KB39_0H00530	ChrVIII	141381-141773	KB38_0H02660	ChrVIII	667242-667634	NR27_0H00520	ChrVIII	137804-138196	YCR083W	TRX3
KB39_0H00540	ChrVIII	141866-143509	KB38_0H02650	ChrVIII	665506-667149	NR27_0H00530	ChrVIII	138289-139932
KB39_0H00550	ChrVIII	143736-144287	KB38_0H02640	ChrVIII	664728-665279	NR27_0H00540	ChrVIII	140159-140710	YCR086W	CSM1
KB39_0H00560	ChrVIII	144386-144976	KB38_0H02630	ChrVIII	664039-664629	NR27_0H00550	ChrVIII	140809-141399	YCR087C-A	YCR087C-A
KB39_0H00570	ChrVIII	146007-147110	KB38_0H02620	ChrVIII	661905-663008	NR27_0H00560	ChrVIII	142430-143533
KB39_0H00580	ChrVIII	147579-148502	KB38_0H02610	ChrVIII	660513-661436	NR27_0H00570	ChrVIII	144002-144925	YJR077C	MIR1
KB39_0H00590	ChrVIII	148622-149806	KB38_0H02600	ChrVIII	659209-660393	NR27_0H00580	ChrVIII	145045-146229	YJR075W	HOC1
KB39_0H00600	ChrVIII	150214-150792	KB38_0H02590	ChrVIII	658223-658801	NR27_0H00590	ChrVIII	146637-147215	YJR074W	MOG1
KB39_0H00610	ChrVIII	151066-152706	KB38_0H02580	ChrVIII	656309-657949	NR27_0H00600	ChrVIII	147489-149129	YDR188W	CCT6
KB39_0H00620	ChrVIII	152972-154117	KB38_0H02570	ChrVIII	654898-656043	NR27_0H00610	ChrVIII	149395-150540	YLR244C	MAP1
KB39_0H00630	ChrVIII	154812-155336	KB38_0H02560	ChrVIII	653679-654203	NR27_0H00620	ChrVIII	151235-151759	YLR245C	CDD1
KB39_0H00640	ChrVIII	155427-156416	KB38_0H02550	ChrVIII	652599-653588	NR27_0H00630	ChrVIII	151850-152839	YLR246W	ERF2
KB39_0H00650	ChrVIII	156654-157370	KB38_0H02540	ChrVIII	651645-652361	NR27_0H00640	ChrVIII	153077-153793	YLR168C	UPS2
KB39_0H00660	ChrVIII	157543-158001	KB38_0H02530	ChrVIII	651014-651472	NR27_0H00650	ChrVIII	153966-154424	YLR167W	RPS31
KB39_0H00670	ChrVIII	158851-161499	KB38_0H02520	ChrVIII	647516-650164	NR27_0H00660	ChrVIII	155274-157922	YLR166C	SEC10
KB39_0H00680	ChrVIII	161764-163149	KB38_0H02510	ChrVIII	645866-647251	NR27_0H00670	ChrVIII	158187-159572	YLR163C	MAS1
KB39_0H00690	ChrVIII	163683-164003	KB38_0H02500	ChrVIII	645012-645332	NR27_0H00680	ChrVIII	160106-160426
KB39_0H00700	ChrVIII	164955-165509	KB38_0H02490	ChrVIII	643506-644060	NR27_0H00690	ChrVIII	161378-161932
KB39_0H00710	ChrVIII	169334-170536	KB38_0H02480	ChrVIII	638479-639681	NR27_0H00700	ChrVIII	165757-166959
KB39_0H00720	ChrVIII	172709-173227	KB38_0H02470	ChrVIII	635788-636306	NR27_0H00710	ChrVIII	169132-169650
KB39_0H00730	ChrVIII	176073-176858	KB38_0H02460	ChrVIII	632157-632942	NR27_0H00720	ChrVIII	172496-173281
KB39_0H00740	ChrVIII	181686-182888	KB38_0H02450	ChrVIII	626127-627329	NR27_0H00730	ChrVIII	178109-179311
KB39_0H00750	ChrVIII	183843-185360	KB38_0H02440	ChrVIII	623655-625172	NR27_0H00740	ChrVIII	180266-181783
KB39_0H00760	ChrVIII	193127-193867	KB38_0H02430	ChrVIII	615148-615888	NR27_0H00750	ChrVIII	189550-190290	YFR020W	CSS2
KB39_0H00770	ChrVIII	198158-199090	KB38_0H02420	ChrVIII	609925-610857	NR27_0H00760	ChrVIII	194581-195513
KB39_0H00780	ChrVIII	201382-203322	KB38_0H02410	ChrVIII	605693-607633	NR27_0H00770	ChrVIII	197805-199745
KB39_0H00800	ChrVIII	255430-259113	KB38_0H02390	ChrVIII	545367-549050	NR27_0G02710	ChrVII	684138-687821
KB39_0H01930	ChrVIII	525293-525502	KB38_0H01260	ChrVIII	278975-279184	NR27_0H01940	ChrVIII	559614-559823	YJR012C	YJR012C
KB39_0I00120	ChrIX	30319-32010	KB38_0I02680	ChrIX	696832-698523	NR27_0E00130	ChrV	27946-29637	YLR044C	PDC1
KB39_0I00130	ChrIX	34285-35061	KB38_0I02670	ChrIX	693781-694557	NR27_0I02720	ChrIX	727711-728487	YCL049C	YCL049C
KB39_0I00500	ChrIX	134236-135273	KB38_0I02310	ChrIX	597316-598353	NR27_0I02350	ChrIX	620893-621930
KB39_0I01060	ChrIX	277231-277404	KB38_0I01760	ChrIX	455520-455693	NR27_0I01790	ChrIX	478762-478935	YEL003W	GIM4
KB39_0I01990	ChrIX	510677-514360	KB38_0I00840	ChrIX	224793-228476	NR27_0I00870	ChrIX	248043-251726
KB39_0I02020	ChrIX	528875-530809	KB38_0I00810	ChrIX	208344-210278	NR27_0I00840	ChrIX	231595-233529
KB39_0I02030	ChrIX	533052-535001	KB38_0I00800	ChrIX	204152-206101	NR27_0I00830	ChrIX	227403-229352
KB39_0I02690	ChrIX	720335-721357	KB38_0I00140	ChrIX	17803-18825	NR27_0I00150	ChrIX	30510-31532	YFL058W	THI5
KB39_0I02700	ChrIX	722457-723173	KB38_0I00130	ChrIX	15987-16703	NR27_0I00140	ChrIX	28694-29410	YCR007C	YCR007C
KB39_0I02710	ChrIX	725091-726452	KB38_0I00120	ChrIX	12708-14069	NR27_0I00130	ChrIX	25415-26776
