# Supplementary material for: High quality de novo genome assembly of the non-conventional yeast Kazachstania bulderi describes a potential low pH production host for biorefineries
Source: Commun Biol. 2023 Sep 7;6:918. doi: 10.1038/s42003-023-05285-0 (PMC10484914; doi:10.1038/s42003-023-05285-0)
Supplement: Supplementary file 7 — Supplementary Data 5 [file 42003_2023_5285_MOESM7_ESM.xlsx]

## Sheet: Legend
Supplementary Data 5. Gene list and sizes of the synteny blocks between K. bulderi CBS 8639 other Kazachstania assembled in chromosomes
Sheet A	K. saulgeensis
Sheet B	K. africana
Sheet C	K. bernettii
Sheet D	K. naganishii

## Sheet: A
K. bulderi CBS8639 gene	K. saulgeensis gene	Overlap region (bp)	Synteny block size (bp)
###
KB39_0A07790	rna-KASA_0Q07513G	670	3028
KB39_0A07800	rna-KASA_0Q07524G	405
KB39_0A07850	rna-KASA_0Q07612G	1370
KB39_0A08030	rna-KASA_0Q07810G	583
###
KB39_0A08580	rna-KASA_0Q04906G	1540	58981
KB39_0A08590	rna-KASA_0Q04917G	1730
KB39_0A08600	rna-KASA_0Q04928G	2550
KB39_0A08620	rna-KASA_0Q04950G	1710
KB39_0A08630	rna-KASA_0Q04961G	571
KB39_0A08640	rna-KASA_0Q04972G	1180
KB39_0A08650	rna-KASA_0Q04983G	903
KB39_0A08660	rna-KASA_0Q04994G	2090
KB39_0A08670	rna-KASA_0Q05005G	879
KB39_0A08680	rna-KASA_0Q05016G	583
KB39_0A08690	rna-KASA_0Q05027G	817
KB39_0A08700	rna-KASA_0Q05038G	281
KB39_0A08710	rna-KASA_0Q05049G	1100
KB39_0A08720	rna-KASA_0Q05060G	674
KB39_0A08730	rna-KASA_0Q05071G	1090
KB39_0A08740	rna-KASA_0Q05082G	228
KB39_0A08750	rna-KASA_0Q05093G	1420
KB39_0A08760	rna-KASA_0Q05104G	631
KB39_0A08770	rna-KASA_0Q05115G	386
KB39_0A08780	rna-KASA_0Q05126G	1900
KB39_0A08790	rna-KASA_0Q05148G	419
KB39_0A08800	rna-KASA_0Q05159G	432
KB39_0A08810	rna-KASA_0Q05170G	2190
KB39_0A08820	rna-KASA_0Q05192G	367
KB39_0A08830	rna-KASA_0Q05203G	528
KB39_0A08840	rna-KASA_0Q05214G	1870
KB39_0A08850	rna-KASA_0Q05225G	1480
KB39_0A08860	rna-KASA_0Q05236G	247
KB39_0A08870	rna-KASA_0Q05247G	1130
KB39_0A08880	rna-KASA_0Q05258G	1400
KB39_0A08890	rna-KASA_0Q05269G	780
KB39_0A08900	rna-KASA_0Q05280G	220
KB39_0A08910	rna-KASA_0Q05291G	590
KB39_0A08920	rna-KASA_0Q05302G	255
KB39_0A08930	rna-KASA_0Q05324G	4970
KB39_0A08940	rna-KASA_0Q05335G	1570
KB39_0A08950	rna-KASA_0Q05346G	1100
KB39_0A08960	rna-KASA_0Q05357G	198
KB39_0A08970	rna-KASA_0Q05379G	786
KB39_0A08980	rna-KASA_0Q05390G	1090
KB39_0A08990	rna-KASA_0Q05401G	1760
KB39_0A09000	rna-KASA_0Q05412G	650
KB39_0A09010	rna-KASA_0Q05423G	1300
KB39_0A09020	rna-KASA_0Q05434G	422
KB39_0A09030	rna-KASA_0Q05445G	672
KB39_0A09040	rna-KASA_0Q05456G	1460
KB39_0A09050	rna-KASA_0Q05467G	1790
KB39_0A09060	rna-KASA_0Q05478G	825
KB39_0A09070	rna-KASA_0Q05489G	386
KB39_0A09080	rna-KASA_0Q05500G	631
KB39_0A09090	rna-KASA_0Q05511G	1180
KB39_0A09100	rna-KASA_0Q05522G	3560
KB39_0A09120	rna-KASA_0Q05533G	460
###
KB39_0A00120	rna-KASA_0O00077G	362	76620
KB39_0A00130	rna-KASA_0O00088G	1160
KB39_0A00140	rna-KASA_0O00099G	1080
KB39_0A00150	rna-KASA_0O00110G	607
KB39_0A00160	rna-KASA_0O00121G	566
KB39_0A00170	rna-KASA_0O00132G	628
KB39_0A00180	rna-KASA_0O00143G	311
KB39_0A00190	rna-KASA_0O00154G	2650
KB39_0A00200	rna-KASA_0O00165G	667
KB39_0A00210	rna-KASA_0O00176G	590
KB39_0A00220	rna-KASA_0O00187G	1520
KB39_0A00230	rna-KASA_0O00198G	887
KB39_0A00240	rna-KASA_0O00209G	330
KB39_0A00250	rna-KASA_0O00220G	742
KB39_0A00260	rna-KASA_0O00231G	710
KB39_0A00270	rna-KASA_0O00242G	2210
KB39_0A00280	rna-KASA_0O00253G	465
KB39_0A00290	rna-KASA_0O00264G	871
KB39_0A00300	rna-KASA_0O00275G	767
KB39_0A00320	rna-KASA_0O00297G	797
KB39_0A00330	rna-KASA_0O00308G	593
KB39_0A00340	rna-KASA_0O00319G	190
KB39_0A00350	rna-KASA_0O00330G	2030
KB39_0A00360	rna-KASA_0O00352G	1390
KB39_0A00370	rna-KASA_0O00363G	372
KB39_0A00380	rna-KASA_0O00374G	133
KB39_0A00390	rna-KASA_0O00385G	1480
KB39_0A00400	rna-KASA_0O00396G	552
KB39_0A00410	rna-KASA_0O00407G	264
KB39_0A00420	rna-KASA_0O00429G	756
KB39_0A00440	rna-KASA_0O00451G	405
KB39_0A00450	rna-KASA_0O00462G	848
KB39_0A00480	rna-KASA_0O00517G	1140
KB39_0A00490	rna-KASA_0O00528G	1270
KB39_0A00500	rna-KASA_0O00539G	3390
KB39_0A00510	rna-KASA_0O00550G	705
KB39_0A00520	rna-KASA_0O00561G	917
KB39_0A00530	rna-KASA_0O00572G	1350
KB39_0A00540	rna-KASA_0O00583G	1030
KB39_0A00550	rna-KASA_0O00594G	1200
KB39_0A00560	rna-KASA_0O00605G	1080
KB39_0A00570	rna-KASA_0O00616G	471
KB39_0A00580	rna-KASA_0O00627G	1010
KB39_0A00590	rna-KASA_0O00638G	2730
KB39_0A00600	rna-KASA_0O00671G	745
KB39_0A00610	rna-KASA_0O00682G	723
KB39_0A00620	rna-KASA_0O00693G	421
KB39_0A00630	rna-KASA_0O00704G	330
KB39_0A00640	rna-KASA_0O00715G	1230
KB39_0A00650	rna-KASA_0O00726G	569
KB39_0A00660	rna-KASA_0O00737G	1630
KB39_0A00670	rna-KASA_0O00748G	1170
KB39_0A00680	rna-KASA_0O00759G	490
KB39_0A00690	rna-KASA_0O00770G	300
KB39_0A00700	rna-KASA_0O00781G	979
KB39_0A00710	rna-KASA_0O00792G	471
KB39_0A00730	rna-KASA_0O00814G	626
KB39_0A00740	rna-KASA_0O00825G	691
KB39_0A00750	rna-KASA_0O00836G	682
KB39_0A00760	rna-KASA_0O00847G	621
KB39_0A00770	rna-KASA_0O00858G	1320
KB39_0A00780	rna-KASA_0O00880G	727
KB39_0A00790	rna-KASA_0O00891G	294
KB39_0A00800	rna-KASA_0O00902G	944
KB39_0A00810	rna-KASA_0O00913G	1220
KB39_0A00830	rna-KASA_0O00924G	824
KB39_0A00840	rna-KASA_0O00935G	212
KB39_0A00850	rna-KASA_0O00946G	531
KB39_0A00860	rna-KASA_0O00957G	748
KB39_0A00870	rna-KASA_0O00968G	704
KB39_0A00880	rna-KASA_0O00979G	1480
KB39_0A00890	rna-KASA_0O01001G	1660
KB39_0A00900	rna-KASA_0O01012G	2080
KB39_0A00910	rna-KASA_0O01023G	522
KB39_0A00920	rna-KASA_0O01034G	6150
KB39_0A00930	rna-KASA_0O01045G	1300
KB39_0A00940	rna-KASA_0O01056G	1000
###
KB39_0A05290	rna-KASA_0O02167G	702	317568
KB39_0A05300	rna-KASA_0O02178G	452
KB39_0A05310	rna-KASA_0O02189G	3540
KB39_0A05320	rna-KASA_0O02200G	873
KB39_0A05330	rna-KASA_0O02211G	319
KB39_0A05340	rna-KASA_0O02222G	433
KB39_0A05350	rna-KASA_0O02233G	849
KB39_0A05360	rna-KASA_0O02244G	281
KB39_0A05370	rna-KASA_0O02266G	198
KB39_0A05380	rna-KASA_0O02277G	1830
KB39_0A05390	rna-KASA_0O02288G	237
KB39_0A05400	rna-KASA_0O02299G	721
KB39_0A05410	rna-KASA_0O02310G	247
KB39_0A05420	rna-KASA_0O02321G	337
KB39_0A05430	rna-KASA_0O02332G	814
KB39_0A05440	rna-KASA_0O02343G	560
KB39_0A05450	rna-KASA_0O02354G	699
KB39_0A05460	rna-KASA_0O02365G	419
KB39_0A05470	rna-KASA_0O02376G	311
KB39_0A05480	rna-KASA_0O02387G	609
KB39_0A05490	rna-KASA_0O02398G	220
KB39_0A05500	rna-KASA_0O02409G	952
KB39_0A05510	rna-KASA_0O02420G	542
KB39_0A05520	rna-KASA_0O02431G	909
KB39_0A05530	rna-KASA_0O02442G	1440
KB39_0A05540	rna-KASA_0O02453G	705
KB39_0A05550	rna-KASA_0O02464G	213
KB39_0A05560	rna-KASA_0O02486G	299
KB39_0A05570	rna-KASA_0O02497G	1220
KB39_0A05580	rna-KASA_0O02508G	949
KB39_0A05590	rna-KASA_0O02519G	1040
KB39_0A05600	rna-KASA_0O02530G	791
KB39_0A05610	rna-KASA_0O02541G	1040
KB39_0A05620	rna-KASA_0O02552G	1330
KB39_0A05630	rna-KASA_0O02563G	202
KB39_0A05640	rna-KASA_0O02574G	784
KB39_0A05650	rna-KASA_0O02585G	990
KB39_0A05660	rna-KASA_0O02596G	950
KB39_0A05670	rna-KASA_0O02607G	334
KB39_0A05680	rna-KASA_0O02618G	712
KB39_0A05690	rna-KASA_0O02629G	8520
KB39_0A05700	rna-KASA_0O02651G	1070
KB39_0A05710	rna-KASA_0O02662G	713
KB39_0A05720	rna-KASA_0O02673G	659
KB39_0A05730	rna-KASA_0O02684G	1310
KB39_0A05740	rna-KASA_0O02695G	2310
KB39_0A05770	rna-KASA_0O02728G	2020
KB39_0A05780	rna-KASA_0O02750G	610
KB39_0A05790	rna-KASA_0O02761G	1780
KB39_0A05800	rna-KASA_0O02772G	772
KB39_0A05810	rna-KASA_0O02783G	436
KB39_0A05820	rna-KASA_0O02794G	2080
KB39_0A05830	rna-KASA_0O02805G	659
KB39_0A05840	rna-KASA_0O02816G	1570
KB39_0A05850	rna-KASA_0O02827G	623
KB39_0A05860	rna-KASA_0O02838G	1140
KB39_0A05870	rna-KASA_0O02849G	950
KB39_0A05880	rna-KASA_0O02860G	1010
KB39_0A05890	rna-KASA_0O02871G	416
KB39_0A05900	rna-KASA_0O02882G	596
KB39_0A05910	rna-KASA_0O02893G	2300
KB39_0A05920	rna-KASA_0O02904G	980
KB39_0A05930	rna-KASA_0O02915G	1640
KB39_0A05940	rna-KASA_0O02926G	933
KB39_0A05950	rna-KASA_0O02937G	267
KB39_0A05960	rna-KASA_0O02948G	860
KB39_0A05970	rna-KASA_0O02959G	438
KB39_0A05980	rna-KASA_0O02970G	1160
KB39_0A05990	rna-KASA_0O02981G	270
KB39_0A06000	rna-KASA_0O02992G	226
KB39_0A06010	rna-KASA_0O03003G	362
KB39_0A06020	rna-KASA_0O03014G	436
KB39_0A06030	rna-KASA_0O03025G	244
KB39_0A06050	rna-KASA_0O03047G	1280
KB39_0A06060	rna-KASA_0O03058G	1260
KB39_0A06070	rna-KASA_0O03069G	109
KB39_0A06080	rna-KASA_0O03080G	451
KB39_0A06090	rna-KASA_0O03091G	319
KB39_0A06100	rna-KASA_0O03102G	871
KB39_0A06110	rna-KASA_0O03113G	569
KB39_0A06120	rna-KASA_0O03124G	351
KB39_0A06130	rna-KASA_0O03135G	1150
KB39_0A06140	rna-KASA_0O03146G	930
KB39_0A06150	rna-KASA_0O03157G	6160
KB39_0A06160	rna-KASA_0O03168G	500
KB39_0A06170	rna-KASA_0O03179G	169
KB39_0A06180	rna-KASA_0O03190G	655
KB39_0A06190	rna-KASA_0O03201G	2930
KB39_0A06200	rna-KASA_0O03212G	1420
KB39_0A06210	rna-KASA_0O03223G	557
KB39_0A06220	rna-KASA_0O03234G	329
KB39_0A06230	rna-KASA_0O03245G	636
KB39_0A06240	rna-KASA_0O03256G	655
KB39_0A06250	rna-KASA_0O03267G	1110
KB39_0A06260	rna-KASA_0O03278G	2620
KB39_0A06270	rna-KASA_0O03289G	1310
KB39_0A06280	rna-KASA_0O03300G	2190
KB39_0A06290	rna-KASA_0O03311G	387
KB39_0A06300	rna-KASA_0O03322G	229
KB39_0A06320	rna-KASA_0O03333G	2840
KB39_0A06330	rna-KASA_0O03344G	614
KB39_0A06340	rna-KASA_0O03355G	1620
KB39_0A06350	rna-KASA_0O03366G	817
KB39_0A06360	rna-KASA_0O03377G	1180
KB39_0A06370	rna-KASA_0O03388G	1690
KB39_0A06380	rna-KASA_0O03399G	1070
KB39_0A06390	rna-KASA_0O03410G	2520
KB39_0A06400	rna-KASA_0O03421G	368
KB39_0A06410	rna-KASA_0O03432G	487
KB39_0A06420	rna-KASA_0O03443G	642
KB39_0A06430	rna-KASA_0O03454G	1070
KB39_0A06440	rna-KASA_0O03465G	546
KB39_0A06450	rna-KASA_0O03476G	724
KB39_0A06460	rna-KASA_0O03487G	934
KB39_0A06470	rna-KASA_0O03498G	357
KB39_0A06480	rna-KASA_0O03509G	1000
KB39_0A06490	rna-KASA_0O03520G	805
KB39_0A06500	rna-KASA_0O03531G	648
KB39_0A06510	rna-KASA_0O03542G	1070
KB39_0A06520	rna-KASA_0O03553G	1460
KB39_0A06530	rna-KASA_0O03564G	1360
KB39_0A06540	rna-KASA_0O03575G	806
KB39_0A06550	rna-KASA_0O03586G	549
KB39_0A06560	rna-KASA_0O03597G	504
KB39_0A06570	rna-KASA_0O03608G	293
KB39_0A06580	rna-KASA_0O03619G	293
KB39_0A06590	rna-KASA_0O03630G	1520
KB39_0A06600	rna-KASA_0O03641G	210
KB39_0A06610	rna-KASA_0O03652G	115
KB39_0A06620	rna-KASA_0O03663G	114
KB39_0A06630	rna-KASA_0O03674G	2610
KB39_0A06640	rna-KASA_0O03696G	270
KB39_0A06650	rna-KASA_0O03707G	1390
KB39_0A06660	rna-KASA_0O03718G	500
KB39_0A06670	rna-KASA_0O03729G	814
KB39_0A06680	rna-KASA_0O03740G	1890
KB39_0A06690	rna-KASA_0O03751G	680
KB39_0A06700	rna-KASA_0O03762G	700
KB39_0A06710	rna-KASA_0O03773G	685
KB39_0A06720	rna-KASA_0O03784G	82
KB39_0A06730	rna-KASA_0O03795G	302
KB39_0A06740	rna-KASA_0O03806G	865
KB39_0A06750	rna-KASA_0O03817G	3070
KB39_0A06760	rna-KASA_0O03828G	1140
KB39_0A06770	rna-KASA_0O03850G	656
KB39_0A06780	rna-KASA_0O03861G	1920
KB39_0A06790	rna-KASA_0O03872G	96
KB39_0A06800	rna-KASA_0O03883G	539
KB39_0A06810	rna-KASA_0O03894G	387
KB39_0A06820	rna-KASA_0O03905G	1240
KB39_0A06830	rna-KASA_0O03916G	440
KB39_0A06840	rna-KASA_0O03927G	1340
KB39_0A06850	rna-KASA_0O03938G	1110
KB39_0A06860	rna-KASA_0O03949G	1170
KB39_0A06870	rna-KASA_0O03960G	712
KB39_0A06880	rna-KASA_0O03971G	484
KB39_0A06890	rna-KASA_0O03982G	816
KB39_0A06900	rna-KASA_0O03993G	223
KB39_0A06910	rna-KASA_0O04004G	1090
KB39_0A06920	rna-KASA_0O04015G	384
KB39_0A06930	rna-KASA_0O04026G	1400
KB39_0A06940	rna-KASA_0O04037G	553
KB39_0A06950	rna-KASA_0O04048G	686
KB39_0A06960	rna-KASA_0O04059G	239
KB39_0A06970	rna-KASA_0O04070G	234
KB39_0A06980	rna-KASA_0O04081G	525
KB39_0A06990	rna-KASA_0O04092G	846
KB39_0A07000	rna-KASA_0O04103G	3080
KB39_0A07010	rna-KASA_0O04114G	157
KB39_0A07020	rna-KASA_0O04125G	451
KB39_0A07030	rna-KASA_0O04147G	1650
KB39_0A07040	rna-KASA_0O04158G	1100
KB39_0A07050	rna-KASA_0O04169G	957
KB39_0A07060	rna-KASA_0O04180G	237
KB39_0A07070	rna-KASA_0O04202G	960
KB39_0A07080	rna-KASA_0O04213G	2330
KB39_0A07090	rna-KASA_0O04224G	968
KB39_0A07100	rna-KASA_0O04235G	1640
KB39_0A07110	rna-KASA_0O04246G	626
KB39_0A07120	rna-KASA_0O04257G	846
KB39_0A07130	rna-KASA_0O04268G	1450
KB39_0A07140	rna-KASA_0O04279G	462
KB39_0A07150	rna-KASA_0O04290G	1390
KB39_0A07160	rna-KASA_0O04323G	553
KB39_0A07170	rna-KASA_0O04334G	210
KB39_0A07180	rna-KASA_0O04345G	101
KB39_0A07190	rna-KASA_0O04367G	2090
KB39_0A07210	rna-KASA_0O04389G	789
KB39_0A07230	rna-KASA_0O04400G	854
KB39_0A07240	rna-KASA_0O04411G	368
KB39_0A07250	rna-KASA_0O04422G	751
KB39_0A07260	rna-KASA_0O04433G	356
KB39_0A07270	rna-KASA_0O04444G	1750
KB39_0A07280	rna-KASA_0O04455G	134
KB39_0A07290	rna-KASA_0O04466G	647
KB39_0A07300	rna-KASA_0O04477G	906
KB39_0A07310	rna-KASA_0O04488G	514
KB39_0A07320	rna-KASA_0O04499G	432
KB39_0A07330	rna-KASA_0O04510G	1320
KB39_0A07340	rna-KASA_0O04521G	454
KB39_0A07350	rna-KASA_0O04532G	2450
KB39_0A07360	rna-KASA_0O04543G	601
KB39_0A07370	rna-KASA_0O04554G	194
KB39_0A07380	rna-KASA_0O04565G	457
KB39_0A07390	rna-KASA_0O04576G	699
KB39_0A07400	rna-KASA_0O04587G	908
KB39_0A07410	rna-KASA_0O04598G	1360
KB39_0A07420	rna-KASA_0O04609G	1250
KB39_0A07430	rna-KASA_0O04620G	1210
KB39_0A07440	rna-KASA_0O04631G	1290
KB39_0A07450	rna-KASA_0O04642G	901
KB39_0A07460	rna-KASA_0O04653G	1290
KB39_0A07470	rna-KASA_0O04664G	1230
KB39_0A07480	rna-KASA_0O04675G	2140
KB39_0A07500	rna-KASA_0O04697G	2000
KB39_0A07510	rna-KASA_0O04708G	2140
KB39_0A07520	rna-KASA_0O04719G	501
KB39_0A07530	rna-KASA_0O04741G	1330
KB39_0A07540	rna-KASA_0O04752G	1640
KB39_0A07550	rna-KASA_0O04763G	1840
KB39_0A07560	rna-KASA_0O04774G	577
KB39_0A07570	rna-KASA_0O04796G	323
KB39_0A07580	rna-KASA_0O04807G	783
KB39_0A07600	rna-KASA_0O04818G	528
KB39_0A07610	rna-KASA_0O04840G	813
KB39_0A07620	rna-KASA_0O04851G	623
KB39_0A07630	rna-KASA_0O04862G	1630
KB39_0A07640	rna-KASA_0O04873G	1000
KB39_0A07650	rna-KASA_0O04884G	738
KB39_0A07660	rna-KASA_0O04895G	647
KB39_0A07670	rna-KASA_0O04906G	171
KB39_0A07680	rna-KASA_0O04928G	1090
KB39_0A07690	rna-KASA_0O04939G	3650
KB39_0A07700	rna-KASA_0O04950G	1030
KB39_0A07710	rna-KASA_0O04961G	1480
KB39_0A07720	rna-KASA_0O04972G	908
KB39_0A07730	rna-KASA_0O04983G	508
KB39_0A07740	rna-KASA_0O04994G	1140
KB39_0A07750	rna-KASA_0O05005G	280
KB39_0A07760	rna-KASA_0O05016G	1240
KB39_0A07770	rna-KASA_0O05027G	1610
KB39_0A07780	rna-KASA_0O05038G	881
KB39_0A07790	rna-KASA_0O05049G	674
KB39_0A07800	rna-KASA_0O05060G	509
KB39_0A07810	rna-KASA_0O05082G	2420
KB39_0A07820	rna-KASA_0O05093G	136
KB39_0A07830	rna-KASA_0O05104G	180
KB39_0A07840	rna-KASA_0O05126G	462
KB39_0A07850	rna-KASA_0O05137G	1490
KB39_0A07860	rna-KASA_0O05148G	274
KB39_0A07870	rna-KASA_0O05159G	296
KB39_0A07880	rna-KASA_0O05181G	700
KB39_0A07890	rna-KASA_0O05192G	1170
KB39_0A07900	rna-KASA_0O05203G	3080
KB39_0A07910	rna-KASA_0O05214G	1550
KB39_0A07920	rna-KASA_0O05225G	346
KB39_0A07930	rna-KASA_0O05236G	313
KB39_0A07940	rna-KASA_0O05247G	601
KB39_0A07950	rna-KASA_0O05258G	1720
KB39_0A07960	rna-KASA_0O05269G	1760
KB39_0A07970	rna-KASA_0O05280G	1680
KB39_0A07980	rna-KASA_0O05291G	1270
KB39_0A07990	rna-KASA_0O05313G	816
KB39_0A08000	rna-KASA_0O05324G	2320
KB39_0A08000	rna-KASA_0O05687G	2330
KB39_0A08010	rna-KASA_0O05346G	2070
KB39_0A08030	rna-KASA_0O05390G	593
KB39_0A08040	rna-KASA_0O05412G	1700
KB39_0A08050	rna-KASA_0O05423G	240
KB39_0A08060	rna-KASA_0O05434G	2130
KB39_0A08070	rna-KASA_0O05445G	3520
KB39_0A08080	rna-KASA_0O05456G	452
KB39_0A08090	rna-KASA_0O05467G	2930
KB39_0A08100	rna-KASA_0O05478G	365
KB39_0A08110	rna-KASA_0O05489G	1200
KB39_0A08120	rna-KASA_0O05500G	568
KB39_0A08160	rna-KASA_0O05522G	1940
KB39_0A08170	rna-KASA_0O05544G	492
KB39_0A08180	rna-KASA_0O05555G	280
KB39_0A08190	rna-KASA_0O05566G	849
KB39_0A08200	rna-KASA_0O05577G	664
KB39_0A08220	rna-KASA_0O05599G	598
KB39_0A08230	rna-KASA_0O05610G	315
KB39_0A08240	rna-KASA_0O05621G	408
KB39_0A08250	rna-KASA_0O05632G	474
KB39_0A08260	rna-KASA_0O05654G	1510
KB39_0A08270	rna-KASA_0O05665G	1690
KB39_0A08280	rna-KASA_0O05676G	1060
KB39_0A08290	rna-KASA_0O05324G	2300
KB39_0A08290	rna-KASA_0O05687G	2330
KB39_0A08300	rna-KASA_0O05698G	867
KB39_0A08310	rna-KASA_0O05709G	1090
KB39_0A08320	rna-KASA_0O05720G	1800
KB39_0A08330	rna-KASA_0O05731G	384
KB39_0A08340	rna-KASA_0O05742G	1310
KB39_0A08350	rna-KASA_0O05753G	291
KB39_0A08360	rna-KASA_0O05764G	1230
KB39_0A08370	rna-KASA_0O05775G	569
KB39_0A08380	rna-KASA_0O05786G	229
KB39_0A08390	rna-KASA_0O05797G	47
KB39_0A08400	rna-KASA_0O05819G	451
KB39_0A08410	rna-KASA_0O05830G	2160
KB39_0A08420	rna-KASA_0O05841G	963
KB39_0A08430	rna-KASA_0O05852G	2210
KB39_0A08440	rna-KASA_0O05863G	199
KB39_0A08450	rna-KASA_0O05874G	647
KB39_0A08460	rna-KASA_0O05885G	541
KB39_0A08470	rna-KASA_0O05896G	139
KB39_0A08480	rna-KASA_0O05929G	634
KB39_0A08490	rna-KASA_0O05940G	225
KB39_0A08500	rna-KASA_0O05962G	2850
KB39_0A08510	rna-KASA_0O05973G	2510
KB39_0A08520	rna-KASA_0O05984G	606
KB39_0A08530	rna-KASA_0O05995G	512
KB39_0A08540	rna-KASA_0O06006G	274
KB39_0A08550	rna-KASA_0O06028G	740
KB39_0A08560	rna-KASA_0O06039G	568
KB39_0A08570	rna-KASA_0O06050G	259
###
KB39_0A00950	rna-KASA_0N01815G	1440	416910
KB39_0A00960	rna-KASA_0N01826G	384
KB39_0A00970	rna-KASA_0N01837G	530
KB39_0A00980	rna-KASA_0N01848G	492
KB39_0A00990	rna-KASA_0N01859G	367
KB39_0A01000	rna-KASA_0N01870G	387
KB39_0A01010	rna-KASA_0N01881G	1110
KB39_0A01020	rna-KASA_0N01892G	356
KB39_0A01030	rna-KASA_0N01903G	275
KB39_0A01040	rna-KASA_0N01914G	764
KB39_0A01050	rna-KASA_0N01925G	588
KB39_0A01060	rna-KASA_0N01936G	361
KB39_0A01070	rna-KASA_0N01947G	444
KB39_0A01080	rna-KASA_0N01958G	1210
KB39_0A01090	rna-KASA_0N01969G	367
KB39_0A01100	rna-KASA_0N01980G	2180
KB39_0A01110	rna-KASA_0N01991G	1060
KB39_0A01120	rna-KASA_0N02002G	1080
KB39_0A01130	rna-KASA_0N02013G	938
KB39_0A01140	rna-KASA_0N02024G	1040
KB39_0A01150	rna-KASA_0N02035G	210
KB39_0A01160	rna-KASA_0N02046G	618
KB39_0A01170	rna-KASA_0N02057G	710
KB39_0A01180	rna-KASA_0N02068G	1420
KB39_0A01190	rna-KASA_0N02079G	392
KB39_0A01200	rna-KASA_0N02090G	1110
KB39_0A01210	rna-KASA_0N02101G	2380
KB39_0A01220	rna-KASA_0N02112G	768
KB39_0A01230	rna-KASA_0N02123G	302
KB39_0A01240	rna-KASA_0N02134G	707
KB39_0A01250	rna-KASA_0N02145G	1400
KB39_0A01260	rna-KASA_0N02156G	916
KB39_0A01270	rna-KASA_0N02167G	1180
KB39_0A01280	rna-KASA_0N02178G	1080
KB39_0A01290	rna-KASA_0N02189G	765
KB39_0A01300	rna-KASA_0N02200G	1550
KB39_0A01310	rna-KASA_0N02211G	704
KB39_0A01320	rna-KASA_0N02222G	3020
KB39_0A01330	rna-KASA_0N02233G	337
KB39_0A01340	rna-KASA_0N02244G	2780
KB39_0A01350	rna-KASA_0N02255G	2100
KB39_0A01360	rna-KASA_0N02266G	2020
KB39_0A01370	rna-KASA_0N02277G	1320
KB39_0A01380	rna-KASA_0N02288G	1550
KB39_0A01390	rna-KASA_0N02299G	463
KB39_0A01400	rna-KASA_0N02310G	359
KB39_0A01410	rna-KASA_0N02321G	345
KB39_0A01420	rna-KASA_0N02332G	534
KB39_0A01430	rna-KASA_0N02343G	522
KB39_0A01440	rna-KASA_0N02354G	1140
KB39_0A01450	rna-KASA_0N02365G	599
KB39_0A01460	rna-KASA_0N02376G	5540
KB39_0A01470	rna-KASA_0N02387G	678
KB39_0A01480	rna-KASA_0N02398G	677
KB39_0A01490	rna-KASA_0N02409G	1170
KB39_0A01500	rna-KASA_0N02420G	519
KB39_0A01510	rna-KASA_0N02431G	885
KB39_0A01520	rna-KASA_0N02442G	1080
KB39_0A01530	rna-KASA_0N02453G	1410
KB39_0A01540	rna-KASA_0N02464G	1060
KB39_0A01550	rna-KASA_0N02486G	351
KB39_0A01560	rna-KASA_0N02497G	400
KB39_0A01570	rna-KASA_0N02508G	476
KB39_0A01590	rna-KASA_0N02541G	1480
KB39_0A01600	rna-KASA_0N02552G	1200
KB39_0A01610	rna-KASA_0N02563G	1360
KB39_0A01620	rna-KASA_0N02574G	1100
KB39_0A01640	rna-KASA_0N02585G	585
KB39_0A01650	rna-KASA_0N02596G	523
KB39_0A01660	rna-KASA_0N02607G	281
KB39_0A01670	rna-KASA_0N02618G	666
KB39_0A01680	rna-KASA_0N02629G	106
KB39_0A01690	rna-KASA_0N02640G	250
KB39_0A01700	rna-KASA_0N02651G	1640
KB39_0A01710	rna-KASA_0N02662G	734
KB39_0A01720	rna-KASA_0N02673G	389
KB39_0A01730	rna-KASA_0N02684G	1290
KB39_0A01740	rna-KASA_0N02695G	98
KB39_0A01750	rna-KASA_0N02717G	1800
KB39_0A01760	rna-KASA_0N02728G	604
KB39_0A01770	rna-KASA_0N02750G	712
KB39_0A01780	rna-KASA_0N02761G	1610
KB39_0A01790	rna-KASA_0N02772G	1580
KB39_0A01800	rna-KASA_0N02783G	751
KB39_0A01810	rna-KASA_0N02794G	1250
KB39_0A01820	rna-KASA_0N02805G	1600
KB39_0A01830	rna-KASA_0N02816G	1270
KB39_0A01840	rna-KASA_0N02838G	1290
KB39_0A01850	rna-KASA_0N02849G	1050
KB39_0A01860	rna-KASA_0N02860G	1170
KB39_0A01880	rna-KASA_0N02871G	2260
KB39_0A01890	rna-KASA_0N02882G	3830
KB39_0A01900	rna-KASA_0N02893G	558
KB39_0A01910	rna-KASA_0N02904G	206
KB39_0A01920	rna-KASA_0N02915G	353
KB39_0A01930	rna-KASA_0N02926G	1280
KB39_0A01940	rna-KASA_0N02937G	381
KB39_0A01950	rna-KASA_0N02948G	2170
KB39_0A01990	rna-KASA_0N02959G	1030
KB39_0A02000	rna-KASA_0N02970G	443
KB39_0A02010	rna-KASA_0N02981G	98
KB39_0A02020	rna-KASA_0N02992G	478
KB39_0A02030	rna-KASA_0N03003G	1060
KB39_0A02040	rna-KASA_0N03014G	1100
KB39_0A02050	rna-KASA_0N03025G	223
KB39_0A02060	rna-KASA_0N03036G	387
KB39_0A02070	rna-KASA_0N03047G	961
KB39_0A02080	rna-KASA_0N03058G	1300
KB39_0A02090	rna-KASA_0N03069G	160
KB39_0A02100	rna-KASA_0N03080G	881
KB39_0A02110	rna-KASA_0N03091G	585
KB39_0A02120	rna-KASA_0N03102G	349
KB39_0A02130	rna-KASA_0N03113G	778
KB39_0A02140	rna-KASA_0N03124G	297
KB39_0A02150	rna-KASA_0N03135G	381
KB39_0A02160	rna-KASA_0N03146G	251
KB39_0A02190	rna-KASA_0N03157G	560
KB39_0A02210	rna-KASA_0N03168G	1110
KB39_0A02220	rna-KASA_0N03179G	1170
KB39_0A02230	rna-KASA_0N03190G	1470
KB39_0A02240	rna-KASA_0N03201G	735
KB39_0A02250	rna-KASA_0N03212G	2410
KB39_0A02260	rna-KASA_0N03223G	1000
KB39_0A02270	rna-KASA_0N03234G	653
KB39_0A02280	rna-KASA_0N03245G	1110
KB39_0A02290	rna-KASA_0N03256G	770
KB39_0A02300	rna-KASA_0N03267G	476
KB39_0A02310	rna-KASA_0N03278G	916
KB39_0A02320	rna-KASA_0N03289G	2250
KB39_0A02330	rna-KASA_0N03300G	855
KB39_0A02340	rna-KASA_0N03311G	403
KB39_0A02350	rna-KASA_0N03322G	881
KB39_0A02360	rna-KASA_0N03333G	778
KB39_0A02370	rna-KASA_0N03344G	568
KB39_0A02380	rna-KASA_0N03366G	523
KB39_0A02390	rna-KASA_0N03377G	1390
KB39_0A02400	rna-KASA_0N03388G	1390
KB39_0A02410	rna-KASA_0N03399G	316
KB39_0A02420	rna-KASA_0N03410G	1600
KB39_0A02430	rna-KASA_0N03432G	822
KB39_0A02440	rna-KASA_0N03443G	462
KB39_0A02450	rna-KASA_0N03454G	2430
KB39_0A02460	rna-KASA_0N03465G	270
KB39_0A02480	rna-KASA_0N03487G	564
KB39_0A02490	rna-KASA_0N03498G	1970
KB39_0A02500	rna-KASA_0N03509G	466
KB39_0A02520	rna-KASA_0N03531G	1660
KB39_0A02530	rna-KASA_0N03542G	4760
KB39_0A02540	rna-KASA_0N03553G	256
KB39_0A02550	rna-KASA_0N03575G	784
KB39_0A02560	rna-KASA_0N03586G	1350
KB39_0A02570	rna-KASA_0N03597G	2080
KB39_0A02580	rna-KASA_0N03608G	270
KB39_0A02590	rna-KASA_0N03619G	1370
KB39_0A02600	rna-KASA_0N03630G	658
KB39_0A02620	rna-KASA_0N03652G	713
KB39_0A02630	rna-KASA_0N03663G	659
KB39_0A02640	rna-KASA_0N03674G	996
KB39_0A02650	rna-KASA_0N03685G	3080
KB39_0A02660	rna-KASA_0N03696G	414
KB39_0A02670	rna-KASA_0N03707G	2220
KB39_0A02680	rna-KASA_0N03718G	2000
KB39_0A02690	rna-KASA_0N03729G	1050
KB39_0A02700	rna-KASA_0N03740G	604
KB39_0A02720	rna-KASA_0N03751G	460
KB39_0A02730	rna-KASA_0N03762G	569
KB39_0A02740	rna-KASA_0N03773G	996
KB39_0A02780	rna-KASA_0N03795G	1450
KB39_0A02790	rna-KASA_0N03806G	768
KB39_0A02800	rna-KASA_0N03817G	1970
KB39_0A02810	rna-KASA_0N03828G	569
KB39_0A02820	rna-KASA_0N03839G	1520
KB39_0A02830	rna-KASA_0N03850G	708
KB39_0A02840	rna-KASA_0N03861G	424
KB39_0A02850	rna-KASA_0N03872G	821
KB39_0A02860	rna-KASA_0N03883G	3190
KB39_0A02870	rna-KASA_0N03894G	2320
KB39_0A02880	rna-KASA_0N03905G	1100
KB39_0A02890	rna-KASA_0N03916G	2960
KB39_0A02900	rna-KASA_0N03927G	2390
KB39_0A02910	rna-KASA_0N03938G	1140
KB39_0A02920	rna-KASA_0N03949G	1740
KB39_0A02930	rna-KASA_0N03960G	1930
KB39_0A02940	rna-KASA_0N03971G	435
KB39_0A02950	rna-KASA_0N03982G	1630
KB39_0A02960	rna-KASA_0N03993G	625
KB39_0A02970	rna-KASA_0N04004G	878
KB39_0A02980	rna-KASA_0N04015G	93
KB39_0A02990	rna-KASA_0N04037G	367
KB39_0A03000	rna-KASA_0N04048G	267
KB39_0A03010	rna-KASA_0N04059G	536
KB39_0A03020	rna-KASA_0N04070G	470
KB39_0A03030	rna-KASA_0N04081G	474
KB39_0A03040	rna-KASA_0N04092G	664
KB39_0A03050	rna-KASA_0N04103G	920
KB39_0A03060	rna-KASA_0N04114G	1260
KB39_0A03070	rna-KASA_0N04147G	3360
KB39_0A03080	rna-KASA_0N04136G	694
KB39_0A03090	rna-KASA_0N04169G	1070
KB39_0A03100	rna-KASA_0N04180G	250
KB39_0A03110	rna-KASA_0N04202G	1770
KB39_0A03120	rna-KASA_0N04213G	645
KB39_0A03140	rna-KASA_0N04224G	3060
KB39_0A03150	rna-KASA_0N04235G	3970
KB39_0A03160	rna-KASA_0N04246G	164
KB39_0A03170	rna-KASA_0N04257G	527
KB39_0A03180	rna-KASA_0N04268G	321
KB39_0A03190	rna-KASA_0N04279G	1750
KB39_0A03200	rna-KASA_0N04290G	2710
KB39_0A03210	rna-KASA_0N04301G	1240
KB39_0A03220	rna-KASA_0N04312G	2780
KB39_0A03230	rna-KASA_0N04323G	493
KB39_0A03240	rna-KASA_0N04334G	810
KB39_0A03250	rna-KASA_0N04345G	620
KB39_0A03270	rna-KASA_0N04356G	726
KB39_0A03280	rna-KASA_0N04367G	628
KB39_0A03290	rna-KASA_0N04378G	264
KB39_0A03300	rna-KASA_0N04389G	4210
KB39_0A03310	rna-KASA_0N04400G	721
KB39_0A03320	rna-KASA_0N04411G	1450
KB39_0A03330	rna-KASA_0N04422G	1930
KB39_0A03340	rna-KASA_0N04433G	1080
KB39_0A03350	rna-KASA_0N04444G	715
KB39_0A03360	rna-KASA_0N04455G	1250
KB39_0A03370	rna-KASA_0N04466G	724
KB39_0A03380	rna-KASA_0N04477G	392
KB39_0A03390	rna-KASA_0N04488G	1830
KB39_0A03400	rna-KASA_0N04499G	1030
KB39_0A03430	rna-KASA_0N04521G	1150
KB39_0A03440	rna-KASA_0N04532G	406
KB39_0A03450	rna-KASA_0N04543G	1470
KB39_0A03460	rna-KASA_0N04554G	761
KB39_0A03470	rna-KASA_0N04565G	416
KB39_0A03480	rna-KASA_0N04576G	149
KB39_0A03500	rna-KASA_0N04587G	202
KB39_0A03510	rna-KASA_0N04598G	1490
KB39_0A03520	rna-KASA_0N04609G	998
KB39_0A03530	rna-KASA_0N04620G	1130
KB39_0A03540	rna-KASA_0N04642G	1740
KB39_0A03550	rna-KASA_0N04653G	2070
KB39_0A03570	rna-KASA_0N04664G	806
KB39_0A03580	rna-KASA_0N04675G	1850
KB39_0A03590	rna-KASA_0N04686G	229
KB39_0A03600	rna-KASA_0N04697G	179
KB39_0A03610	rna-KASA_0N04708G	688
KB39_0A03630	rna-KASA_0N04730G	1900
KB39_0A03640	rna-KASA_0N04741G	1600
KB39_0A03650	rna-KASA_0N04752G	1380
KB39_0A03660	rna-KASA_0N04763G	519
KB39_0A03670	rna-KASA_0N04774G	180
KB39_0A03680	rna-KASA_0N04785G	139
KB39_0A03690	rna-KASA_0N04796G	1600
KB39_0A03700	rna-KASA_0N04807G	916
KB39_0A03710	rna-KASA_0N04818G	674
KB39_0A03720	rna-KASA_0N04829G	300
KB39_0A03730	rna-KASA_0N04840G	735
KB39_0A03740	rna-KASA_0N04851G	808
KB39_0A03750	rna-KASA_0N04862G	786
KB39_0A03760	rna-KASA_0N04873G	2930
KB39_0A03770	rna-KASA_0N04884G	1250
KB39_0A03780	rna-KASA_0N04895G	220
KB39_0A03790	rna-KASA_0N04906G	2680
KB39_0A03800	rna-KASA_0N04928G	846
KB39_0A03810	rna-KASA_0N04939G	500
KB39_0A03820	rna-KASA_0N04950G	482
KB39_0A03830	rna-KASA_0N04961G	2500
KB39_0A03840	rna-KASA_0N04972G	995
KB39_0A03850	rna-KASA_0N04983G	840
KB39_0A03860	rna-KASA_0N04994G	395
KB39_0A03870	rna-KASA_0N05005G	650
KB39_0A03880	rna-KASA_0N05027G	715
KB39_0A03890	rna-KASA_0N05038G	1730
KB39_0A03900	rna-KASA_0N05049G	269
KB39_0A03910	rna-KASA_0N05060G	669
KB39_0A03920	rna-KASA_0N05071G	1390
KB39_0A03930	rna-KASA_0N05082G	408
KB39_0A03950	rna-KASA_0N05093G	2850
KB39_0A03960	rna-KASA_0N05104G	1480
KB39_0A04020	rna-KASA_0N05137G	784
KB39_0A04030	rna-KASA_0N05148G	1140
KB39_0A04040	rna-KASA_0N05159G	424
KB39_0A04050	rna-KASA_0N05170G	245
KB39_0A04060	rna-KASA_0N05181G	621
KB39_0A04070	rna-KASA_0N05192G	2160
KB39_0A04080	rna-KASA_0N05203G	155
KB39_0A04090	rna-KASA_0N05214G	406
KB39_0A04100	rna-KASA_0N05236G	634
KB39_0A04110	rna-KASA_0N05247G	3730
KB39_0A04120	rna-KASA_0N05258G	4210
KB39_0A04130	rna-KASA_0N05269G	384
KB39_0A04140	rna-KASA_0N05280G	705
KB39_0A04150	rna-KASA_0N05291G	746
KB39_0A04160	rna-KASA_0N05302G	357
KB39_0A04170	rna-KASA_0N05313G	419
KB39_0A04180	rna-KASA_0N05324G	656
KB39_0A04190	rna-KASA_0N05335G	432
KB39_0A04200	rna-KASA_0N05346G	768
KB39_0A04210	rna-KASA_0N05357G	678
KB39_0A04220	rna-KASA_0N05368G	348
KB39_0A04230	rna-KASA_0N05379G	669
KB39_0A04240	rna-KASA_0N05390G	1970
KB39_0A04250	rna-KASA_0N05401G	1180
KB39_0A04260	rna-KASA_0N05412G	365
KB39_0A04270	rna-KASA_0N05423G	996
KB39_0A04280	rna-KASA_0N05434G	438
KB39_0A04290	rna-KASA_0N05445G	1900
KB39_0A04300	rna-KASA_0N05456G	1360
KB39_0A04310	rna-KASA_0N05467G	993
KB39_0A04320	rna-KASA_0N05478G	2780
KB39_0A04330	rna-KASA_0N05489G	1140
KB39_0A04340	rna-KASA_0N05500G	666
KB39_0A04350	rna-KASA_0N05511G	255
KB39_0A04360	rna-KASA_0N05522G	196
KB39_0A04380	rna-KASA_0N05533G	1070
KB39_0A04390	rna-KASA_0N05544G	806
KB39_0A04400	rna-KASA_0N05555G	1530
KB39_0A04410	rna-KASA_0N05566G	539
KB39_0A04420	rna-KASA_0N05577G	2200
KB39_0A04430	rna-KASA_0N05588G	340
KB39_0A04440	rna-KASA_0N05599G	552
KB39_0A04450	rna-KASA_0N05610G	830
KB39_0A04460	rna-KASA_0N05621G	906
KB39_0A04470	rna-KASA_0N05632G	1010
KB39_0A04480	rna-KASA_0N05654G	984
KB39_0A04490	rna-KASA_0N05665G	878
KB39_0A04500	rna-KASA_0N05687G	3850
KB39_0A04510	rna-KASA_0N05698G	512
KB39_0A04520	rna-KASA_0N05709G	3550
KB39_0A04530	rna-KASA_0N05720G	862
KB39_0A04540	rna-KASA_0N05731G	1340
KB39_0A04550	rna-KASA_0N05742G	319
KB39_0A04560	rna-KASA_0N05753G	1750
KB39_0A04570	rna-KASA_0N05764G	721
KB39_0A04580	rna-KASA_0N05775G	108
KB39_0A04590	rna-KASA_0N05786G	1270
KB39_0A04600	rna-KASA_0N05797G	993
KB39_0A04610	rna-KASA_0N05808G	857
KB39_0A04620	rna-KASA_0N05819G	1110
KB39_0A04630	rna-KASA_0N05830G	577
KB39_0A04640	rna-KASA_0N05841G	648
KB39_0A04650	rna-KASA_0N05852G	1190
KB39_0A04660	rna-KASA_0N05863G	1770
KB39_0A04670	rna-KASA_0N05874G	1680
KB39_0A04680	rna-KASA_0N05885G	881
KB39_0A04690	rna-KASA_0N05896G	849
KB39_0A04700	rna-KASA_0N05907G	607
KB39_0A04710	rna-KASA_0N05918G	691
KB39_0A04720	rna-KASA_0N05929G	234
KB39_0A04730	rna-KASA_0N05940G	1200
KB39_0A04740	rna-KASA_0N05951G	528
KB39_0A04750	rna-KASA_0N05962G	942
KB39_0A04760	rna-KASA_0N05973G	1030
KB39_0A04770	rna-KASA_0N05984G	966
KB39_0A04780	rna-KASA_0N05995G	889
KB39_0A04790	rna-KASA_0N06006G	1040
KB39_0A04800	rna-KASA_0N06017G	478
KB39_0A04810	rna-KASA_0N06028G	176
KB39_0A04820	rna-KASA_0N06039G	1040
KB39_0A04830	rna-KASA_0N06050G	3810
KB39_0A04840	rna-KASA_0N06061G	356
KB39_0A04850	rna-KASA_0N06072G	1250
KB39_0A04860	rna-KASA_0N06083G	3890
KB39_0A04870	rna-KASA_0N06094G	871
KB39_0A04880	rna-KASA_0N06105G	256
KB39_0A04890	rna-KASA_0N06116G	1220
KB39_0A04900	rna-KASA_0N06127G	620
KB39_0A04910	rna-KASA_0N06138G	893
KB39_0A04920	rna-KASA_0N06149G	1020
KB39_0A04960	rna-KASA_0N06160G	1010
KB39_0A04970	rna-KASA_0N06171G	988
KB39_0A04980	rna-KASA_0N06182G	761
KB39_0A04990	rna-KASA_0N06193G	264
KB39_0A05000	rna-KASA_0N06215G	85
KB39_0A05010	rna-KASA_0N06237G	901
KB39_0A05020	rna-KASA_0N06248G	435
KB39_0A05030	rna-KASA_0N06259G	640
KB39_0A05040	rna-KASA_0N06270G	1080
KB39_0A05050	rna-KASA_0N06281G	590
KB39_0A05060	rna-KASA_0N06292G	848
KB39_0A05070	rna-KASA_0N06303G	1030
KB39_0A05090	rna-KASA_0N06314G	1710
KB39_0A05100	rna-KASA_0N06325G	1600
KB39_0A05110	rna-KASA_0N06336G	1290
KB39_0A05120	rna-KASA_0N06347G	1450
KB39_0A05130	rna-KASA_0N06358G	1750
KB39_0A05140	rna-KASA_0N06369G	1590
KB39_0A05150	rna-KASA_0N06380G	599
KB39_0A05170	rna-KASA_0N06402G	2170
KB39_0A05180	rna-KASA_0N06413G	481
KB39_0A05190	rna-KASA_0N06424G	2280
KB39_0A05210	rna-KASA_0N06314G	1710
###
KB39_0A09710	rna-KASA_0L02827G	414	112875
KB39_0A09720	rna-KASA_0L02838G	236
KB39_0A09730	rna-KASA_0L02849G	1310
KB39_0A09740	rna-KASA_0L02860G	1070
KB39_0A09750	rna-KASA_0L02871G	1040
KB39_0A09760	rna-KASA_0L02882G	1910
KB39_0A09790	rna-KASA_0L02893G	269
KB39_0A09800	rna-KASA_0L02904G	272
KB39_0A09810	rna-KASA_0L02915G	1380
KB39_0A09820	rna-KASA_0L02926G	580
KB39_0A09850	rna-KASA_0L02937G	1600
KB39_0A09860	rna-KASA_0L02948G	496
KB39_0A09870	rna-KASA_0L02959G	637
KB39_0A09880	rna-KASA_0L02970G	1380
KB39_0A09890	rna-KASA_0L02981G	228
KB39_0A09900	rna-KASA_0L02992G	862
KB39_0A09910	rna-KASA_0L03003G	560
KB39_0A09920	rna-KASA_0L03014G	917
KB39_0A09930	rna-KASA_0L03025G	478
KB39_0A09940	rna-KASA_0L03036G	1730
KB39_0A09950	rna-KASA_0L03047G	384
KB39_0A09960	rna-KASA_0L03058G	280
KB39_0A09970	rna-KASA_0L03080G	898
KB39_0A09980	rna-KASA_0L03091G	843
KB39_0A09990	rna-KASA_0L03102G	999
KB39_0A10000	rna-KASA_0L03113G	704
KB39_0A10010	rna-KASA_0L03124G	552
KB39_0A10020	rna-KASA_0L03135G	628
KB39_0A10030	rna-KASA_0L03146G	337
KB39_0A10040	rna-KASA_0L03168G	1500
KB39_0A10050	rna-KASA_0L03179G	1970
KB39_0A10060	rna-KASA_0L03190G	1820
KB39_0A10070	rna-KASA_0L03201G	267
KB39_0A10080	rna-KASA_0L03234G	2570
KB39_0A10090	rna-KASA_0L03245G	663
KB39_0A10100	rna-KASA_0L03267G	2670
KB39_0A10110	rna-KASA_0L03278G	606
KB39_0A10120	rna-KASA_0L03289G	1120
KB39_0A10130	rna-KASA_0L03300G	838
KB39_0A10140	rna-KASA_0L03311G	1290
KB39_0A10150	rna-KASA_0L03322G	304
KB39_0A10160	rna-KASA_0L03333G	1080
KB39_0A10170	rna-KASA_0L03344G	631
KB39_0A10180	rna-KASA_0L03355G	1470
KB39_0A10190	rna-KASA_0L03366G	708
KB39_0A10200	rna-KASA_0L03377G	1230
KB39_0A10210	rna-KASA_0L03388G	111
KB39_0A10220	rna-KASA_0L03410G	334
KB39_0A10230	rna-KASA_0L03421G	579
KB39_0A10240	rna-KASA_0L03432G	379
KB39_0A10250	rna-KASA_0L03443G	754
KB39_0A10260	rna-KASA_0L03465G	1160
KB39_0A10270	rna-KASA_0L03476G	998
KB39_0A10280	rna-KASA_0L03487G	234
KB39_0A10290	rna-KASA_0L03498G	130
KB39_0A10300	rna-KASA_0L03509G	72
KB39_0A10310	rna-KASA_0L03520G	289
KB39_0A10320	rna-KASA_0L03542G	941
KB39_0A10330	rna-KASA_0L03553G	1050
KB39_0A10340	rna-KASA_0L03564G	963
KB39_0A10350	rna-KASA_0L03575G	253
KB39_0A10360	rna-KASA_0L03586G	917
KB39_0A10370	rna-KASA_0L03597G	280
KB39_0A10380	rna-KASA_0L03608G	414
KB39_0A10390	rna-KASA_0L03619G	496
KB39_0A10400	rna-KASA_0L03641G	1610
KB39_0A10410	rna-KASA_0L03652G	832
KB39_0A10470	rna-KASA_0L03663G	337
KB39_0A10480	rna-KASA_0L03674G	576
KB39_0A10490	rna-KASA_0L03685G	670
KB39_0A10500	rna-KASA_0L03696G	595
KB39_0A10510	rna-KASA_0L03707G	825
KB39_0A10520	rna-KASA_0L03718G	979
KB39_0A10530	rna-KASA_0L03729G	2050
KB39_0A10540	rna-KASA_0L03740G	569
KB39_0A10550	rna-KASA_0L03751G	528
KB39_0A10560	rna-KASA_0L03762G	721
KB39_0A10570	rna-KASA_0L03773G	2660
KB39_0A10580	rna-KASA_0L03784G	3010
KB39_0A10590	rna-KASA_0L03795G	2850
KB39_0A10600	rna-KASA_0L03806G	378
KB39_0A10610	rna-KASA_0L03817G	1010
KB39_0A10620	rna-KASA_0L03828G	504
KB39_0A10630	rna-KASA_0L03839G	188
KB39_0A10640	rna-KASA_0L03850G	911
KB39_0A10650	rna-KASA_0L03861G	414
KB39_0A10660	rna-KASA_0L03872G	1460
KB39_0A10670	rna-KASA_0L03883G	742
KB39_0A10690	rna-KASA_0L03916G	1750
KB39_0A10700	rna-KASA_0L03927G	969
KB39_0A10710	rna-KASA_0L03938G	313
KB39_0A10720	rna-KASA_0L03949G	250
KB39_0A10730	rna-KASA_0L03960G	757
KB39_0A10740	rna-KASA_0L03971G	329
KB39_0A10750	rna-KASA_0L03982G	501
KB39_0A10760	rna-KASA_0L03993G	484
KB39_0A10770	rna-KASA_0L04004G	563
KB39_0A10780	rna-KASA_0L04015G	432
KB39_0A10790	rna-KASA_0L04026G	4030
KB39_0A10800	rna-KASA_0L04037G	364
KB39_0A10810	rna-KASA_0L04048G	653
KB39_0A10820	rna-KASA_0L04059G	112
KB39_0A10830	rna-KASA_0L04081G	465
KB39_0A10840	rna-KASA_0L04092G	330
KB39_0A10850	rna-KASA_0L04114G	239
KB39_0A10860	rna-KASA_0L04125G	340
KB39_0A10870	rna-KASA_0L04136G	413
KB39_0A10880	rna-KASA_0L04147G	1500
KB39_0A10890	rna-KASA_0L04158G	478
KB39_0A10900	rna-KASA_0L04169G	870
KB39_0A10910	rna-KASA_0L04180G	916
KB39_0A10920	rna-KASA_0L04191G	2610
KB39_0A10930	rna-KASA_0L04202G	848
KB39_0A10940	rna-KASA_0L04213G	2340
KB39_0A10950	rna-KASA_0L04224G	520
KB39_0A10960	rna-KASA_0L04235G	392
KB39_0A10970	rna-KASA_0L04246G	1240
KB39_0A10980	rna-KASA_0L04257G	343
KB39_0A10990	rna-KASA_0L04268G	969
KB39_0A11000	rna-KASA_0L04279G	1580
KB39_0A11010	rna-KASA_0L04290G	953
KB39_0A11020	rna-KASA_0L04301G	231
KB39_0A11030	rna-KASA_0L04312G	1000
KB39_0A11040	rna-KASA_0L04323G	1530
KB39_0A11050	rna-KASA_0L04334G	1840
KB39_0A11060	rna-KASA_0L04345G	639
KB39_0A11080	rna-KASA_0L04389G	278
###
KB39_0A09130	rna-KASA_0J02662G	874	54326
KB39_0A09140	rna-KASA_0J02651G	1020
KB39_0A09160	rna-KASA_0J02640G	1000
KB39_0A09170	rna-KASA_0J02618G	280
KB39_0A09180	rna-KASA_0J02607G	1170
KB39_0A09190	rna-KASA_0J02596G	833
KB39_0A09200	rna-KASA_0J02585G	2250
KB39_0A09210	rna-KASA_0J02574G	1790
KB39_0A09220	rna-KASA_0J02563G	240
KB39_0A09230	rna-KASA_0J02552G	394
KB39_0A09240	rna-KASA_0J02541G	250
KB39_0A09250	rna-KASA_0J02530G	361
KB39_0A09260	rna-KASA_0J02519G	443
KB39_0A09270	rna-KASA_0J02508G	3070
KB39_0A09280	rna-KASA_0J02497G	400
KB39_0A09290	rna-KASA_0J02486G	1100
KB39_0A09300	rna-KASA_0J02475G	670
KB39_0A09310	rna-KASA_0J02464G	239
KB39_0A09320	rna-KASA_0J02453G	1680
KB39_0A09330	rna-KASA_0J02442G	274
KB39_0A09340	rna-KASA_0J02431G	623
KB39_0A09350	rna-KASA_0J02420G	269
KB39_0A09360	rna-KASA_0J02409G	474
KB39_0A09370	rna-KASA_0J02387G	1500
KB39_0A09380	rna-KASA_0J02365G	664
KB39_0A09390	rna-KASA_0J02343G	155
KB39_0A09400	rna-KASA_0J02332G	2020
KB39_0A09410	rna-KASA_0J02321G	1430
KB39_0A09420	rna-KASA_0J02310G	1130
KB39_0A09430	rna-KASA_0J02299G	753
KB39_0A09440	rna-KASA_0J02288G	1380
KB39_0A09450	rna-KASA_0J02277G	179
KB39_0A09460	rna-KASA_0J02266G	389
KB39_0A09470	rna-KASA_0J02244G	2040
KB39_0A09480	rna-KASA_0J02233G	672
KB39_0A09490	rna-KASA_0J02222G	237
KB39_0A09510	rna-KASA_0J02189G	2130
KB39_0A09520	rna-KASA_0J02178G	392
KB39_0A09530	rna-KASA_0J02167G	527
KB39_0A09550	rna-KASA_0J02145G	1200
KB39_0A09560	rna-KASA_0J02134G	2630
KB39_0A09570	rna-KASA_0J02123G	501
KB39_0A09580	rna-KASA_0J02112G	1540
KB39_0A09590	rna-KASA_0J02101G	639
KB39_0A09600	rna-KASA_0J02090G	1030
KB39_0A09610	rna-KASA_0J02079G	1030
KB39_0A09620	rna-KASA_0J02068G	707
KB39_0A09630	rna-KASA_0J02057G	849
KB39_0A09640	rna-KASA_0J02046G	311
KB39_0A09650	rna-KASA_0J02035G	2640
KB39_0A09660	rna-KASA_0J02024G	1670
KB39_0A09670	rna-KASA_0J02013G	272
KB39_0A09680	rna-KASA_0J02002G	1420
KB39_0A09690	rna-KASA_0J01991G	145
KB39_0A09700	rna-KASA_0J01980G	2440
###
KB39_0A05230	rna-KASA_0I02684G	536	5855
KB39_0A05240	rna-KASA_0I02673G	1250
KB39_0A05250	rna-KASA_0I02662G	647
KB39_0A05260	rna-KASA_0I02651G	843
KB39_0A05270	rna-KASA_0I02629G	269
KB39_0A05280	rna-KASA_0I02618G	2310
###
KB39_0B00110	rna-KASA_0Q03069G	674	169815
KB39_0B00120	rna-KASA_0Q03058G	1010
KB39_0B00130	rna-KASA_0Q03047G	984
KB39_0B00140	rna-KASA_0Q03036G	168
KB39_0B00150	rna-KASA_0Q03025G	1040
KB39_0B00160	rna-KASA_0Q03014G	104
KB39_0B00170	rna-KASA_0Q03003G	455
KB39_0B00190	rna-KASA_0Q02959G	1620
KB39_0B00200	rna-KASA_0Q02948G	1030
KB39_0B00210	rna-KASA_0Q02937G	653
KB39_0B00220	rna-KASA_0Q02926G	574
KB39_0B00230	rna-KASA_0Q02915G	123
KB39_0B00240	rna-KASA_0Q02904G	1180
KB39_0B00250	rna-KASA_0Q02893G	365
KB39_0B00270	rna-KASA_0Q02860G	1910
KB39_0B00280	rna-KASA_0Q02849G	465
KB39_0B00290	rna-KASA_0Q02838G	732
KB39_0B00300	rna-KASA_0Q02827G	1180
KB39_0B00310	rna-KASA_0Q02816G	2830
KB39_0B00320	rna-KASA_0Q02805G	710
KB39_0B00330	rna-KASA_0Q02794G	479
KB39_0B00340	rna-KASA_0Q02783G	308
KB39_0B00350	rna-KASA_0Q02772G	1860
KB39_0B00370	rna-KASA_0Q02761G	972
KB39_0B00380	rna-KASA_0Q02750G	683
KB39_0B00390	rna-KASA_0Q02739G	204
KB39_0B00400	rna-KASA_0Q02728G	435
KB39_0B00410	rna-KASA_0Q02717G	618
KB39_0B00420	rna-KASA_0Q02706G	291
KB39_0B00430	rna-KASA_0Q02695G	1090
KB39_0B00440	rna-KASA_0Q02684G	1490
KB39_0B00450	rna-KASA_0Q02673G	974
KB39_0B00460	rna-KASA_0Q02662G	1620
KB39_0B00470	rna-KASA_0Q02651G	218
KB39_0B00480	rna-KASA_0Q02640G	1040
KB39_0B00490	rna-KASA_0Q02629G	149
KB39_0B00500	rna-KASA_0Q02618G	1660
KB39_0B00520	rna-KASA_0Q02607G	536
KB39_0B00530	rna-KASA_0Q02596G	1200
KB39_0B00540	rna-KASA_0Q02585G	250
KB39_0B00550	rna-KASA_0Q02574G	808
KB39_0B00560	rna-KASA_0Q02563G	410
KB39_0B00570	rna-KASA_0Q02552G	1460
KB39_0B00580	rna-KASA_0Q02541G	664
KB39_0B00590	rna-KASA_0Q02530G	300
KB39_0B00600	rna-KASA_0Q02519G	481
KB39_0B00610	rna-KASA_0Q02508G	1130
KB39_0B00620	rna-KASA_0Q02497G	2580
KB39_0B00630	rna-KASA_0Q02475G	1150
KB39_0B00640	rna-KASA_0Q02464G	1520
KB39_0B00650	rna-KASA_0Q02453G	210
KB39_0B00670	rna-KASA_0Q02442G	120
KB39_0B00680	rna-KASA_0Q02431G	694
KB39_0B00690	rna-KASA_0Q02420G	950
KB39_0B00700	rna-KASA_0Q02409G	691
KB39_0B00710	rna-KASA_0Q02398G	724
KB39_0B00720	rna-KASA_0Q02387G	1230
KB39_0B00730	rna-KASA_0Q02376G	683
KB39_0B00740	rna-KASA_0Q02365G	700
KB39_0B00750	rna-KASA_0Q02354G	1330
KB39_0B00760	rna-KASA_0Q02343G	833
KB39_0B00770	rna-KASA_0Q02332G	936
KB39_0B00780	rna-KASA_0Q02321G	961
KB39_0B00790	rna-KASA_0Q02310G	299
KB39_0B00800	rna-KASA_0Q02299G	501
KB39_0B00810	rna-KASA_0Q02288G	1580
KB39_0B00820	rna-KASA_0Q02277G	269
KB39_0B00830	rna-KASA_0Q02266G	1870
KB39_0B00840	rna-KASA_0Q02255G	564
KB39_0B00850	rna-KASA_0Q02244G	1300
KB39_0B00860	rna-KASA_0Q02233G	1580
KB39_0B00870	rna-KASA_0Q02222G	330
KB39_0B00880	rna-KASA_0Q02211G	122
KB39_0B00890	rna-KASA_0Q02200G	1170
KB39_0B00900	rna-KASA_0Q02189G	372
KB39_0B00910	rna-KASA_0Q02178G	79
KB39_0B00920	rna-KASA_0Q02167G	746
KB39_0B00930	rna-KASA_0Q02145G	247
KB39_0B00940	rna-KASA_0Q02134G	1010
KB39_0B00950	rna-KASA_0Q02112G	553
KB39_0B00960	rna-KASA_0Q02101G	1030
KB39_0B00970	rna-KASA_0Q02090G	756
KB39_0B00980	rna-KASA_0Q02079G	1970
KB39_0B00990	rna-KASA_0Q02068G	740
KB39_0B01000	rna-KASA_0Q02057G	971
KB39_0B01010	rna-KASA_0Q02046G	160
KB39_0B01020	rna-KASA_0Q02035G	335
KB39_0B01030	rna-KASA_0Q02024G	2110
KB39_0B01040	rna-KASA_0Q02002G	495
KB39_0B01050	rna-KASA_0Q01991G	577
KB39_0B01060	rna-KASA_0Q01980G	694
KB39_0B01070	rna-KASA_0Q01969G	550
KB39_0B01080	rna-KASA_0Q01947G	593
KB39_0B01090	rna-KASA_0Q01936G	726
KB39_0B01100	rna-KASA_0Q01925G	749
KB39_0B01110	rna-KASA_0Q01903G	327
KB39_0B01120	rna-KASA_0Q01881G	117
KB39_0B01130	rna-KASA_0Q01859G	598
KB39_0B01140	rna-KASA_0Q01848G	713
KB39_0B01150	rna-KASA_0Q01837G	685
KB39_0B01160	rna-KASA_0Q01826G	1830
KB39_0B01170	rna-KASA_0Q01815G	1080
KB39_0B01180	rna-KASA_0Q01804G	794
KB39_0B01190	rna-KASA_0Q01793G	1070
KB39_0B01200	rna-KASA_0Q01782G	1260
KB39_0B01210	rna-KASA_0Q01771G	664
KB39_0B01220	rna-KASA_0Q01760G	704
KB39_0B01230	rna-KASA_0Q01749G	628
KB39_0B01240	rna-KASA_0Q01738G	1280
KB39_0B01250	rna-KASA_0Q01727G	1030
KB39_0B01260	rna-KASA_0Q01716G	1010
KB39_0B01270	rna-KASA_0Q01705G	223
KB39_0B01280	rna-KASA_0Q01694G	2980
KB39_0B01290	rna-KASA_0Q01683G	410
KB39_0B01300	rna-KASA_0Q01672G	745
KB39_0B01310	rna-KASA_0Q01661G	546
KB39_0B01320	rna-KASA_0Q01650G	1210
KB39_0B01330	rna-KASA_0Q01639G	732
KB39_0B01340	rna-KASA_0Q01628G	841
KB39_0B01350	rna-KASA_0Q01617G	751
KB39_0B01360	rna-KASA_0Q01606G	1400
KB39_0B01370	rna-KASA_0Q01595G	731
KB39_0B01380	rna-KASA_0Q01584G	647
KB39_0B01390	rna-KASA_0Q01573G	229
KB39_0B01400	rna-KASA_0Q01562G	754
KB39_0B01410	rna-KASA_0Q01551G	2220
KB39_0B01420	rna-KASA_0Q01540G	1540
KB39_0B01430	rna-KASA_0Q01529G	1560
KB39_0B01440	rna-KASA_0Q01518G	1010
KB39_0B01450	rna-KASA_0Q01507G	1970
KB39_0B01460	rna-KASA_0Q01496G	226
KB39_0B01470	rna-KASA_0Q01485G	1190
KB39_0B01480	rna-KASA_0Q01474G	629
KB39_0B01490	rna-KASA_0Q01463G	391
KB39_0B01500	rna-KASA_0Q01452G	2080
KB39_0B01510	rna-KASA_0Q01441G	1670
KB39_0B01520	rna-KASA_0Q01430G	402
KB39_0B01530	rna-KASA_0Q01419G	473
KB39_0B01540	rna-KASA_0Q01397G	2530
KB39_0B01560	rna-KASA_0Q01386G	395
KB39_0B01570	rna-KASA_0Q01375G	615
KB39_0B01580	rna-KASA_0Q01353G	607
KB39_0B01590	rna-KASA_0Q01342G	421
KB39_0B01600	rna-KASA_0Q01331G	1910
KB39_0B01610	rna-KASA_0Q01320G	133
KB39_0B01620	rna-KASA_0Q01309G	261
KB39_0B01630	rna-KASA_0Q01298G	865
KB39_0B01640	rna-KASA_0Q01287G	1120
KB39_0B01650	rna-KASA_0Q01276G	389
KB39_0B01660	rna-KASA_0Q01265G	704
KB39_0B01670	rna-KASA_0Q01254G	221
KB39_0B01680	rna-KASA_0Q01243G	283
KB39_0B01690	rna-KASA_0Q01232G	661
KB39_0B01700	rna-KASA_0Q01221G	640
KB39_0B01710	rna-KASA_0Q01210G	689
KB39_0B01720	rna-KASA_0Q01199G	397
KB39_0B01730	rna-KASA_0Q01188G	669
KB39_0B01740	rna-KASA_0Q01177G	887
KB39_0B01770	rna-KASA_0Q01111G	2040
KB39_0B01780	rna-KASA_0Q01122G	1560
KB39_0B01790	rna-KASA_0Q01133G	1380
KB39_0B01800	rna-KASA_0Q01144G	754
KB39_0B01810	rna-KASA_0Q01155G	247
KB39_0B01820	rna-KASA_0Q01166G	748
KB39_0B01830	rna-KASA_0Q01100G	549
KB39_0B01840	rna-KASA_0Q01089G	588
KB39_0B01850	rna-KASA_0Q01078G	644
KB39_0B01860	rna-KASA_0Q01067G	1740
KB39_0B01870	rna-KASA_0Q01056G	1570
KB39_0B01880	rna-KASA_0Q01045G	1910
KB39_0B01890	rna-KASA_0Q01034G	731
KB39_0B01900	rna-KASA_0Q01023G	1240
KB39_0B01910	rna-KASA_0Q01012G	2080
KB39_0B01920	rna-KASA_0Q01001G	1250
KB39_0B01930	rna-KASA_0Q00990G	1340
KB39_0B01940	rna-KASA_0Q00979G	965
KB39_0B01950	rna-KASA_0Q00968G	749
KB39_0B01960	rna-KASA_0Q00957G	1170
KB39_0B01970	rna-KASA_0Q00946G	346
KB39_0B01980	rna-KASA_0Q00935G	2660
KB39_0B01990	rna-KASA_0Q00913G	139
KB39_0B02000	rna-KASA_0Q00869G	1250
KB39_0B02010	rna-KASA_0Q00858G	272
KB39_0B02020	rna-KASA_0Q00847G	422
KB39_0B02030	rna-KASA_0Q00825G	430
KB39_0B02040	rna-KASA_0Q00814G	349
KB39_0B02050	rna-KASA_0Q00803G	1800
KB39_0B02060	rna-KASA_0Q00792G	2430
KB39_0B02070	rna-KASA_0Q00770G	707
KB39_0B02080	rna-KASA_0Q00759G	511
###
KB39_0B02110	rna-KASA_0Q14487G	365	777693
KB39_0B02120	rna-KASA_0Q14476G	225
KB39_0B02130	rna-KASA_0Q14465G	489
KB39_0B02140	rna-KASA_0Q14454G	387
KB39_0B02150	rna-KASA_0Q14443G	1230
KB39_0B02160	rna-KASA_0Q14432G	1400
KB39_0B02170	rna-KASA_0Q14421G	485
KB39_0B02180	rna-KASA_0Q14410G	634
KB39_0B02190	rna-KASA_0Q14388G	63
KB39_0B02220	rna-KASA_0Q14366G	357
KB39_0B02230	rna-KASA_0Q14355G	359
KB39_0B02240	rna-KASA_0Q14344G	1260
KB39_0B02250	rna-KASA_0Q14333G	389
KB39_0B02260	rna-KASA_0Q14322G	463
KB39_0B02290	rna-KASA_0Q14311G	1280
KB39_0B02300	rna-KASA_0Q14300G	115
KB39_0B02310	rna-KASA_0Q14289G	749
KB39_0B02320	rna-KASA_0Q14278G	447
KB39_0B02330	rna-KASA_0Q14267G	653
KB39_0B02340	rna-KASA_0Q14245G	441
KB39_0B02350	rna-KASA_0Q14234G	715
KB39_0B02360	rna-KASA_0Q14223G	1190
KB39_0B02370	rna-KASA_0Q14212G	1650
KB39_0B02380	rna-KASA_0Q14201G	2570
KB39_0B02390	rna-KASA_0Q14190G	304
KB39_0B02400	rna-KASA_0Q14179G	1280
KB39_0B02410	rna-KASA_0Q14168G	223
KB39_0B02420	rna-KASA_0Q14157G	440
KB39_0B02430	rna-KASA_0Q14146G	919
KB39_0B02440	rna-KASA_0Q14135G	1030
KB39_0B02450	rna-KASA_0Q14124G	787
KB39_0B02460	rna-KASA_0Q14113G	539
KB39_0B02470	rna-KASA_0Q14091G	376
KB39_0B02480	rna-KASA_0Q14080G	904
KB39_0B02490	rna-KASA_0Q14069G	1610
KB39_0B02500	rna-KASA_0Q14058G	150
KB39_0B02510	rna-KASA_0Q14047G	1280
KB39_0B02520	rna-KASA_0Q14036G	1730
KB39_0B02530	rna-KASA_0Q14025G	2180
KB39_0B02540	rna-KASA_0Q14014G	1940
KB39_0B02550	rna-KASA_0Q14003G	799
KB39_0B02570	rna-KASA_0Q13992G	1870
KB39_0B02580	rna-KASA_0Q13981G	3580
KB39_0B02590	rna-KASA_0Q13970G	620
KB39_0B02600	rna-KASA_0Q13959G	911
KB39_0B02610	rna-KASA_0Q13948G	552
KB39_0B02620	rna-KASA_0Q13937G	1770
KB39_0B02630	rna-KASA_0Q13926G	1850
KB39_0B02640	rna-KASA_0Q13915G	278
KB39_0B02650	rna-KASA_0Q13904G	405
KB39_0B02660	rna-KASA_0Q13893G	187
KB39_0B02670	rna-KASA_0Q13882G	1020
KB39_0B02680	rna-KASA_0Q13871G	1610
KB39_0B02690	rna-KASA_0Q13860G	372
KB39_0B02700	rna-KASA_0Q13849G	708
KB39_0B02710	rna-KASA_0Q13838G	506
KB39_0B02720	rna-KASA_0Q13827G	1260
KB39_0B02730	rna-KASA_0Q13816G	424
KB39_0B02740	rna-KASA_0Q13805G	1920
KB39_0B02750	rna-KASA_0Q13794G	909
KB39_0B02760	rna-KASA_0Q13783G	99
KB39_0B02770	rna-KASA_0Q13772G	394
KB39_0B02780	rna-KASA_0Q13761G	2240
KB39_0B02790	rna-KASA_0Q13750G	2440
KB39_0B02800	rna-KASA_0Q13739G	799
KB39_0B02810	rna-KASA_0Q13728G	1410
KB39_0B02830	rna-KASA_0Q13717G	729
KB39_0B02850	rna-KASA_0Q13706G	300
KB39_0B02860	rna-KASA_0Q13695G	2130
KB39_0B02870	rna-KASA_0Q13684G	267
KB39_0B02880	rna-KASA_0Q13673G	870
KB39_0B02890	rna-KASA_0Q13662G	324
KB39_0B02900	rna-KASA_0Q13651G	1340
KB39_0B02910	rna-KASA_0Q13640G	1260
KB39_0B02920	rna-KASA_0Q13629G	476
KB39_0B02930	rna-KASA_0Q13607G	422
KB39_0B02940	rna-KASA_0Q13585G	572
KB39_0B02950	rna-KASA_0Q13574G	640
KB39_0B02960	rna-KASA_0Q13563G	1610
KB39_0B02970	rna-KASA_0Q13552G	1190
KB39_0B02980	rna-KASA_0Q13541G	904
KB39_0B02990	rna-KASA_0Q13530G	293
KB39_0B03000	rna-KASA_0Q13519G	519
KB39_0B03010	rna-KASA_0Q13508G	610
KB39_0B03020	rna-KASA_0Q13497G	727
KB39_0B03030	rna-KASA_0Q13486G	797
KB39_0B03040	rna-KASA_0Q13475G	732
KB39_0B03050	rna-KASA_0Q13464G	365
KB39_0B03060	rna-KASA_0Q13453G	2580
KB39_0B03070	rna-KASA_0Q13442G	2250
KB39_0B03080	rna-KASA_0Q13431G	1320
KB39_0B03090	rna-KASA_0Q13420G	319
KB39_0B03100	rna-KASA_0Q13409G	210
KB39_0B03110	rna-KASA_0Q13398G	1260
KB39_0B03120	rna-KASA_0Q13387G	1050
KB39_0B03130	rna-KASA_0Q13376G	3190
KB39_0B03140	rna-KASA_0Q13365G	1110
KB39_0B03150	rna-KASA_0Q13354G	365
KB39_0B03160	rna-KASA_0Q13343G	591
KB39_0B03170	rna-KASA_0Q13332G	721
KB39_0B03180	rna-KASA_0Q13321G	629
KB39_0B03190	rna-KASA_0Q13310G	780
KB39_0B03200	rna-KASA_0Q13299G	922
KB39_0B03210	rna-KASA_0Q13288G	846
KB39_0B03220	rna-KASA_0Q13277G	234
KB39_0B03230	rna-KASA_0Q13266G	974
KB39_0B03240	rna-KASA_0Q13255G	1150
KB39_0B03250	rna-KASA_0Q13244G	606
KB39_0B03260	rna-KASA_0Q13233G	740
KB39_0B03270	rna-KASA_0Q13222G	1680
KB39_0B03280	rna-KASA_0Q13211G	1880
KB39_0B03290	rna-KASA_0Q13200G	460
KB39_0B03300	rna-KASA_0Q13189G	364
KB39_0B03310	rna-KASA_0Q13178G	270
KB39_0B03320	rna-KASA_0Q13167G	1390
KB39_0B03330	rna-KASA_0Q13156G	957
KB39_0B03340	rna-KASA_0Q13145G	974
KB39_0B03350	rna-KASA_0Q13134G	1140
KB39_0B03360	rna-KASA_0Q13123G	468
KB39_0B03370	rna-KASA_0Q13112G	552
KB39_0B03380	rna-KASA_0Q13101G	161
KB39_0B03390	rna-KASA_0Q13090G	1190
KB39_0B03400	rna-KASA_0Q13079G	1550
KB39_0B03410	rna-KASA_0Q13068G	1690
KB39_0B03420	rna-KASA_0Q13057G	735
KB39_0B03430	rna-KASA_0Q13046G	1300
KB39_0B03440	rna-KASA_0Q13035G	836
KB39_0B03450	rna-KASA_0Q13024G	56
KB39_0B03460	rna-KASA_0Q13013G	1250
KB39_0B03470	rna-KASA_0Q13002G	1980
KB39_0B03480	rna-KASA_0Q12991G	674
KB39_0B03490	rna-KASA_0Q12980G	1860
KB39_0B03500	rna-KASA_0Q12969G	1730
KB39_0B03510	rna-KASA_0Q12958G	1370
KB39_0B03520	rna-KASA_0Q12947G	1170
KB39_0B03530	rna-KASA_0Q12936G	435
KB39_0B03540	rna-KASA_0Q12925G	376
KB39_0B03550	rna-KASA_0Q12914G	564
KB39_0B03560	rna-KASA_0Q12903G	2490
KB39_0B03570	rna-KASA_0Q12892G	2530
KB39_0B03580	rna-KASA_0Q12881G	1570
KB39_0B03590	rna-KASA_0Q12870G	1670
KB39_0B03600	rna-KASA_0Q12859G	680
KB39_0B03610	rna-KASA_0Q12848G	196
KB39_0B03620	rna-KASA_0Q12837G	411
KB39_0B03630	rna-KASA_0Q12826G	1500
KB39_0B03640	rna-KASA_0Q12815G	3290
KB39_0B03650	rna-KASA_0Q12782G	3730
KB39_0B03660	rna-KASA_0Q12771G	429
KB39_0B03670	rna-KASA_0Q12760G	1700
KB39_0B03680	rna-KASA_0Q12749G	1050
KB39_0B03690	rna-KASA_0Q12738G	870
KB39_0B03700	rna-KASA_0Q12727G	1010
KB39_0B03710	rna-KASA_0Q12716G	1450
KB39_0B03720	rna-KASA_0Q12705G	628
KB39_0B03730	rna-KASA_0Q12694G	1080
KB39_0B03740	rna-KASA_0Q12683G	289
KB39_0B03750	rna-KASA_0Q12672G	1280
KB39_0B03760	rna-KASA_0Q12661G	694
KB39_0B03770	rna-KASA_0Q12650G	2180
KB39_0B03780	rna-KASA_0Q12639G	212
KB39_0B03790	rna-KASA_0Q12628G	368
KB39_0B03800	rna-KASA_0Q12617G	1410
KB39_0B03810	rna-KASA_0Q12595G	1190
KB39_0B03830	rna-KASA_0Q12584G	441
KB39_0B03840	rna-KASA_0Q12573G	1070
KB39_0B03850	rna-KASA_0Q12562G	740
KB39_0B03860	rna-KASA_0Q12551G	69
KB39_0B03870	rna-KASA_0Q12540G	1300
KB39_0B03880	rna-KASA_0Q12529G	1060
KB39_0B03890	rna-KASA_0Q12518G	280
KB39_0B03900	rna-KASA_0Q12507G	1480
KB39_0B03920	rna-KASA_0Q12496G	531
KB39_0B03930	rna-KASA_0Q12485G	485
KB39_0B03950	rna-KASA_0Q12474G	1140
KB39_0B03960	rna-KASA_0Q12463G	1270
KB39_0B03970	rna-KASA_0Q12452G	1970
KB39_0B03990	rna-KASA_0Q12430G	666
KB39_0B04000	rna-KASA_0Q12419G	1500
KB39_0B04010	rna-KASA_0Q12408G	394
KB39_0B04020	rna-KASA_0Q12397G	1500
KB39_0B04030	rna-KASA_0Q12386G	1240
KB39_0B04040	rna-KASA_0Q12375G	321
KB39_0B04050	rna-KASA_0Q12353G	305
KB39_0B04060	rna-KASA_0Q12342G	1600
KB39_0B04070	rna-KASA_0Q12331G	1180
KB39_0B04080	rna-KASA_0Q12320G	492
KB39_0B04090	rna-KASA_0Q12309G	278
KB39_0B04100	rna-KASA_0Q12298G	240
KB39_0B04110	rna-KASA_0Q12287G	1580
KB39_0B04120	rna-KASA_0Q12276G	631
KB39_0B04130	rna-KASA_0Q12265G	506
KB39_0B04140	rna-KASA_0Q12254G	1260
KB39_0B04150	rna-KASA_0Q12243G	270
KB39_0B04160	rna-KASA_0Q12232G	651
KB39_0B04170	rna-KASA_0Q12221G	2330
KB39_0B04180	rna-KASA_0Q12210G	239
KB39_0B04190	rna-KASA_0Q12199G	1390
KB39_0B04200	rna-KASA_0Q12188G	1430
KB39_0B04210	rna-KASA_0Q12155G	840
KB39_0B04220	rna-KASA_0Q12144G	765
KB39_0B04240	rna-KASA_0Q12122G	976
KB39_0B04250	rna-KASA_0Q12111G	133
KB39_0B04260	rna-KASA_0Q12100G	3070
KB39_0B04270	rna-KASA_0Q12078G	618
KB39_0B04280	rna-KASA_0Q12067G	1050
KB39_0B04290	rna-KASA_0Q12056G	1790
KB39_0B04310	rna-KASA_0Q12023G	1710
KB39_0B04320	rna-KASA_0Q12012G	362
KB39_0B04330	rna-KASA_0Q12001G	724
KB39_0B04340	rna-KASA_0Q11990G	288
KB39_0B04350	rna-KASA_0Q11979G	3120
KB39_0B04360	rna-KASA_0Q11968G	1230
KB39_0B04370	rna-KASA_0Q11957G	364
KB39_0B04380	rna-KASA_0Q11946G	677
KB39_0B04410	rna-KASA_0Q11935G	639
KB39_0B04420	rna-KASA_0Q11924G	1650
KB39_0B04430	rna-KASA_0Q11913G	1880
KB39_0B04440	rna-KASA_0Q11891G	417
KB39_0B04450	rna-KASA_0Q11880G	787
KB39_0B04460	rna-KASA_0Q11869G	283
KB39_0B04470	rna-KASA_0Q11858G	311
KB39_0B04480	rna-KASA_0Q11847G	432
KB39_0B04490	rna-KASA_0Q11836G	285
KB39_0B04500	rna-KASA_0Q11825G	171
KB39_0B04510	rna-KASA_0Q11814G	1040
KB39_0B04520	rna-KASA_0Q11748G	531
KB39_0B04530	rna-KASA_0Q11759G	1320
KB39_0B04540	rna-KASA_0Q11737G	574
KB39_0B04550	rna-KASA_0Q11726G	2590
KB39_0B04560	rna-KASA_0Q11715G	152
KB39_0B04570	rna-KASA_0Q11704G	753
KB39_0B04580	rna-KASA_0Q11693G	1540
KB39_0B04590	rna-KASA_0Q11682G	878
KB39_0B04600	rna-KASA_0Q11671G	895
KB39_0B04610	rna-KASA_0Q11660G	411
KB39_0B04620	rna-KASA_0Q11649G	398
KB39_0B04630	rna-KASA_0Q11638G	800
KB39_0B04650	rna-KASA_0Q11627G	327
KB39_0B04660	rna-KASA_0Q11616G	332
KB39_0B04670	rna-KASA_0Q11605G	1020
KB39_0B04680	rna-KASA_0Q11594G	530
KB39_0B04690	rna-KASA_0Q11583G	1050
KB39_0B04700	rna-KASA_0Q11572G	688
KB39_0B04710	rna-KASA_0Q11561G	843
KB39_0B04720	rna-KASA_0Q11550G	191
KB39_0B04740	rna-KASA_0Q11517G	768
KB39_0B04750	rna-KASA_0Q11506G	2180
KB39_0B04760	rna-KASA_0Q11495G	487
KB39_0B04770	rna-KASA_0Q11484G	1690
KB39_0B04780	rna-KASA_0Q11473G	1520
KB39_0B04790	rna-KASA_0Q11462G	405
KB39_0B04800	rna-KASA_0Q11451G	1210
KB39_0B04810	rna-KASA_0Q11440G	2010
KB39_0B04820	rna-KASA_0Q11429G	2120
KB39_0B04830	rna-KASA_0Q11418G	49
KB39_0B04840	rna-KASA_0Q11407G	566
KB39_0B04850	rna-KASA_0Q11396G	508
KB39_0B04860	rna-KASA_0Q11385G	939
KB39_0B04880	rna-KASA_0Q11374G	520
KB39_0B04890	rna-KASA_0Q11363G	451
KB39_0B04900	rna-KASA_0Q11352G	487
KB39_0B04910	rna-KASA_0Q11330G	735
KB39_0B04920	rna-KASA_0Q11319G	536
KB39_0B04930	rna-KASA_0Q11308G	433
KB39_0B04950	rna-KASA_0Q11286G	403
KB39_0B04960	rna-KASA_0Q11275G	563
KB39_0B04970	rna-KASA_0Q11264G	4920
KB39_0B04980	rna-KASA_0Q11253G	1050
KB39_0B04990	rna-KASA_0Q11242G	261
KB39_0B05000	rna-KASA_0Q11231G	903
KB39_0B05010	rna-KASA_0Q11220G	1570
KB39_0B05020	rna-KASA_0Q11209G	1360
KB39_0B05030	rna-KASA_0Q11198G	270
KB39_0B05040	rna-KASA_0Q11187G	688
KB39_0B05050	rna-KASA_0Q11176G	1700
KB39_0B05060	rna-KASA_0Q11165G	1820
KB39_0B05070	rna-KASA_0Q11154G	825
KB39_0B05080	rna-KASA_0Q11143G	3870
KB39_0B05090	rna-KASA_0Q11132G	558
KB39_0B05100	rna-KASA_0Q11121G	1240
KB39_0B05110	rna-KASA_0Q11110G	919
KB39_0B05120	rna-KASA_0Q11099G	221
KB39_0B05130	rna-KASA_0Q11088G	923
KB39_0B05140	rna-KASA_0Q11077G	768
KB39_0B05150	rna-KASA_0Q11066G	628
KB39_0B05160	rna-KASA_0Q11055G	410
KB39_0B05170	rna-KASA_0Q11044G	791
KB39_0B05180	rna-KASA_0Q11033G	199
KB39_0B05190	rna-KASA_0Q11022G	1320
KB39_0B05200	rna-KASA_0Q11011G	3330
KB39_0B05210	rna-KASA_0Q11000G	237
KB39_0B05220	rna-KASA_0Q10989G	2910
KB39_0B05230	rna-KASA_0Q10978G	764
KB39_0B05240	rna-KASA_0Q10967G	498
KB39_0B05250	rna-KASA_0Q10956G	1560
KB39_0B05260	rna-KASA_0Q10934G	430
KB39_0B05270	rna-KASA_0Q10912G	1650
KB39_0B05280	rna-KASA_0Q10901G	389
KB39_0B05290	rna-KASA_0Q10890G	908
KB39_0B05300	rna-KASA_0Q10879G	1380
KB39_0B05310	rna-KASA_0Q10868G	952
KB39_0B05320	rna-KASA_0Q10857G	1120
KB39_0B05330	rna-KASA_0Q10846G	1820
KB39_0B05340	rna-KASA_0Q10835G	691
KB39_0B05350	rna-KASA_0Q10824G	881
KB39_0B05360	rna-KASA_0Q10813G	1070
KB39_0B05370	rna-KASA_0Q10802G	984
KB39_0B05380	rna-KASA_0Q10791G	580
KB39_0B05390	rna-KASA_0Q10780G	900
KB39_0B05400	rna-KASA_0Q10769G	212
KB39_0B05410	rna-KASA_0Q10758G	484
KB39_0B05420	rna-KASA_0Q10747G	1480
KB39_0B05430	rna-KASA_0Q10736G	525
KB39_0B05450	rna-KASA_0Q10714G	841
KB39_0B05460	rna-KASA_0Q10703G	1740
KB39_0B05470	rna-KASA_0Q10692G	2900
KB39_0B05480	rna-KASA_0Q10670G	621
KB39_0B05490	rna-KASA_0Q10659G	2160
KB39_0B05500	rna-KASA_0Q10648G	1930
KB39_0B05510	rna-KASA_0Q10637G	2780
KB39_0B05520	rna-KASA_0Q10626G	337
KB39_0B05530	rna-KASA_0Q10615G	849
KB39_0B05540	rna-KASA_0Q10604G	1750
KB39_0B05550	rna-KASA_0Q10593G	795
KB39_0B05560	rna-KASA_0Q10582G	882
KB39_0B05570	rna-KASA_0Q10571G	718
KB39_0B05580	rna-KASA_0Q10560G	863
KB39_0B05590	rna-KASA_0Q10549G	982
KB39_0B05600	rna-KASA_0Q10538G	1140
KB39_0B05610	rna-KASA_0Q10527G	452
KB39_0B05620	rna-KASA_0Q10516G	479
KB39_0B05630	rna-KASA_0Q10505G	1790
KB39_0B05640	rna-KASA_0Q10494G	255
KB39_0B05650	rna-KASA_0Q10483G	215
KB39_0B05660	rna-KASA_0Q10472G	202
KB39_0B05670	rna-KASA_0Q10461G	330
KB39_0B05690	rna-KASA_0Q10439G	2390
KB39_0B05700	rna-KASA_0Q10428G	829
KB39_0B05710	rna-KASA_0Q10406G	841
KB39_0B05720	rna-KASA_0Q10395G	338
KB39_0B05730	rna-KASA_0Q10384G	2050
KB39_0B05740	rna-KASA_0Q10373G	629
KB39_0B05750	rna-KASA_0Q10362G	272
KB39_0B05770	rna-KASA_0Q10340G	1370
KB39_0B05780	rna-KASA_0Q10329G	403
KB39_0B05790	rna-KASA_0Q10318G	213
KB39_0B05800	rna-KASA_0Q10296G	1230
KB39_0B05810	rna-KASA_0Q10285G	1460
KB39_0B05820	rna-KASA_0Q10274G	689
KB39_0B05830	rna-KASA_0Q10263G	5080
KB39_0B05840	rna-KASA_0Q10252G	3220
KB39_0B05850	rna-KASA_0Q10241G	803
KB39_0B05860	rna-KASA_0Q10219G	640
KB39_0B05870	rna-KASA_0Q10208G	1370
KB39_0B05880	rna-KASA_0Q10197G	329
KB39_0B05890	rna-KASA_0Q10186G	221
KB39_0B05900	rna-KASA_0Q10175G	1160
KB39_0B05910	rna-KASA_0Q10164G	2850
KB39_0B05920	rna-KASA_0Q10153G	387
KB39_0B05930	rna-KASA_0Q10142G	705
KB39_0B05940	rna-KASA_0Q10131G	2510
KB39_0B05950	rna-KASA_0Q10120G	269
KB39_0B05960	rna-KASA_0Q10109G	204
KB39_0B05970	rna-KASA_0Q10098G	204
KB39_0B05980	rna-KASA_0Q10087G	1390
KB39_0B05990	rna-KASA_0Q10076G	430
KB39_0B06000	rna-KASA_0Q10065G	909
KB39_0B06010	rna-KASA_0Q10054G	391
KB39_0B06020	rna-KASA_0Q10043G	313
KB39_0B06030	rna-KASA_0Q10032G	696
KB39_0B06040	rna-KASA_0Q10021G	1600
KB39_0B06050	rna-KASA_0Q10010G	607
KB39_0B06060	rna-KASA_0Q09999G	481
KB39_0B06070	rna-KASA_0Q09988G	1780
KB39_0B06080	rna-KASA_0Q09977G	444
KB39_0B06090	rna-KASA_0Q09966G	1070
KB39_0B06100	rna-KASA_0Q09955G	1410
KB39_0B06110	rna-KASA_0Q09944G	7110
KB39_0B06120	rna-KASA_0Q09933G	961
KB39_0B06130	rna-KASA_0Q09889G	3630
KB39_0B06140	rna-KASA_0Q09900G	618
KB39_0B06150	rna-KASA_0Q09911G	705
KB39_0B06160	rna-KASA_0Q09878G	1760
KB39_0B06170	rna-KASA_0Q09867G	1080
KB39_0B06180	rna-KASA_0Q09856G	3400
KB39_0B06190	rna-KASA_0Q09845G	300
KB39_0B06200	rna-KASA_0Q09834G	876
KB39_0B06210	rna-KASA_0Q09823G	1660
KB39_0B06220	rna-KASA_0Q09812G	345
KB39_0B06230	rna-KASA_0Q09801G	2320
KB39_0B06240	rna-KASA_0Q09790G	2940
KB39_0B06250	rna-KASA_0Q09779G	1030
KB39_0B06290	rna-KASA_0Q09768G	253
KB39_0B06300	rna-KASA_0Q09746G	297
KB39_0B06310	rna-KASA_0Q09735G	715
KB39_0B06320	rna-KASA_0Q09724G	2020
KB39_0B06330	rna-KASA_0Q09713G	489
KB39_0B06340	rna-KASA_0Q09691G	634
KB39_0B06350	rna-KASA_0Q09680G	1130
KB39_0B06360	rna-KASA_0Q09669G	370
KB39_0B06370	rna-KASA_0Q09658G	400
KB39_0B06380	rna-KASA_0Q09647G	628
KB39_0B06390	rna-KASA_0Q09636G	528
KB39_0B06400	rna-KASA_0Q09625G	1020
KB39_0B06410	rna-KASA_0Q09614G	212
KB39_0B06420	rna-KASA_0Q09603G	1640
KB39_0B06430	rna-KASA_0Q09592G	547
KB39_0B06440	rna-KASA_0Q09581G	868
KB39_0B06450	rna-KASA_0Q09570G	504
KB39_0B06460	rna-KASA_0Q09559G	547
KB39_0B06470	rna-KASA_0Q09548G	1520
KB39_0B06480	rna-KASA_0Q09537G	737
KB39_0B06490	rna-KASA_0Q09526G	1590
KB39_0B06500	rna-KASA_0Q09515G	2500
KB39_0B06520	rna-KASA_0Q09504G	925
KB39_0B06530	rna-KASA_0Q09493G	1190
KB39_0B06540	rna-KASA_0Q09482G	944
KB39_0B06550	rna-KASA_0Q09471G	1800
KB39_0B06560	rna-KASA_0Q09449G	435
KB39_0B06570	rna-KASA_0Q09427G	402
KB39_0B06580	rna-KASA_0Q09416G	1920
KB39_0B06590	rna-KASA_0Q09405G	606
KB39_0B06600	rna-KASA_0Q09394G	1860
KB39_0B06610	rna-KASA_0Q09383G	400
KB39_0B06620	rna-KASA_0Q09372G	1330
KB39_0B06630	rna-KASA_0Q09361G	479
KB39_0B06640	rna-KASA_0Q09350G	1020
KB39_0B06650	rna-KASA_0Q09339G	145
KB39_0B06660	rna-KASA_0Q09328G	610
KB39_0B06670	rna-KASA_0Q09317G	683
KB39_0B06680	rna-KASA_0Q09306G	274
KB39_0B06690	rna-KASA_0Q09295G	247
KB39_0B06700	rna-KASA_0Q09284G	546
KB39_0B06710	rna-KASA_0Q09273G	718
KB39_0B06720	rna-KASA_0Q09262G	512
KB39_0B06730	rna-KASA_0Q09251G	914
KB39_0B06740	rna-KASA_0Q09240G	1830
KB39_0B06750	rna-KASA_0Q09229G	1310
KB39_0B06760	rna-KASA_0Q09218G	1530
KB39_0B06820	rna-KASA_0Q09196G	391
KB39_0B06830	rna-KASA_0Q09185G	495
KB39_0B06840	rna-KASA_0Q09174G	1390
KB39_0B06850	rna-KASA_0Q09163G	930
KB39_0B06860	rna-KASA_0Q09152G	1970
KB39_0B06870	rna-KASA_0Q09141G	2280
KB39_0B06880	rna-KASA_0Q09130G	2140
KB39_0B06890	rna-KASA_0Q09119G	710
KB39_0B06900	rna-KASA_0Q09108G	250
KB39_0B06910	rna-KASA_0Q09086G	830
KB39_0B06920	rna-KASA_0Q09064G	1330
KB39_0B06930	rna-KASA_0Q09053G	1040
KB39_0B06940	rna-KASA_0Q09042G	2320
KB39_0B06960	rna-KASA_0Q09009G	1500
KB39_0B06970	rna-KASA_0Q08998G	357
KB39_0B06980	rna-KASA_0Q08987G	1070
KB39_0B06990	rna-KASA_0Q08976G	920
KB39_0B07000	rna-KASA_0Q08965G	293
KB39_0B07010	rna-KASA_0Q08954G	2430
KB39_0B07020	rna-KASA_0Q08943G	1100
KB39_0B07030	rna-KASA_0Q08932G	1310
KB39_0B07040	rna-KASA_0Q08921G	546
KB39_0B07050	rna-KASA_0Q08910G	4410
KB39_0B07060	rna-KASA_0Q08899G	462
KB39_0B07070	rna-KASA_0Q08888G	1340
KB39_0B07080	rna-KASA_0Q08877G	80
KB39_0B07090	rna-KASA_0Q08866G	1290
KB39_0B07100	rna-KASA_0Q08844G	417
KB39_0B07110	rna-KASA_0Q08833G	261
KB39_0B07120	rna-KASA_0Q08822G	614
KB39_0B07130	rna-KASA_0Q08811G	1000
KB39_0B07140	rna-KASA_0Q08800G	3340
KB39_0B07150	rna-KASA_0Q08789G	1550
KB39_0B07160	rna-KASA_0Q08778G	1440
KB39_0B07170	rna-KASA_0Q08767G	492
KB39_0B07180	rna-KASA_0Q08756G	145
KB39_0B07190	rna-KASA_0Q08745G	459
KB39_0B07200	rna-KASA_0Q08734G	867
KB39_0B07210	rna-KASA_0Q08723G	731
KB39_0B07220	rna-KASA_0Q08712G	226
KB39_0B07230	rna-KASA_0Q08701G	2800
KB39_0B07240	rna-KASA_0Q08690G	564
KB39_0B07250	rna-KASA_0Q08679G	1600
KB39_0B07260	rna-KASA_0Q08668G	1590
KB39_0B07270	rna-KASA_0Q08657G	1770
KB39_0B07280	rna-KASA_0Q08646G	99
KB39_0B07290	rna-KASA_0Q08635G	478
KB39_0B07300	rna-KASA_0Q08624G	218
KB39_0B07310	rna-KASA_0Q08613G	397
KB39_0B07320	rna-KASA_0Q08602G	3310
KB39_0B07330	rna-KASA_0Q08591G	1160
KB39_0B07340	rna-KASA_0Q08580G	1190
KB39_0B07350	rna-KASA_0Q08569G	441
KB39_0B07360	rna-KASA_0Q08558G	270
KB39_0B07370	rna-KASA_0Q08547G	1300
KB39_0B07380	rna-KASA_0Q08536G	1110
KB39_0B07400	rna-KASA_0Q08503G	1930
KB39_0B07410	rna-KASA_0Q08492G	515
KB39_0B07420	rna-KASA_0Q08481G	161
KB39_0B07430	rna-KASA_0Q08470G	410
KB39_0B07440	rna-KASA_0Q08459G	410
KB39_0B07450	rna-KASA_0Q08448G	637
KB39_0B07460	rna-KASA_0Q08437G	546
KB39_0B07480	rna-KASA_0Q08426G	708
KB39_0B07490	rna-KASA_0Q08404G	811
KB39_0B07500	rna-KASA_0Q08393G	718
KB39_0B07510	rna-KASA_0Q08382G	1330
KB39_0B07520	rna-KASA_0Q08371G	213
KB39_0B07530	rna-KASA_0Q08360G	3540
KB39_0B07540	rna-KASA_0Q08349G	261
KB39_0B07550	rna-KASA_0Q08338G	7680
KB39_0B07560	rna-KASA_0Q08327G	977
KB39_0B07570	rna-KASA_0Q08316G	440
KB39_0B07580	rna-KASA_0Q08305G	1080
KB39_0B07590	rna-KASA_0Q08294G	971
KB39_0B07600	rna-KASA_0Q08283G	1280
KB39_0B07610	rna-KASA_0Q08272G	667
KB39_0B07620	rna-KASA_0Q08261G	1240
KB39_0B07630	rna-KASA_0Q08250G	732
KB39_0B07640	rna-KASA_0Q08239G	1710
KB39_0B07650	rna-KASA_0Q08228G	1010
KB39_0B07660	rna-KASA_0Q08217G	2580
KB39_0B07670	rna-KASA_0Q08206G	620
KB39_0B07680	rna-KASA_0Q08195G	188
KB39_0B07690	rna-KASA_0Q08184G	971
KB39_0B07700	rna-KASA_0Q08173G	838
KB39_0B07710	rna-KASA_0Q08162G	163
KB39_0B07720	rna-KASA_0Q08151G	972
KB39_0B07730	rna-KASA_0Q08140G	1310
KB39_0B07740	rna-KASA_0Q08129G	606
KB39_0B07750	rna-KASA_0Q08118G	1050
KB39_0B07760	rna-KASA_0Q08107G	1250
KB39_0B07770	rna-KASA_0Q08096G	356
KB39_0B07780	rna-KASA_0Q08085G	1080
KB39_0B07790	rna-KASA_0Q08063G	1780
KB39_0B07800	rna-KASA_0Q08052G	2220
KB39_0B07810	rna-KASA_0Q08041G	3110
KB39_0B07820	rna-KASA_0Q08030G	444
KB39_0B07830	rna-KASA_0Q08019G	1750
KB39_0B07860	rna-KASA_0Q08008G	462
KB39_0B07870	rna-KASA_0Q07986G	478
KB39_0B07880	rna-KASA_0Q07975G	1000
KB39_0B07890	rna-KASA_0Q07964G	568
KB39_0B07900	rna-KASA_0Q07953G	1980
KB39_0B07910	rna-KASA_0Q07942G	2270
KB39_0B07930	rna-KASA_0Q07920G	534
KB39_0B07940	rna-KASA_0Q07898G	490
KB39_0B07950	rna-KASA_0Q07887G	471
KB39_0B07960	rna-KASA_0Q07876G	636
KB39_0B07970	rna-KASA_0Q07865G	421
KB39_0B07980	rna-KASA_0Q07854G	2880
KB39_0B07990	rna-KASA_0Q07843G	1480
KB39_0B08000	rna-KASA_0Q07832G	432
KB39_0B08010	rna-KASA_0Q07810G	577
KB39_0B08020	rna-KASA_0Q07799G	740
KB39_0B08030	rna-KASA_0Q07788G	354
KB39_0B08040	rna-KASA_0Q07777G	515
KB39_0B08050	rna-KASA_0Q07766G	327
KB39_0B08060	rna-KASA_0Q07755G	666
KB39_0B08070	rna-KASA_0Q07744G	1110
KB39_0B08080	rna-KASA_0Q07733G	2620
KB39_0B08090	rna-KASA_0Q07722G	702
KB39_0B08100	rna-KASA_0Q07711G	527
KB39_0B08110	rna-KASA_0Q07700G	2770
KB39_0B08120	rna-KASA_0Q07689G	683
KB39_0B08130	rna-KASA_0Q07678G	277
KB39_0B08140	rna-KASA_0Q07667G	814
KB39_0B08150	rna-KASA_0Q07656G	449
KB39_0B08160	rna-KASA_0Q07645G	501
KB39_0B08170	rna-KASA_0Q07634G	201
KB39_0B08180	rna-KASA_0Q07623G	275
KB39_0B08190	rna-KASA_0Q07612G	1660
KB39_0B08200	rna-KASA_0Q07601G	2300
KB39_0B08210	rna-KASA_0Q07590G	1120
KB39_0B08220	rna-KASA_0Q07568G	3630
KB39_0B08230	rna-KASA_0Q07557G	1260
KB39_0B08240	rna-KASA_0Q07546G	644
KB39_0B08250	rna-KASA_0Q07524G	386
KB39_0B08260	rna-KASA_0Q07513G	696
KB39_0B08270	rna-KASA_0Q07502G	1530
KB39_0B08280	rna-KASA_0Q07491G	228
KB39_0B08290	rna-KASA_0Q07480G	5840
KB39_0B08300	rna-KASA_0Q07469G	1540
KB39_0B08310	rna-KASA_0Q07458G	1820
KB39_0B08320	rna-KASA_0Q07447G	925
KB39_0B08330	rna-KASA_0Q07425G	1350
KB39_0B08340	rna-KASA_0Q07414G	1420
KB39_0B08350	rna-KASA_0Q07403G	1990
KB39_0B08360	rna-KASA_0Q07392G	1500
KB39_0B08370	rna-KASA_0Q07381G	844
KB39_0B08380	rna-KASA_0Q07370G	1490
KB39_0B08390	rna-KASA_0Q07359G	1040
KB39_0B08400	rna-KASA_0Q07348G	716
KB39_0B08410	rna-KASA_0Q07337G	1450
KB39_0B08420	rna-KASA_0Q07326G	289
KB39_0B08430	rna-KASA_0Q07315G	1060
KB39_0B08440	rna-KASA_0Q07304G	1690
KB39_0B08450	rna-KASA_0Q07293G	130
KB39_0B08460	rna-KASA_0Q07282G	647
KB39_0B08470	rna-KASA_0Q07271G	1250
KB39_0B08480	rna-KASA_0Q07260G	602
KB39_0B08490	rna-KASA_0Q07249G	590
KB39_0B08500	rna-KASA_0Q07238G	614
KB39_0B08510	rna-KASA_0Q07227G	1420
KB39_0B08520	rna-KASA_0Q07216G	1940
KB39_0B08530	rna-KASA_0Q07205G	131
KB39_0B08540	rna-KASA_0Q07194G	568
KB39_0B08550	rna-KASA_0Q07183G	1950
KB39_0B08560	rna-KASA_0Q07172G	99
KB39_0B08570	rna-KASA_0Q07161G	2120
KB39_0B08580	rna-KASA_0Q07150G	315
KB39_0B08590	rna-KASA_0Q07139G	661
KB39_0B08600	rna-KASA_0Q07128G	1250
KB39_0B08610	rna-KASA_0Q07117G	1790
KB39_0B08620	rna-KASA_0Q07106G	2970
KB39_0B08630	rna-KASA_0Q07095G	289
KB39_0B08640	rna-KASA_0Q07084G	3240
KB39_0B08650	rna-KASA_0Q07062G	172
KB39_0B08660	rna-KASA_0Q07051G	705
KB39_0B08670	rna-KASA_0Q07040G	1310
KB39_0B08680	rna-KASA_0Q07029G	1440
KB39_0B08690	rna-KASA_0Q07018G	1050
KB39_0B08700	rna-KASA_0Q07007G	1050
KB39_0B08710	rna-KASA_0Q06996G	294
KB39_0B08720	rna-KASA_0Q06985G	862
KB39_0B08730	rna-KASA_0Q06974G	316
KB39_0B08740	rna-KASA_0Q06963G	2290
KB39_0B08750	rna-KASA_0Q06952G	163
KB39_0B08760	rna-KASA_0Q06941G	342
KB39_0B08770	rna-KASA_0Q06930G	297
KB39_0B08780	rna-KASA_0Q06919G	1120
KB39_0B08790	rna-KASA_0Q06908G	183
KB39_0B08800	rna-KASA_0Q06897G	3720
KB39_0B08810	rna-KASA_0Q06886G	639
KB39_0B08820	rna-KASA_0Q06875G	474
KB39_0B08830	rna-KASA_0Q06864G	1620
KB39_0B08840	rna-KASA_0Q06853G	1090
KB39_0B08850	rna-KASA_0Q06842G	185
KB39_0B08860	rna-KASA_0Q06831G	262
KB39_0B08870	rna-KASA_0Q06809G	528
KB39_0B08880	rna-KASA_0Q06798G	549
KB39_0B08890	rna-KASA_0Q06787G	470
KB39_0B08900	rna-KASA_0Q06776G	361
KB39_0B08910	rna-KASA_0Q06765G	1310
KB39_0B08920	rna-KASA_0Q06743G	361
KB39_0B08930	rna-KASA_0Q06732G	563
KB39_0B08940	rna-KASA_0Q06721G	648
KB39_0B08950	rna-KASA_0Q06710G	2280
KB39_0B08960	rna-KASA_0Q06699G	780
KB39_0B08970	rna-KASA_0Q06688G	3450
KB39_0B08990	rna-KASA_0Q06655G	482
KB39_0B09000	rna-KASA_0Q06644G	1640
KB39_0B09010	rna-KASA_0Q06633G	934
KB39_0B09020	rna-KASA_0Q06622G	1750
KB39_0B09030	rna-KASA_0Q06611G	1380
KB39_0B09040	rna-KASA_0Q06600G	1510
KB39_0B09050	rna-KASA_0Q06589G	1750
KB39_0B09060	rna-KASA_0Q06578G	242
KB39_0B09070	rna-KASA_0Q06567G	359
KB39_0B09080	rna-KASA_0Q06556G	441
KB39_0B09090	rna-KASA_0Q06545G	134
KB39_0B09100	rna-KASA_0Q06534G	595
KB39_0B09110	rna-KASA_0Q06523G	900
KB39_0B09120	rna-KASA_0Q06512G	375
KB39_0B09130	rna-KASA_0Q06501G	261
KB39_0B09140	rna-KASA_0Q06490G	1130
KB39_0B09150	rna-KASA_0Q06479G	69
KB39_0B09160	rna-KASA_0Q06468G	895
KB39_0B09170	rna-KASA_0Q06457G	1720
KB39_0B09180	rna-KASA_0Q06435G	1470
KB39_0B09190	rna-KASA_0Q06424G	141
KB39_0B09200	rna-KASA_0Q06413G	408
KB39_0B09210	rna-KASA_0Q06402G	688
KB39_0B09230	rna-KASA_0Q06358G	647
KB39_0B09240	rna-KASA_0Q06347G	715
KB39_0B09250	rna-KASA_0Q06336G	1480
KB39_0B09260	rna-KASA_0Q06325G	1210
KB39_0B09270	rna-KASA_0Q06314G	1480
KB39_0B09280	rna-KASA_0Q06303G	546
KB39_0B09290	rna-KASA_0Q06292G	868
KB39_0B09300	rna-KASA_0Q06281G	816
KB39_0B09310	rna-KASA_0Q06270G	1010
KB39_0B09320	rna-KASA_0Q06259G	3930
KB39_0B09330	rna-KASA_0Q06248G	2740
KB39_0B09340	rna-KASA_0Q06237G	650
KB39_0B09360	rna-KASA_0Q06226G	658
KB39_0B09370	rna-KASA_0Q06215G	495
KB39_0B09380	rna-KASA_0Q06204G	357
KB39_0B09390	rna-KASA_0Q06193G	1110
KB39_0B09400	rna-KASA_0Q06182G	1450
KB39_0B09410	rna-KASA_0Q06171G	1560
KB39_0B09420	rna-KASA_0Q06160G	882
KB39_0B09430	rna-KASA_0Q06149G	454
KB39_0B09440	rna-KASA_0Q06138G	1380
KB39_0B09450	rna-KASA_0Q06127G	1490
KB39_0B09480	rna-KASA_0Q06105G	1720
KB39_0B09490	rna-KASA_0Q06094G	669
KB39_0B09500	rna-KASA_0Q06083G	4360
KB39_0B09510	rna-KASA_0Q06072G	1170
KB39_0B09520	rna-KASA_0Q06061G	536
KB39_0B09530	rna-KASA_0Q06050G	1210
KB39_0B09540	rna-KASA_0Q06039G	961
KB39_0B09550	rna-KASA_0Q06028G	5600
KB39_0B09560	rna-KASA_0Q06017G	117
KB39_0B09570	rna-KASA_0Q06006G	950
KB39_0B09580	rna-KASA_0Q05995G	927
KB39_0B09590	rna-KASA_0Q05984G	634
KB39_0B09600	rna-KASA_0Q05973G	3710
KB39_0B09610	rna-KASA_0Q05962G	2050
KB39_0B09620	rna-KASA_0Q05951G	1060
KB39_0B09630	rna-KASA_0Q05940G	484
KB39_0B09640	rna-KASA_0Q05918G	1290
KB39_0B09650	rna-KASA_0Q05907G	705
KB39_0B09660	rna-KASA_0Q05896G	661
KB39_0B09670	rna-KASA_0Q05885G	1970
KB39_0B09680	rna-KASA_0Q05874G	1720
KB39_0B09690	rna-KASA_0Q05863G	1060
KB39_0B09700	rna-KASA_0Q05852G	702
KB39_0B09710	rna-KASA_0Q05841G	98
KB39_0B09720	rna-KASA_0Q05830G	365
KB39_0B09730	rna-KASA_0Q05797G	386
KB39_0B09740	rna-KASA_0Q05786G	708
KB39_0B09750	rna-KASA_0Q05775G	1390
KB39_0B09760	rna-KASA_0Q05764G	1640
KB39_0B09770	rna-KASA_0Q05753G	335
KB39_0B09780	rna-KASA_0Q05742G	218
KB39_0B09790	rna-KASA_0Q05731G	1210
KB39_0B09800	rna-KASA_0Q05720G	1760
KB39_0B09810	rna-KASA_0Q05709G	321
KB39_0B09820	rna-KASA_0Q05698G	501
KB39_0B09830	rna-KASA_0Q05687G	546
KB39_0B09840	rna-KASA_0Q05676G	149
KB39_0B09850	rna-KASA_0Q05665G	561
KB39_0B09860	rna-KASA_0Q05643G	261
KB39_0B09870	rna-KASA_0Q05632G	441
KB39_0B09880	rna-KASA_0Q05621G	538
KB39_0B09890	rna-KASA_0Q05610G	564
KB39_0B09900	rna-KASA_0Q05599G	343
KB39_0B09910	rna-KASA_0Q05588G	150
KB39_0B09920	rna-KASA_0Q05577G	459
KB39_0B09930	rna-KASA_0Q05566G	495
KB39_0B09940	rna-KASA_0Q05555G	351
KB39_0B09950	rna-KASA_0Q05544G	1090
###
KB39_0B02540	rna-KASA_0P03256G	1550	4520
KB39_0B02740	rna-KASA_0P03421G	1530
KB39_0B02920	rna-KASA_0P03608G	447
KB39_0B02930	rna-KASA_0P03619G	411
KB39_0B02940	rna-KASA_0P03641G	582
###
KB39_0B07870	rna-KASA_0O05632G	470	5976
KB39_0B07980	rna-KASA_0O05445G	2470
KB39_0B08010	rna-KASA_0O05390G	593
KB39_0B08190	rna-KASA_0O05137G	1390
KB39_0B08250	rna-KASA_0O05060G	376
KB39_0B08260	rna-KASA_0O05049G	677
###
KB39_0B09960	rna-KASA_0J02673G	678	82259
KB39_0B09970	rna-KASA_0J02684G	508
KB39_0B09980	rna-KASA_0J02695G	648
KB39_0B09990	rna-KASA_0J02706G	582
KB39_0B10010	rna-KASA_0J02728G	1100
KB39_0B10020	rna-KASA_0J02739G	1300
KB39_0B10030	rna-KASA_0J02750G	446
KB39_0B10040	rna-KASA_0J02761G	1150
KB39_0B10050	rna-KASA_0J02772G	133
KB39_0B10060	rna-KASA_0J02783G	104
KB39_0B10070	rna-KASA_0J02816G	218
[truncated: 3,169 more rows]

## Sheet: B
K. bulderi CBS8639 gene	K. africana gene	Overlap region (bp)	Synteny block size (bp)
###
KB39_0A00130	rna-XM_003955393.1	710	21620
KB39_0A00140	rna-XM_003955391.1	704
KB39_0A00150	rna-XM_003955390.1	221
KB39_0A00160	rna-XM_003955389.1	460
KB39_0A00170	rna-XM_003955388.1	283
KB39_0A00180	rna-XM_003955387.1	185
KB39_0A00190	rna-XM_003955386.1	689
KB39_0A00200	rna-XM_003955385.1	266
KB39_0A00210	rna-XM_003955384.1	460
KB39_0A00220	rna-XM_003955383.1	1390
KB39_0A00230	rna-XM_003955382.1	595
KB39_0A00240	rna-XM_003955381.1	99
KB39_0A00250	rna-XM_003955380.1	56
KB39_0A00260	rna-XM_003955379.1	286
KB39_0A00270	rna-XM_003955378.1	1450
KB39_0A00280	rna-XM_003955376.1	130
KB39_0A00290	rna-XM_003955374.1	460
KB39_0A00300	rna-XM_003955373.1	478
KB39_0A00320	rna-XM_003955371.1	370
KB39_0A00330	rna-XM_003955370.1	210
KB39_0A00350	rna-XM_003955369.1	188
KB39_0A00360	rna-XM_003955367.1	144
KB39_0A00370	rna-XM_003955366.1	213
KB39_0A00380	rna-XM_003955365.1	80
KB39_0A00390	rna-XM_003955364.1	405
KB39_0A00400	rna-XM_003955363.1	311
KB39_0A00410	rna-XM_003955362.1	245
KB39_0A00420	rna-XM_003955361.1	231
KB39_0A00440	rna-XM_003955360.1	232
KB39_0A00460	rna-XM_003955359.1	359
KB39_0A00480	rna-XM_003955357.1	607
KB39_0A00490	rna-XM_003955356.1	702
KB39_0A00500	rna-XM_003955355.1	557
KB39_0A00520	rna-XM_003955353.1	187
KB39_0A00530	rna-XM_003955352.1	493
KB39_0A00540	rna-XM_003955351.1	743
KB39_0A00550	rna-XM_003955350.1	451
KB39_0A00560	rna-XM_003955349.1	792
KB39_0A00570	rna-XM_003955348.1	225
KB39_0A00580	rna-XM_003955347.1	778
KB39_0A00590	rna-XM_003955346.1	892
KB39_0A00600	rna-XM_003955343.1	440
KB39_0A00610	rna-XM_003955342.1	98
KB39_0A00620	rna-XM_003955341.1	75
KB39_0A00630	rna-XM_003955340.1	109
KB39_0A00640	rna-XM_003955339.1	715
KB39_0A00650	rna-XM_003955338.1	123
KB39_0A00660	rna-XM_003955337.1	1110
KB39_0A00670	rna-XM_003955336.1	72
KB39_0A00680	rna-XM_003955335.1	50
KB39_0A00690	rna-XM_003955334.1	91
KB39_0A00700	rna-XM_003955333.1	400
###
KB39_0A01530	rna-XM_003954654.1	617	2149
KB39_0A01540	rna-XM_003954651.1	876
KB39_0A01550	rna-XM_003954649.1	204
KB39_0A01560	rna-XM_003954648.1	169
KB39_0A01570	rna-XM_003954647.1	283
###
KB39_0A01840	rna-XM_003954627.1	1080	9233
KB39_0A01850	rna-XM_003954628.1	378
KB39_0A01860	rna-XM_003954629.1	743
KB39_0A01880	rna-XM_003954630.1	2000
KB39_0A01890	rna-XM_003954631.1	2060
KB39_0A01900	rna-XM_003954632.1	294
KB39_0A01920	rna-XM_003954634.1	164
KB39_0A01930	rna-XM_003954635.1	927
KB39_0A01940	rna-XM_003954636.1	327
KB39_0A01950	rna-XM_003954637.1	1260
###
KB39_0A03430	rna-XM_003954825.1	688	12130
KB39_0A03440	rna-XM_003954824.1	239
KB39_0A03450	rna-XM_003954823.1	738
KB39_0A03460	rna-XM_003954822.1	334
KB39_0A03470	rna-XM_003954821.1	272
KB39_0A03480	rna-XM_003954819.1	109
KB39_0A03510	rna-XM_003954816.1	974
KB39_0A03520	rna-XM_003954815.1	440
KB39_0A03530	rna-XM_003954814.1	979
KB39_0A03540	rna-XM_003954813.1	610
KB39_0A03570	rna-XM_003954812.1	610
KB39_0A03580	rna-XM_003954811.1	723
KB39_0A03590	rna-XM_003954810.1	111
KB39_0A03600	rna-XM_003954809.1	163
KB39_0A03610	rna-XM_003954808.1	122
KB39_0A03630	rna-XM_003954807.1	645
KB39_0A03640	rna-XM_003954806.1	704
KB39_0A03650	rna-XM_003954805.1	898
KB39_0A03660	rna-XM_003954804.1	45
KB39_0A03670	rna-XM_003954803.1	87
KB39_0A03680	rna-XM_003954802.1	55
KB39_0A03690	rna-XM_003954801.1	640
KB39_0A03700	rna-XM_003954800.1	628
KB39_0A03710	rna-XM_003954799.1	267
KB39_0A03720	rna-XM_003954798.1	161
KB39_0A03730	rna-XM_003954796.1	99
KB39_0A03740	rna-XM_003954797.1	432
KB39_0A03760	rna-XM_003954795.1	357
###
KB39_0A04070	rna-XM_003954955.1	447	21237
KB39_0A04080	rna-XM_003954954.1	63
KB39_0A04090	rna-XM_003954953.1	323
KB39_0A04100	rna-XM_003954952.1	274
KB39_0A04110	rna-XM_003954951.1	2070
KB39_0A04130	rna-XM_003954949.1	220
KB39_0A04140	rna-XM_003954948.1	210
KB39_0A04150	rna-XM_003954947.1	340
KB39_0A04160	rna-XM_003954946.1	125
KB39_0A04170	rna-XM_003954945.1	174
KB39_0A04180	rna-XM_003954944.1	356
KB39_0A04190	rna-XM_003954943.1	329
KB39_0A04200	rna-XM_003954942.1	305
KB39_0A04210	rna-XM_003954941.1	190
KB39_0A04220	rna-XM_003954940.1	106
KB39_0A04230	rna-XM_003954939.1	139
KB39_0A04240	rna-XM_003954938.1	1790
KB39_0A04250	rna-XM_003954937.1	527
KB39_0A04260	rna-XM_003954936.1	134
KB39_0A04270	rna-XM_003954935.1	88
KB39_0A04280	rna-XM_003954934.1	247
KB39_0A04290	rna-XM_003954933.1	991
KB39_0A04300	rna-XM_003954932.1	976
KB39_0A04310	rna-XM_003954931.1	658
KB39_0A04320	rna-XM_003954930.1	1390
KB39_0A04330	rna-XM_003954928.1	708
KB39_0A04340	rna-XM_003954927.1	60
KB39_0A04350	rna-XM_003954926.1	158
KB39_0A04360	rna-XM_003954925.1	52
KB39_0A04380	rna-XM_003954924.1	810
KB39_0A04390	rna-XM_003954923.1	286
KB39_0A04400	rna-XM_003954922.1	1250
KB39_0A04410	rna-XM_003954920.1	332
KB39_0A04430	rna-XM_003954917.1	80
KB39_0A04440	rna-XM_003954916.1	302
KB39_0A04450	rna-XM_003954915.1	463
KB39_0A04460	rna-XM_003954914.1	527
KB39_0A04470	rna-XM_003954913.1	136
KB39_0A04480	rna-XM_003954911.1	145
KB39_0A04490	rna-XM_003954910.1	482
KB39_0A04500	rna-XM_003954909.1	2830
KB39_0A04510	rna-XM_003954908.1	144
###
KB39_0A06320	rna-XM_003955329.1	527	31370
KB39_0A06330	rna-XM_003955328.1	270
KB39_0A06340	rna-XM_003955327.1	1150
KB39_0A06350	rna-XM_003955326.1	340
KB39_0A06360	rna-XM_003955325.1	903
KB39_0A06370	rna-XM_003955324.1	1070
KB39_0A06380	rna-XM_003955323.1	474
KB39_0A06390	rna-XM_003955322.1	996
KB39_0A06400	rna-XM_003955321.1	145
KB39_0A06410	rna-XM_003955320.1	172
KB39_0A06420	rna-XM_003955319.1	342
KB39_0A06430	rna-XM_003955318.1	724
KB39_0A06450	rna-XM_003955316.1	656
KB39_0A06460	rna-XM_003955315.1	520
KB39_0A06480	rna-XM_003955313.1	531
KB39_0A06490	rna-XM_003955312.1	291
KB39_0A06500	rna-XM_003955311.1	531
KB39_0A06510	rna-XM_003955310.1	157
KB39_0A06520	rna-XM_003955309.1	639
KB39_0A06530	rna-XM_003955308.1	928
KB39_0A06540	rna-XM_003955307.1	147
KB39_0A06550	rna-XM_003955306.1	446
KB39_0A06580	rna-XM_003955303.1	123
KB39_0A06590	rna-XM_003955302.1	765
KB39_0A06600	rna-XM_003955301.1	111
KB39_0A06630	rna-XM_003955298.1	2410
KB39_0A06650	rna-XM_003955296.1	917
KB39_0A06660	rna-XM_003955295.1	237
KB39_0A06670	rna-XM_003955294.1	534
KB39_0A06680	rna-XM_003955293.1	525
KB39_0A06690	rna-XM_003955292.1	386
KB39_0A06700	rna-XM_003955291.1	90
KB39_0A06710	rna-XM_003955290.1	384
KB39_0A06730	rna-XM_003955288.1	64
KB39_0A06740	rna-XM_003955286.1	160
KB39_0A06750	rna-XM_003955285.1	1440
KB39_0A06760	rna-XM_003955284.1	857
KB39_0A06770	rna-XM_003955283.1	324
KB39_0A06780	rna-XM_003955282.1	1520
KB39_0A06800	rna-XM_003955280.1	318
KB39_0A06820	rna-XM_003955278.1	446
KB39_0A06830	rna-XM_003955277.1	307
KB39_0A06840	rna-XM_003955276.1	786
KB39_0A06850	rna-XM_003955275.1	342
KB39_0A06860	rna-XM_003955274.1	814
KB39_0A06870	rna-XM_003955273.1	213
KB39_0A06880	rna-XM_003955272.1	451
KB39_0A06890	rna-XM_003955271.1	375
KB39_0A06900	rna-XM_003955270.1	64
KB39_0A06910	rna-XM_003955269.1	582
KB39_0A06930	rna-XM_003955267.1	321
KB39_0A06940	rna-XM_003955266.1	386
KB39_0A06950	rna-XM_003955265.1	166
KB39_0A06960	rna-XM_003955264.1	126
KB39_0A06970	rna-XM_003955263.1	88
KB39_0A06980	rna-XM_003955262.1	152
KB39_0A06990	rna-XM_003955261.1	183
KB39_0A07000	rna-XM_003955260.1	1040
KB39_0A07010	rna-XM_003955259.1	63
KB39_0A07020	rna-XM_003955258.1	438
KB39_0A07030	rna-XM_003955257.1	743
KB39_0A07040	rna-XM_003955256.1	160
###
KB39_0A09730	rna-XM_003954981.1	569	23232
KB39_0A09740	rna-XM_003954982.1	1010
KB39_0A09750	rna-XM_003954983.1	361
KB39_0A09760	rna-XM_003954984.1	1180
KB39_0A09770	rna-XM_003954985.1	56
KB39_0A09780	rna-XM_003954986.1	204
KB39_0A09790	rna-XM_003954988.1	68
KB39_0A09800	rna-XM_003954989.1	74
KB39_0A09810	rna-XM_003954990.1	658
KB39_0A09820	rna-XM_003954991.1	489
KB39_0A09840	rna-XM_003954994.1	253
KB39_0A09850	rna-XM_003954995.1	930
KB39_0A09860	rna-XM_003954996.1	402
KB39_0A09870	rna-XM_003954997.1	149
KB39_0A09880	rna-XM_003954999.1	803
KB39_0A09890	rna-XM_003955000.1	123
KB39_0A09900	rna-XM_003955002.1	824
KB39_0A09910	rna-XM_003955003.1	213
KB39_0A09920	rna-XM_003955004.1	762
KB39_0A09930	rna-XM_003955005.1	96
KB39_0A09940	rna-XM_003955006.1	1040
KB39_0A09950	rna-XM_003955007.1	123
KB39_0A09960	rna-XM_003955008.1	244
KB39_0A09970	rna-XM_003955009.1	259
KB39_0A09980	rna-XM_003955010.1	327
KB39_0A09990	rna-XM_003955011.1	620
KB39_0A10000	rna-XM_003955012.1	376
KB39_0A10010	rna-XM_003955013.1	198
KB39_0A10020	rna-XM_003955014.1	266
KB39_0A10030	rna-XM_003955015.1	142
KB39_0A10040	rna-XM_003955016.1	1040
KB39_0A10050	rna-XM_003955017.1	1270
KB39_0A10060	rna-XM_003955018.1	719
KB39_0A10070	rna-XM_003955019.1	188
KB39_0A10080	rna-XM_003955020.1	1880
KB39_0A10090	rna-XM_003955021.1	212
KB39_0A10100	rna-XM_003955022.1	1120
KB39_0A10120	rna-XM_003955023.1	210
KB39_0A10130	rna-XM_003955024.1	599
KB39_0A10140	rna-XM_003955025.1	833
KB39_0A10150	rna-XM_003955026.1	115
KB39_0A10160	rna-XM_003955027.1	394
KB39_0A10170	rna-XM_003955028.1	357
KB39_0A10180	rna-XM_003955029.1	976
KB39_0A10190	rna-XM_003955030.1	500
###
KB39_0A10890	rna-XM_003955291.1	87	4179
KB39_0A10920	rna-XM_003955298.1	2400
KB39_0A11030	rna-XM_003955316.1	642
KB39_0A11040	rna-XM_003955327.1	1050
###
KB39_0A03640	rna-XM_003955775.1	550	8021
KB39_0A03690	rna-XM_003955771.1	504
KB39_0A03750	rna-XM_003955748.1	478
KB39_0A03790	rna-XM_003955758.1	1010
KB39_0A03830	rna-XM_003955743.1	1300
KB39_0A03870	rna-XM_003955738.1	546
KB39_0A03890	rna-XM_003955737.1	1400
KB39_0A04090	rna-XM_003955724.1	323
KB39_0A04120	rna-XM_003955723.1	1910
###
KB39_0A07050	rna-XM_003955417.1	689	8801
KB39_0A07060	rna-XM_003955418.1	157
KB39_0A07070	rna-XM_003955419.1	179
KB39_0A07080	rna-XM_003955420.1	1800
KB39_0A07090	rna-XM_003955421.1	474
KB39_0A07100	rna-XM_003955422.1	683
KB39_0A07110	rna-XM_003955423.1	319
KB39_0A07120	rna-XM_003955424.1	555
KB39_0A07130	rna-XM_003955425.1	822
KB39_0A07140	rna-XM_003955426.1	128
KB39_0A07150	rna-XM_003955427.1	930
KB39_0A07160	rna-XM_003955428.1	210
KB39_0A07170	rna-XM_003955429.1	58
KB39_0A07180	rna-XM_003955430.1	53
KB39_0A07210	rna-XM_003955431.1	438
KB39_0A07230	rna-XM_003955432.1	481
KB39_0A07240	rna-XM_003955433.1	245
KB39_0A07250	rna-XM_003955434.1	580
###
KB39_0A07260	rna-XM_003956001.1	88	3258
KB39_0A07270	rna-XM_003956000.1	602
KB39_0A07290	rna-XM_003955998.1	234
KB39_0A07300	rna-XM_003955997.1	149
KB39_0A07310	rna-XM_003955996.1	183
KB39_0A07320	rna-XM_003955995.1	119
KB39_0A07330	rna-XM_003955994.1	414
KB39_0A07340	rna-XM_003955993.1	108
KB39_0A07350	rna-XM_003955992.1	468
KB39_0A07360	rna-XM_003955991.1	90
KB39_0A07370	rna-XM_003955990.1	64
KB39_0A07380	rna-XM_003955989.1	212
KB39_0A07390	rna-XM_003955988.1	527
###
KB39_0A07770	rna-XM_003955492.1	843	6942
KB39_0A07790	rna-XM_003955493.1	642
KB39_0A07800	rna-XM_003955494.1	379
KB39_0A07850	rna-XM_003955501.1	1240
KB39_0A07960	rna-XM_003955512.1	938
KB39_0A08030	rna-XM_003955518.1	504
KB39_0A08070	rna-XM_003955520.1	2160
KB39_0A08120	rna-XM_003955525.1	236
###
KB39_0A00740	rna-XM_003956221.1	466	7790
KB39_0A00940	rna-XM_003956202.1	770
KB39_0A01060	rna-XM_003956193.1	133
KB39_0A01080	rna-XM_003956191.1	446
KB39_0A01180	rna-XM_003956181.1	931
KB39_0A01190	rna-XM_003956177.1	185
KB39_0A01230	rna-XM_003956172.1	206
KB39_0A01270	rna-XM_003956170.1	1050
KB39_0A01290	rna-XM_003956167.1	204
KB39_0A01340	rna-XM_003956165.1	971
KB39_0A01370	rna-XM_003956161.1	890
KB39_0A01420	rna-XM_003956158.1	508
KB39_0A01430	rna-XM_003956159.1	509
KB39_0A01500	rna-XM_003956154.1	115
KB39_0A01670	rna-XM_003956147.1	406
###
KB39_0A01860	rna-XM_003956124.1	579	3775
KB39_0A01920	rna-XM_003956130.1	130
KB39_0A01950	rna-XM_003956121.1	1230
KB39_0A02050	rna-XM_003956116.1	119
KB39_0A02080	rna-XM_003956113.1	433
KB39_0A02110	rna-XM_003956109.1	446
KB39_0A02120	rna-XM_003956107.1	171
KB39_0A02130	rna-XM_003956105.1	667
###
KB39_0A05950	rna-XM_003956258.1	80	1858
KB39_0A05960	rna-XM_003956259.1	463
KB39_0A05970	rna-XM_003956260.1	72
KB39_0A05980	rna-XM_003956261.1	549
KB39_0A05990	rna-XM_003956262.1	163
KB39_0A06000	rna-XM_003956263.1	174
KB39_0A06010	rna-XM_003956264.1	168
KB39_0A06020	rna-XM_003956265.1	98
KB39_0A06030	rna-XM_003956266.1	91
###
KB39_0A08620	rna-XM_003956286.1	1050	7322
KB39_0A08630	rna-XM_003956285.1	71
KB39_0A08640	rna-XM_003956284.1	618
KB39_0A08650	rna-XM_003956283.1	169
KB39_0A08660	rna-XM_003956282.1	1240
KB39_0A08670	rna-XM_003956281.1	716
KB39_0A08680	rna-XM_003956280.1	187
KB39_0A08690	rna-XM_003956279.1	332
KB39_0A08700	rna-XM_003956278.1	125
KB39_0A08710	rna-XM_003956277.1	686
KB39_0A08720	rna-XM_003956276.1	223
KB39_0A08730	rna-XM_003956275.1	152
KB39_0A08750	rna-XM_003956273.1	220
KB39_0A08760	rna-XM_003956272.1	155
KB39_0A08770	rna-XM_003956271.1	88
KB39_0A08780	rna-XM_003956270.1	1290
###
KB39_0A09170	rna-XM_003956323.1	83	7702
KB39_0A09180	rna-XM_003956325.1	607
KB39_0A09190	rna-XM_003956326.1	609
KB39_0A09200	rna-XM_003956328.1	1230
KB39_0A09210	rna-XM_003956329.1	278
KB39_0A09220	rna-XM_003956330.1	171
KB39_0A09230	rna-XM_003956331.1	247
KB39_0A09240	rna-XM_003956332.1	163
KB39_0A09250	rna-XM_003956346.1	82
KB39_0A09260	rna-XM_003956344.1	61
KB39_0A09270	rna-XM_003956343.1	1620
KB39_0A09280	rna-XM_003956342.1	150
KB39_0A09290	rna-XM_003956341.1	645
KB39_0A09300	rna-XM_003956340.1	421
KB39_0A09310	rna-XM_003956339.1	101
KB39_0A09320	rna-XM_003956338.1	748
KB39_0A09330	rna-XM_003956337.1	99
KB39_0A09340	rna-XM_003956336.1	387
###
KB39_0A09460	rna-XM_003956229.1	99	11807
KB39_0A09470	rna-XM_003956231.1	381
KB39_0A09470	rna-XM_003956242.1	346
KB39_0A09480	rna-XM_003956232.1	248
KB39_0A09490	rna-XM_003956233.1	112
KB39_0A09510	rna-XM_003956227.1	1350
KB39_0A09520	rna-XM_003956226.1	209
KB39_0A09530	rna-XM_003956225.1	52
KB39_0A09550	rna-XM_003956223.1	800
KB39_0A09560	rna-XM_003956222.1	1370
KB39_0A09570	rna-XM_003956221.1	438
KB39_0A09580	rna-XM_003956220.1	1220
KB39_0A09590	rna-XM_003956219.1	304
KB39_0A09600	rna-XM_003956218.1	337
KB39_0A09610	rna-XM_003956217.1	827
KB39_0A09620	rna-XM_003956216.1	311
KB39_0A09630	rna-XM_003956215.1	454
KB39_0A09640	rna-XM_003956214.1	64
KB39_0A09650	rna-XM_003956213.1	1640
KB39_0A09660	rna-XM_003956212.1	172
KB39_0A09680	rna-XM_003956210.1	345
KB39_0A09700	rna-XM_003956208.1	678
KB39_0A09710	rna-XM_003956207.1	50
###
KB39_0A10260	rna-XM_003956132.1	479	3178
KB39_0A10280	rna-XM_003956130.1	136
KB39_0A10290	rna-XM_003956129.1	85
KB39_0A10310	rna-XM_003956127.1	147
KB39_0A10320	rna-XM_003956126.1	661
KB39_0A10330	rna-XM_003956125.1	441
KB39_0A10340	rna-XM_003956124.1	459
KB39_0A10350	rna-XM_003956123.1	101
KB39_0A10360	rna-XM_003956122.1	669
###
KB39_0A03770	rna-XM_003956903.1	405	10720
KB39_0A03780	rna-XM_003956902.1	85
KB39_0A03790	rna-XM_003956901.1	1210
KB39_0A03800	rna-XM_003956900.1	136
KB39_0A03820	rna-XM_003956898.1	94
KB39_0A03830	rna-XM_003956897.1	1420
KB39_0A03850	rna-XM_003956894.1	158
KB39_0A03870	rna-XM_003956892.1	530
KB39_0A03880	rna-XM_003956891.1	527
KB39_0A03890	rna-XM_003956890.1	1410
KB39_0A03900	rna-XM_003956889.1	101
KB39_0A03910	rna-XM_003956888.1	221
KB39_0A03920	rna-XM_003956887.1	610
KB39_0A03930	rna-XM_003956886.1	131
KB39_0A03950	rna-XM_003956884.1	1750
KB39_0A03960	rna-XM_003956883.1	731
KB39_0A04020	rna-XM_003956881.1	179
KB39_0A04030	rna-XM_003956880.1	582
KB39_0A04040	rna-XM_003956878.1	75
KB39_0A04050	rna-XM_003956877.1	115
KB39_0A04060	rna-XM_003956876.1	250
###
KB39_0A05780	rna-XM_003957162.1	533	9235
KB39_0A05790	rna-XM_003957163.1	1230
KB39_0A05800	rna-XM_003957164.1	386
KB39_0A05810	rna-XM_003957165.1	172
KB39_0A05820	rna-XM_003957166.1	862
KB39_0A05830	rna-XM_003957167.1	351
KB39_0A05840	rna-XM_003957168.1	794
KB39_0A05850	rna-XM_003957169.1	435
KB39_0A05860	rna-XM_003957170.1	612
KB39_0A05870	rna-XM_003957171.1	860
KB39_0A05880	rna-XM_003957172.1	310
KB39_0A05890	rna-XM_003957173.1	122
KB39_0A05900	rna-XM_003957174.1	476
KB39_0A05910	rna-XM_003957175.1	405
KB39_0A05920	rna-XM_003957176.1	522
KB39_0A05930	rna-XM_003957177.1	1050
KB39_0A05940	rna-XM_003957178.1	115
###
KB39_0A06130	rna-XM_003957125.1	451	10497
KB39_0A06140	rna-XM_003957124.1	356
KB39_0A06150	rna-XM_003957123.1	2760
KB39_0A06160	rna-XM_003957122.1	270
KB39_0A06170	rna-XM_003957121.1	75
KB39_0A06180	rna-XM_003957120.1	255
KB39_0A06190	rna-XM_003957119.1	806
KB39_0A06200	rna-XM_003957117.1	381
KB39_0A06210	rna-XM_003957116.1	275
KB39_0A06220	rna-XM_003957115.1	61
KB39_0A06230	rna-XM_003957114.1	83
KB39_0A06240	rna-XM_003957113.1	218
KB39_0A06250	rna-XM_003957112.1	435
KB39_0A06260	rna-XM_003957110.1	713
KB39_0A06270	rna-XM_003957109.1	933
KB39_0A06280	rna-XM_003957108.1	1460
KB39_0A06290	rna-XM_003957107.1	370
KB39_0A06300	rna-XM_003957106.1	176
KB39_0A06310	rna-XM_003957105.1	419
###
KB39_0A07400	rna-XM_003957137.1	678	6928
KB39_0A07410	rna-XM_003957136.1	329
KB39_0A07420	rna-XM_003957135.1	625
KB39_0A07430	rna-XM_003957134.1	538
KB39_0A07440	rna-XM_003957133.1	527
KB39_0A07450	rna-XM_003957132.1	244
KB39_0A07460	rna-XM_003957131.1	527
KB39_0A07470	rna-XM_003957130.1	218
KB39_0A07480	rna-XM_003957129.1	1110
KB39_0A07500	rna-XM_003957128.1	789
KB39_0A07510	rna-XM_003957127.1	1030
KB39_0A07520	rna-XM_003957126.1	313
###
KB39_0A08810	rna-XM_003957224.1	1000	12367
KB39_0A08820	rna-XM_003957226.1	207
KB39_0A08830	rna-XM_003957227.1	157
KB39_0A08840	rna-XM_003957228.1	670
KB39_0A08850	rna-XM_003957229.1	735
KB39_0A08860	rna-XM_003957230.1	69
KB39_0A08880	rna-XM_003957231.1	511
KB39_0A08910	rna-XM_003957233.1	251
KB39_0A08920	rna-XM_003957234.1	174
KB39_0A08930	rna-XM_003957236.1	3970
KB39_0A08960	rna-XM_003957237.1	176
KB39_0A08970	rna-XM_003957238.1	436
KB39_0A08980	rna-XM_003957239.1	712
KB39_0A08990	rna-XM_003957240.1	454
KB39_0A09000	rna-XM_003957241.1	338
KB39_0A09010	rna-XM_003957242.1	762
KB39_0A09020	rna-XM_003957243.1	93
KB39_0A09030	rna-XM_003957244.1	332
KB39_0A09040	rna-XM_003957245.1	1050
KB39_0A09060	rna-XM_003957246.1	270
###
KB39_0A10200	rna-XM_003957138.1	123	658
KB39_0A10220	rna-XM_003957139.1	169
KB39_0A10230	rna-XM_003957140.1	209
KB39_0A10250	rna-XM_003957142.1	157
###
KB39_0A01590	rna-XM_003957343.1	447	8413
KB39_0A01600	rna-XM_003957344.1	438
KB39_0A01610	rna-XM_003957345.1	726
KB39_0A01620	rna-XM_003957346.1	421
KB39_0A01640	rna-XM_003957347.1	496
KB39_0A01650	rna-XM_003957348.1	289
KB39_0A01690	rna-XM_003957352.1	125
KB39_0A01700	rna-XM_003957353.1	361
KB39_0A01710	rna-XM_003957354.1	194
KB39_0A01720	rna-XM_003957355.1	139
KB39_0A01730	rna-XM_003957356.1	947
KB39_0A01750	rna-XM_003957357.1	1460
KB39_0A01760	rna-XM_003957359.1	531
KB39_0A01770	rna-XM_003957360.1	391
KB39_0A01780	rna-XM_003957361.1	337
KB39_0A01790	rna-XM_003957362.1	262
KB39_0A01800	rna-XM_003957363.1	82
KB39_0A01820	rna-XM_003957365.1	558
KB39_0A01830	rna-XM_003957366.1	209
###
KB39_0A05290	rna-XM_003957602.1	264	21031
KB39_0A05300	rna-XM_003957603.1	258
KB39_0A05310	rna-XM_003957604.1	3270
KB39_0A05320	rna-XM_003957605.1	522
KB39_0A05340	rna-XM_003957607.1	335
KB39_0A05360	rna-XM_003957608.1	60
KB39_0A05370	rna-XM_003957609.1	83
KB39_0A05380	rna-XM_003957610.1	745
KB39_0A05390	rna-XM_003957611.1	109
KB39_0A05410	rna-XM_003957613.1	179
KB39_0A05420	rna-XM_003957614.1	149
KB39_0A05430	rna-XM_003957615.1	242
KB39_0A05440	rna-XM_003957616.1	169
KB39_0A05450	rna-XM_003957617.1	566
KB39_0A05460	rna-XM_003957618.1	75
KB39_0A05480	rna-XM_003957619.1	194
KB39_0A05490	rna-XM_003957620.1	90
KB39_0A05500	rna-XM_003957622.1	492
KB39_0A05510	rna-XM_003957630.1	381
KB39_0A05520	rna-XM_003957629.1	677
KB39_0A05530	rna-XM_003957628.1	950
KB39_0A05540	rna-XM_003957627.1	508
KB39_0A05550	rna-XM_003957625.1	125
KB39_0A05560	rna-XM_003957624.1	201
KB39_0A05570	rna-XM_003957623.1	808
KB39_0A05580	rna-XM_003957632.1	251
KB39_0A05590	rna-XM_003957633.1	791
KB39_0A05600	rna-XM_003957634.1	485
KB39_0A05610	rna-XM_003957635.1	604
KB39_0A05620	rna-XM_003957636.1	754
KB39_0A05630	rna-XM_003957637.1	108
KB39_0A05640	rna-XM_003957638.1	64
KB39_0A05650	rna-XM_003957639.1	460
KB39_0A05660	rna-XM_003957640.1	832
KB39_0A05670	rna-XM_003957641.1	171
KB39_0A05680	rna-XM_003957643.1	77
KB39_0A05690	rna-XM_003957644.1	2850
KB39_0A05700	rna-XM_003957645.1	232
KB39_0A05710	rna-XM_003957646.1	191
KB39_0A05720	rna-XM_003957647.1	145
KB39_0A05730	rna-XM_003957648.1	444
KB39_0A05740	rna-XM_003957649.1	1120
###
KB39_0A08870	rna-XM_003957640.1	934	5857
KB39_0A08940	rna-XM_003957626.1	1370
KB39_0A09070	rna-XM_003957607.1	313
KB39_0A09100	rna-XM_003957604.1	3240
###
KB39_0A01030	rna-XM_003957891.1	152	23020
KB39_0A01040	rna-XM_003957892.1	319
KB39_0A01050	rna-XM_003957893.1	212
KB39_0A01070	rna-XM_003957895.1	125
KB39_0A01080	rna-XM_003957896.1	421
KB39_0A01090	rna-XM_003957897.1	125
KB39_0A01100	rna-XM_003957898.1	1090
KB39_0A01110	rna-XM_003957899.1	631
KB39_0A01120	rna-XM_003957900.1	391
KB39_0A01130	rna-XM_003957901.1	474
KB39_0A01140	rna-XM_003957902.1	220
KB39_0A01150	rna-XM_003957903.1	79
KB39_0A01170	rna-XM_003957905.1	642
KB39_0A01180	rna-XM_003957907.1	1110
KB39_0A01190	rna-XM_003957909.1	259
KB39_0A01210	rna-XM_003957911.1	500
KB39_0A01220	rna-XM_003957912.1	465
KB39_0A01240	rna-XM_003957913.1	237
KB39_0A01250	rna-XM_003957914.1	487
KB39_0A01260	rna-XM_003957915.1	541
KB39_0A01270	rna-XM_003957917.1	1020
KB39_0A01280	rna-XM_003957918.1	509
KB39_0A01290	rna-XM_003957919.1	251
KB39_0A01300	rna-XM_003957920.1	1250
KB39_0A01310	rna-XM_003957921.1	353
KB39_0A01320	rna-XM_003957922.1	1830
KB39_0A01330	rna-XM_003957923.1	174
KB39_0A01340	rna-XM_003957924.1	1280
KB39_0A01360	rna-XM_003957925.1	1340
KB39_0A01380	rna-XM_003957927.1	1380
KB39_0A01390	rna-XM_003957928.1	337
KB39_0A01400	rna-XM_003957929.1	119
KB39_0A01410	rna-XM_003957930.1	258
KB39_0A01420	rna-XM_003957931.1	519
KB39_0A01430	rna-XM_003957932.1	500
KB39_0A01440	rna-XM_003957933.1	955
KB39_0A01450	rna-XM_003957934.1	326
KB39_0A01460	rna-XM_003957935.1	617
KB39_0A01480	rna-XM_003957937.1	465
KB39_0A01490	rna-XM_003957938.1	329
KB39_0A01500	rna-XM_003957939.1	120
KB39_0A01510	rna-XM_003957940.1	311
KB39_0A01520	rna-XM_003957941.1	297
###
KB39_0A02380	rna-XM_003957990.1	194	13948
KB39_0A02390	rna-XM_003957991.1	740
KB39_0A02400	rna-XM_003957992.1	1350
KB39_0A02410	rna-XM_003957993.1	119
KB39_0A02520	rna-XM_003957989.1	1340
KB39_0A02530	rna-XM_003957987.1	2150
KB39_0A02540	rna-XM_003957986.1	158
KB39_0A02550	rna-XM_003957985.1	478
KB39_0A02560	rna-XM_003957984.1	329
KB39_0A02570	rna-XM_003957983.1	1350
KB39_0A02580	rna-XM_003957982.1	160
KB39_0A02590	rna-XM_003957956.1	870
KB39_0A02600	rna-XM_003957957.1	511
KB39_0A02630	rna-XM_003957959.1	172
KB39_0A02640	rna-XM_003957960.1	375
KB39_0A02650	rna-XM_003957961.1	2400
KB39_0A02660	rna-XM_003957962.1	242
KB39_0A02780	rna-XM_003957963.1	1010
###
KB39_0A06630	rna-XM_003957708.1	2390	3132
KB39_0A06700	rna-XM_003957710.1	85
KB39_0A06710	rna-XM_003957712.1	327
KB39_0A06800	rna-XM_003957718.1	330
###
KB39_0A10710	rna-XM_003957729.1	126	11516
KB39_0A10720	rna-XM_003957728.1	255
KB39_0A10730	rna-XM_003957727.1	392
KB39_0A10740	rna-XM_003957726.1	69
KB39_0A10760	rna-XM_003957724.1	297
KB39_0A10770	rna-XM_003957722.1	310
KB39_0A10780	rna-XM_003957721.1	160
KB39_0A10790	rna-XM_003957720.1	1350
KB39_0A10800	rna-XM_003957719.1	221
KB39_0A10810	rna-XM_003957718.1	387
KB39_0A10830	rna-XM_003957717.1	171
KB39_0A10840	rna-XM_003957716.1	223
KB39_0A10850	rna-XM_003957715.1	61
KB39_0A10880	rna-XM_003957711.1	555
KB39_0A10890	rna-XM_003957710.1	111
KB39_0A10900	rna-XM_003957709.1	410
KB39_0A10920	rna-XM_003957708.1	2360
KB39_0A10930	rna-XM_003957707.1	349
KB39_0A10940	rna-XM_003957706.1	362
KB39_0A10950	rna-XM_003957704.1	302
KB39_0A10960	rna-XM_003957703.1	98
KB39_0A10970	rna-XM_003957702.1	474
KB39_0A10980	rna-XM_003957701.1	182
KB39_0A10990	rna-XM_003957700.1	675
KB39_0A11000	rna-XM_003957699.1	1080
KB39_0A11050	rna-XM_003957697.1	536
###
KB39_0A00730	rna-XM_003958247.1	193	10736
KB39_0A00740	rna-XM_003958249.1	419
KB39_0A00750	rna-XM_003958250.1	307
KB39_0A00760	rna-XM_003958251.1	125
KB39_0A00770	rna-XM_003958252.1	542
KB39_0A00790	rna-XM_003958254.1	45
KB39_0A00800	rna-XM_003958255.1	519
KB39_0A00820	rna-XM_003958256.1	71
KB39_0A00830	rna-XM_003958257.1	471
KB39_0A00840	rna-XM_003958258.1	58
KB39_0A00850	rna-XM_003958259.1	133
KB39_0A00860	rna-XM_003958260.1	625
KB39_0A00870	rna-XM_003958261.1	316
KB39_0A00880	rna-XM_003958262.1	1120
KB39_0A00890	rna-XM_003958263.1	1320
KB39_0A00900	rna-XM_003958264.1	1270
KB39_0A00910	rna-XM_003958265.1	250
KB39_0A00920	rna-XM_003958266.1	704
KB39_0A00950	rna-XM_003958267.1	299
KB39_0A00960	rna-XM_003958268.1	88
KB39_0A00970	rna-XM_003958269.1	164
KB39_0A00980	rna-XM_003958271.1	313
KB39_0A00990	rna-XM_003958272.1	221
KB39_0A01000	rna-XM_003958273.1	122
KB39_0A01010	rna-XM_003958274.1	927
KB39_0A01020	rna-XM_003958275.1	114
###
KB39_0A08440	rna-XM_003958417.1	64	4502
KB39_0A08450	rna-XM_003958416.1	304
KB39_0A08470	rna-XM_003958415.1	119
KB39_0A08480	rna-XM_003958413.1	119
KB39_0A08490	rna-XM_003958412.1	206
KB39_0A08500	rna-XM_003958411.1	1600
KB39_0A08510	rna-XM_003958410.1	912
KB39_0A08520	rna-XM_003958409.1	408
KB39_0A08530	rna-XM_003958407.1	152
KB39_0A08540	rna-XM_003958406.1	169
KB39_0A08550	rna-XM_003958405.1	236
KB39_0A08560	rna-XM_003958404.1	119
KB39_0A08570	rna-XM_003958403.1	94
###
KB39_0A09960	rna-XM_003958361.1	247	2299
KB39_0A10040	rna-XM_003958364.1	1070
KB39_0A10140	rna-XM_003958370.1	609
KB39_0A10190	rna-XM_003958385.1	373
###
KB39_0A10500	rna-XM_003958234.1	239	5959
KB39_0A10510	rna-XM_003958233.1	256
KB39_0A10530	rna-XM_003958232.1	1600
KB39_0A10540	rna-XM_003958231.1	239
KB39_0A10550	rna-XM_003958230.1	329
KB39_0A10560	rna-XM_003958229.1	161
KB39_0A10570	rna-XM_003958228.1	963
KB39_0A10580	rna-XM_003958227.1	1010
KB39_0A10590	rna-XM_003958226.1	780
KB39_0A10600	rna-XM_003958225.1	123
KB39_0A10620	rna-XM_003958224.1	209
KB39_0A10630	rna-XM_003958223.1	50
###
KB39_0A10640	rna-XM_003958147.1	259	2471
KB39_0A10650	rna-XM_003958148.1	307
KB39_0A10660	rna-XM_003958149.1	849
KB39_0A10670	rna-XM_003958150.1	88
KB39_0A10690	rna-XM_003958151.1	484
KB39_0A10700	rna-XM_003958152.1	484
###
KB39_0A01980	rna-XM_003958632.1	558	19946
KB39_0A01990	rna-XM_003958631.1	340
KB39_0A02000	rna-XM_003958630.1	182
KB39_0A02020	rna-XM_003958628.1	272
KB39_0A02030	rna-XM_003958627.1	707
KB39_0A02040	rna-XM_003958626.1	602
KB39_0A02050	rna-XM_003958625.1	117
KB39_0A02060	rna-XM_003958624.1	283
KB39_0A02070	rna-XM_003958623.1	549
KB39_0A02080	rna-XM_003958622.1	591
KB39_0A02090	rna-XM_003958621.1	55
KB39_0A02100	rna-XM_003958620.1	194
KB39_0A02110	rna-XM_003958619.1	395
KB39_0A02120	rna-XM_003958618.1	232
KB39_0A02130	rna-XM_003958617.1	658
KB39_0A02140	rna-XM_003958616.1	164
KB39_0A02150	rna-XM_003958615.1	240
KB39_0A02160	rna-XM_003958614.1	125
KB39_0A02190	rna-XM_003958612.1	220
KB39_0A02210	rna-XM_003958611.1	745
KB39_0A02220	rna-XM_003958609.1	451
KB39_0A02230	rna-XM_003958608.1	691
KB39_0A02240	rna-XM_003958607.1	152
KB39_0A02250	rna-XM_003958606.1	810
KB39_0A02260	rna-XM_003958605.1	644
KB39_0A02270	rna-XM_003958604.1	348
KB39_0A02280	rna-XM_003958603.1	375
KB39_0A02290	rna-XM_003958602.1	79
KB39_0A02300	rna-XM_003958601.1	232
KB39_0A02310	rna-XM_003958600.1	398
KB39_0A02320	rna-XM_003958599.1	493
KB39_0A02330	rna-XM_003958598.1	441
KB39_0A02340	rna-XM_003958597.1	131
KB39_0A02350	rna-XM_003958596.1	664
KB39_0A02360	rna-XM_003958595.1	504
KB39_0A02370	rna-XM_003958594.1	85
KB39_0A02420	rna-XM_003958583.1	1220
KB39_0A02430	rna-XM_003958582.1	365
KB39_0A02440	rna-XM_003958581.1	264
KB39_0A02450	rna-XM_003958580.1	1910
KB39_0A02460	rna-XM_003958579.1	68
KB39_0A02480	rna-XM_003958576.1	168
KB39_0A02490	rna-XM_003958575.1	1860
KB39_0A02500	rna-XM_003958574.1	364
###
KB39_0A05090	rna-XM_003958851.1	1210	13036
KB39_0A05100	rna-XM_003958852.1	1300
KB39_0A05100	rna-XM_003958863.1	1300
KB39_0A05110	rna-XM_003958862.1	634
KB39_0A05120	rna-XM_003958861.1	876
KB39_0A05130	rna-XM_003958860.1	206
KB39_0A05140	rna-XM_003958859.1	1080
KB39_0A05150	rna-XM_003958858.1	373
KB39_0A05170	rna-XM_003958857.1	761
KB39_0A05180	rna-XM_003958856.1	80
KB39_0A05190	rna-XM_003958855.1	1510
KB39_0A05210	rna-XM_003958851.1	1210
KB39_0A05230	rna-XM_003958850.1	194
KB39_0A05240	rna-XM_003958849.1	248
KB39_0A05250	rna-XM_003958848.1	296
KB39_0A05260	rna-XM_003958847.1	277
KB39_0A05270	rna-XM_003958846.1	61
KB39_0A05280	rna-XM_003958845.1	1420
###
KB39_0A02730	rna-XM_003959134.1	64	21344
KB39_0A02790	rna-XM_003959137.1	563
KB39_0A02800	rna-XM_003959136.1	1240
KB39_0A02810	rna-XM_003959135.1	108
KB39_0A02820	rna-XM_003959133.1	1350
KB39_0A02830	rna-XM_003959132.1	308
KB39_0A02840	rna-XM_003959131.1	138
KB39_0A02850	rna-XM_003959130.1	315
KB39_0A02860	rna-XM_003959129.1	2480
KB39_0A02870	rna-XM_003959127.1	1570
KB39_0A02880	rna-XM_003959126.1	517
KB39_0A02890	rna-XM_003959125.1	1200
KB39_0A02900	rna-XM_003959124.1	1070
KB39_0A02910	rna-XM_003959123.1	865
KB39_0A02920	rna-XM_003959121.1	1260
KB39_0A02930	rna-XM_003959119.1	908
KB39_0A02940	rna-XM_003959118.1	204
KB39_0A02950	rna-XM_003959117.1	987
KB39_0A02960	rna-XM_003959113.1	296
KB39_0A02970	rna-XM_003959115.1	163
KB39_0A02990	rna-XM_003959105.1	174
KB39_0A03000	rna-XM_003959106.1	99
KB39_0A03010	rna-XM_003959107.1	85
KB39_0A03020	rna-XM_003959108.1	98
KB39_0A03050	rna-XM_003959104.1	661
KB39_0A03060	rna-XM_003959109.1	511
KB39_0A03070	rna-XM_003959110.1	1980
KB39_0A03090	rna-XM_003959103.1	402
KB39_0A03100	rna-XM_003959102.1	152
KB39_0A03110	rna-XM_003959101.1	974
KB39_0A03120	rna-XM_003959100.1	496
KB39_0A03130	rna-XM_003959099.1	106
###
KB39_0A03140	rna-XM_003958998.1	2230	15077
KB39_0A03150	rna-XM_003959000.1	539
KB39_0A03170	rna-XM_003959002.1	161
KB39_0A03180	rna-XM_003959003.1	96
KB39_0A03190	rna-XM_003959004.1	1040
KB39_0A03200	rna-XM_003959005.1	2360
KB39_0A03210	rna-XM_003959006.1	251
KB39_0A03220	rna-XM_003959008.1	1160
KB39_0A03230	rna-XM_003959009.1	94
KB39_0A03240	rna-XM_003959010.1	119
KB39_0A03250	rna-XM_003959011.1	285
KB39_0A03270	rna-XM_003959012.1	245
KB39_0A03280	rna-XM_003959013.1	210
KB39_0A03290	rna-XM_003959014.1	686
KB39_0A03300	rna-XM_003959015.1	1030
KB39_0A03310	rna-XM_003959016.1	452
KB39_0A03320	rna-XM_003959017.1	735
KB39_0A03330	rna-XM_003959018.1	908
KB39_0A03340	rna-XM_003959019.1	912
KB39_0A03350	rna-XM_003959020.1	176
KB39_0A03370	rna-XM_003959021.1	72
KB39_0A03380	rna-XM_003959022.1	106
KB39_0A03390	rna-XM_003959023.1	1210
###
KB39_0A09110	rna-XM_003959056.1	47	1542
KB39_0A09120	rna-XM_003959057.1	315
KB39_0A09130	rna-XM_003959058.1	403
KB39_0A09140	rna-XM_003959059.1	217
KB39_0A09160	rna-XM_003959061.1	560
###
KB39_0A04520	rna-XM_003959317.1	2340	11131
KB39_0A04530	rna-XM_003959316.1	522
KB39_0A04540	rna-XM_003959315.1	659
KB39_0A04550	rna-XM_003959314.1	45
KB39_0A04560	rna-XM_003959313.1	846
KB39_0A04570	rna-XM_003959311.1	386
KB39_0A04590	rna-XM_003959309.1	702
KB39_0A04600	rna-XM_003959308.1	201
KB39_0A04610	rna-XM_003959307.1	299
KB39_0A04620	rna-XM_003959306.1	209
KB39_0A04630	rna-XM_003959305.1	248
KB39_0A04640	rna-XM_003959304.1	169
KB39_0A04660	rna-XM_003959302.1	893
KB39_0A04670	rna-XM_003959301.1	1170
KB39_0A04680	rna-XM_003959300.1	614
KB39_0A04690	rna-XM_003959298.1	308
KB39_0A04700	rna-XM_003959297.1	119
KB39_0A04710	rna-XM_003959296.1	74
KB39_0A04730	rna-XM_003959294.1	634
KB39_0A04740	rna-XM_003959293.1	190
KB39_0A04750	rna-XM_003959292.1	503
###
KB39_0A09370	rna-XM_003959216.1	1150	4091
KB39_0A09380	rna-XM_003959217.1	264
KB39_0A09390	rna-XM_003959218.1	101
KB39_0A09400	rna-XM_003959219.1	527
KB39_0A09410	rna-XM_003959220.1	1040
KB39_0A09420	rna-XM_003959221.1	365
KB39_0A09430	rna-XM_003959222.1	329
KB39_0A09440	rna-XM_003959223.1	315
###
KB39_0A04780	rna-XM_003959633.1	289	1806
KB39_0A04800	rna-XM_003959631.1	87
KB39_0A04840	rna-XM_003959628.1	247
KB39_0A04870	rna-XM_003959624.1	770
KB39_0A04910	rna-XM_003959621.1	242
KB39_0A05050	rna-XM_003959612.1	171
###
KB39_0A10390	rna-XM_003959639.1	493	1384
KB39_0A10470	rna-XM_003959643.1	168
KB39_0A10480	rna-XM_003959644.1	500
KB39_0A10540	rna-XM_003959651.1	223
###
KB39_0A04760	rna-XM_003959884.1	338	13175
KB39_0A04770	rna-XM_003959883.1	615
KB39_0A04780	rna-XM_003959882.1	300
KB39_0A04790	rna-XM_003959881.1	498
KB39_0A04800	rna-XM_003959880.1	114
KB39_0A04810	rna-XM_003959879.1	49
KB39_0A04820	rna-XM_003959878.1	209
KB39_0A04830	rna-XM_003959877.1	1600
KB39_0A04840	rna-XM_003959876.1	272
KB39_0A04860	rna-XM_003959875.1	2990
KB39_0A04870	rna-XM_003959874.1	745
KB39_0A04880	rna-XM_003959873.1	191
KB39_0A04890	rna-XM_003959872.1	648
KB39_0A04900	rna-XM_003959871.1	452
KB39_0A04910	rna-XM_003959869.1	302
KB39_0A04920	rna-XM_003959868.1	446
KB39_0A04960	rna-XM_003959867.1	648
KB39_0A04970	rna-XM_003959866.1	700
KB39_0A04980	rna-XM_003959865.1	144
KB39_0A04990	rna-XM_003959864.1	94
KB39_0A05010	rna-XM_003959862.1	286
KB39_0A05020	rna-XM_003959861.1	299
KB39_0A05040	rna-XM_003959859.1	361
KB39_0A05050	rna-XM_003959858.1	217
KB39_0A05060	rna-XM_003959857.1	308
KB39_0A05070	rna-XM_003959856.1	349
###
KB39_0A07530	rna-XM_003959849.1	697	45680
KB39_0A07540	rna-XM_003959848.1	1260
KB39_0A07550	rna-XM_003959847.1	1570
KB39_0A07560	rna-XM_003959846.1	206
KB39_0A07570	rna-XM_003959845.1	187
KB39_0A07580	rna-XM_003959844.1	248
KB39_0A07610	rna-XM_003959842.1	266
KB39_0A07620	rna-XM_003959841.1	402
KB39_0A07630	rna-XM_003959840.1	833
KB39_0A07640	rna-XM_003959839.1	650
KB39_0A07650	rna-XM_003959838.1	474
KB39_0A07680	rna-XM_003959835.1	723
KB39_0A07690	rna-XM_003959834.1	2580
KB39_0A07700	rna-XM_003959833.1	342
KB39_0A07710	rna-XM_003959832.1	338
KB39_0A07720	rna-XM_003959831.1	473
KB39_0A07730	rna-XM_003959830.1	232
KB39_0A07740	rna-XM_003959829.1	822
KB39_0A07750	rna-XM_003959828.1	141
KB39_0A07760	rna-XM_003959827.1	576
KB39_0A07770	rna-XM_003959826.1	950
KB39_0A07780	rna-XM_003959825.1	433
KB39_0A07790	rna-XM_003959824.1	680
KB39_0A07800	rna-XM_003959823.1	414
KB39_0A07810	rna-XM_003959822.1	1110
KB39_0A07840	rna-XM_003959819.1	80
KB39_0A07860	rna-XM_003959818.1	77
KB39_0A07870	rna-XM_003959817.1	198
KB39_0A07880	rna-XM_003959816.1	114
KB39_0A07890	rna-XM_003959815.1	939
KB39_0A07900	rna-XM_003959813.1	2610
KB39_0A07910	rna-XM_003959811.1	680
KB39_0A07920	rna-XM_003959810.1	134
KB39_0A07930	rna-XM_003959808.1	47
KB39_0A07940	rna-XM_003959807.1	177
KB39_0A07950	rna-XM_003959806.1	1200
KB39_0A07960	rna-XM_003959805.1	1270
KB39_0A07970	rna-XM_003959804.1	395
KB39_0A07980	rna-XM_003959803.1	579
KB39_0A07990	rna-XM_003959802.1	147
KB39_0A08010	rna-XM_003959801.1	397
KB39_0A08030	rna-XM_003959799.1	522
KB39_0A08040	rna-XM_003959798.1	1140
KB39_0A08060	rna-XM_003959795.1	1300
KB39_0A08070	rna-XM_003959794.1	2070
KB39_0A08080	rna-XM_003959793.1	262
KB39_0A08090	rna-XM_003959792.1	1040
KB39_0A08100	rna-XM_003959791.1	190
KB39_0A08110	rna-XM_003959790.1	689
KB39_0A08120	rna-XM_003959789.1	261
KB39_0A08160	rna-XM_003959788.1	1230
KB39_0A08170	rna-XM_003959787.1	215
KB39_0A08180	rna-XM_003959786.1	104
KB39_0A08190	rna-XM_003959785.1	479
KB39_0A08200	rna-XM_003959784.1	300
KB39_0A08220	rna-XM_003959782.1	220
KB39_0A08230	rna-XM_003959781.1	128
KB39_0A08240	rna-XM_003959780.1	251
KB39_0A08250	rna-XM_003959779.1	400
KB39_0A08260	rna-XM_003959777.1	835
KB39_0A08270	rna-XM_003959777.1	1120
KB39_0A08280	rna-XM_003959776.1	715
KB39_0A08300	rna-XM_003959775.1	237
KB39_0A08310	rna-XM_003959773.1	587
KB39_0A08320	rna-XM_003959771.1	909
KB39_0A08330	rna-XM_003959770.1	168
KB39_0A08340	rna-XM_003959769.1	778
KB39_0A08350	rna-XM_003959768.1	136
KB39_0A08360	rna-XM_003959767.1	617
KB39_0A08370	rna-XM_003959766.1	454
KB39_0A08380	rna-XM_003959765.1	83
KB39_0A08400	rna-XM_003959762.1	286
KB39_0A08410	rna-XM_003959761.1	1250
KB39_0A08420	rna-XM_003959760.1	552
KB39_0A08430	rna-XM_003959759.1	501
###
KB39_0A10380	rna-XM_003959885.1	176	2218
KB39_0A10400	rna-XM_003959886.1	492
KB39_0A10410	rna-XM_003959887.1	471
KB39_0A10470	rna-XM_003959888.1	168
KB39_0A10480	rna-XM_003959889.1	506
KB39_0A10490	rna-XM_003959890.1	405
###
KB39_0B01620	rna-XM_003954756.1	155	1475
KB39_0B01690	rna-XM_003954750.1	153
KB39_0B01790	rna-XM_003954741.1	908
KB39_0B01830	rna-XM_003954736.1	259
###
KB39_0B03010	rna-XM_003955214.1	351	6415
KB39_0B03020	rna-XM_003955215.1	83
KB39_0B03030	rna-XM_003955216.1	476
KB39_0B03050	rna-XM_003955218.1	166
KB39_0B03160	rna-XM_003955196.1	126
KB39_0B03170	rna-XM_003955197.1	171
KB39_0B03180	rna-XM_003955198.1	53
KB39_0B03190	rna-XM_003955199.1	183
KB39_0B03200	rna-XM_003955200.1	677
KB39_0B03210	rna-XM_003955201.1	196
KB39_0B03220	rna-XM_003955202.1	71
KB39_0B03230	rna-XM_003955203.1	474
KB39_0B03240	rna-XM_003955204.1	275
KB39_0B03260	rna-XM_003955206.1	166
KB39_0B03270	rna-XM_003955207.1	982
KB39_0B03280	rna-XM_003955208.1	806
KB39_0B03290	rna-XM_003955209.1	182
KB39_0B03300	rna-XM_003955210.1	226
KB39_0B03310	rna-XM_003955211.1	69
KB39_0B03320	rna-XM_003955212.1	682
###
KB39_0B09480	rna-XM_003955058.1	225	10871
KB39_0B09490	rna-XM_003955059.1	133
KB39_0B09500	rna-XM_003955060.1	2260
KB39_0B09510	rna-XM_003955061.1	640
KB39_0B09520	rna-XM_003955062.1	305
KB39_0B09530	rna-XM_003955063.1	892
KB39_0B09540	rna-XM_003955064.1	359
KB39_0B09550	rna-XM_003955065.1	688
KB39_0B09560	rna-XM_003955066.1	45
KB39_0B09580	rna-XM_003955069.1	166
KB39_0B09590	rna-XM_003955070.1	463
KB39_0B09600	rna-XM_003955071.1	3060
KB39_0B09610	rna-XM_003955072.1	707
KB39_0B09620	rna-XM_003955073.1	928
###
KB39_0B10310	rna-XM_003955087.1	56	4577
KB39_0B10320	rna-XM_003955086.1	232
KB39_0B10330	rna-XM_003955085.1	749
KB39_0B10340	rna-XM_003955084.1	112
KB39_0B10350	rna-XM_003955083.1	321
KB39_0B10360	rna-XM_003955082.1	1010
KB39_0B10370	rna-XM_003955081.1	1510
KB39_0B10390	rna-XM_003955079.1	356
KB39_0B10400	rna-XM_003955078.1	231
###
KB39_0B01830	rna-XM_003955526.1	345	3206
KB39_0B01850	rna-XM_003955528.1	356
KB39_0B01860	rna-XM_003955529.1	1040
KB39_0B01870	rna-XM_003955530.1	176
KB39_0B01880	rna-XM_003955531.1	928
KB39_0B01890	rna-XM_003955532.1	361
###
KB39_0B02920	rna-XM_003955891.1	356	1572
KB39_0B02930	rna-XM_003955890.1	321
KB39_0B02940	rna-XM_003955889.1	493
KB39_0B02970	rna-XM_003955888.1	402
###
KB39_0B05220	rna-XM_003955835.1	1510	4541
KB39_0B05230	rna-XM_003955836.1	245
KB39_0B05240	rna-XM_003955837.1	351
KB39_0B05260	rna-XM_003955838.1	180
KB39_0B05270	rna-XM_003955839.1	1200
KB39_0B05280	rna-XM_003955840.1	280
KB39_0B05290	rna-XM_003955841.1	550
KB39_0B05300	rna-XM_003955842.1	225
###
KB39_0B07940	rna-XM_003955525.1	269	37253
KB39_0B07950	rna-XM_003955524.1	193
KB39_0B07960	rna-XM_003955523.1	354
KB39_0B07970	rna-XM_003955522.1	272
KB39_0B07980	rna-XM_003955520.1	2150
KB39_0B07990	rna-XM_003955519.1	621
KB39_0B08010	rna-XM_003955518.1	517
KB39_0B08020	rna-XM_003955517.1	315
KB39_0B08040	rna-XM_003955515.1	381
KB39_0B08060	rna-XM_003955513.1	125
KB39_0B08080	rna-XM_003955511.1	1510
KB39_0B08090	rna-XM_003955510.1	220
KB39_0B08100	rna-XM_003955509.1	117
KB39_0B08110	rna-XM_003955508.1	2360
KB39_0B08120	rna-XM_003955507.1	387
KB39_0B08140	rna-XM_003955505.1	628
KB39_0B08150	rna-XM_003955504.1	228
KB39_0B08190	rna-XM_003955501.1	1310
KB39_0B08200	rna-XM_003955500.1	1460
KB39_0B08210	rna-XM_003955499.1	307
KB39_0B08220	rna-XM_003955497.1	1210
KB39_0B08230	rna-XM_003955496.1	1080
KB39_0B08240	rna-XM_003955495.1	515
KB39_0B08250	rna-XM_003955494.1	319
KB39_0B08260	rna-XM_003955493.1	623
KB39_0B08270	rna-XM_003955492.1	974
KB39_0B08280	rna-XM_003955491.1	139
KB39_0B08290	rna-XM_003955490.1	5070
KB39_0B08300	rna-XM_003955489.1	367
KB39_0B08310	rna-XM_003955488.1	1530
KB39_0B08320	rna-XM_003955487.1	527
KB39_0B08330	rna-XM_003955486.1	496
KB39_0B08340	rna-XM_003955485.1	995
KB39_0B08350	rna-XM_003955484.1	387
KB39_0B08360	rna-XM_003955483.1	908
KB39_0B08370	rna-XM_003955482.1	152
KB39_0B08380	rna-XM_003955481.1	558
KB39_0B08390	rna-XM_003955480.1	147
KB39_0B08400	rna-XM_003955479.1	511
KB39_0B08410	rna-XM_003955478.1	632
KB39_0B08420	rna-XM_003955477.1	119
KB39_0B08430	rna-XM_003955476.1	500
KB39_0B08440	rna-XM_003955475.1	1420
KB39_0B08450	rna-XM_003955474.1	49
KB39_0B08460	rna-XM_003955473.1	323
KB39_0B08470	rna-XM_003955472.1	920
KB39_0B08480	rna-XM_003955471.1	348
KB39_0B08490	rna-XM_003955470.1	340
KB39_0B08500	rna-XM_003955469.1	446
KB39_0B08510	rna-XM_003955468.1	520
KB39_0B08520	rna-XM_003955467.1	1310
KB39_0B08540	rna-XM_003955465.1	94
###
KB39_0B10760	rna-XM_003956079.1	740	2253
KB39_0B10870	rna-XM_003956083.1	313
KB39_0B10880	rna-XM_003956084.1	104
KB39_0B10890	rna-XM_003956085.1	152
KB39_0B10900	rna-XM_003956086.1	71
KB39_0B10910	rna-XM_003956087.1	873
###
KB39_0B00570	rna-XM_003956695.1	223	32559
KB39_0B00580	rna-XM_003956694.1	397
KB39_0B00590	rna-XM_003956692.1	163
KB39_0B00600	rna-XM_003956691.1	98
KB39_0B00610	rna-XM_003956690.1	300
KB39_0B00620	rna-XM_003956689.1	1870
KB39_0B00630	rna-XM_003956687.1	427
KB39_0B00640	rna-XM_003956686.1	1230
KB39_0B00650	rna-XM_003956685.1	147
KB39_0B00660	rna-XM_003956684.1	93
KB39_0B00680	rna-XM_003956682.1	553
KB39_0B00690	rna-XM_003956681.1	130
KB39_0B00700	rna-XM_003956680.1	495
KB39_0B00710	rna-XM_003956679.1	583
KB39_0B00720	rna-XM_003956678.1	474
KB39_0B00730	rna-XM_003956677.1	77
KB39_0B00740	rna-XM_003956676.1	232
KB39_0B00750	rna-XM_003956675.1	457
KB39_0B00760	rna-XM_003956674.1	234
KB39_0B00780	rna-XM_003956672.1	599
KB39_0B00790	rna-XM_003956671.1	158
KB39_0B00800	rna-XM_003956669.1	87
KB39_0B00810	rna-XM_003956668.1	674
KB39_0B00820	rna-XM_003956667.1	147
KB39_0B00830	rna-XM_003956666.1	890
KB39_0B00840	rna-XM_003956665.1	218
KB39_0B00850	rna-XM_003956664.1	408
KB39_0B00860	rna-XM_003956663.1	689
KB39_0B00870	rna-XM_003956661.1	63
KB39_0B00880	rna-XM_003956660.1	56
KB39_0B00890	rna-XM_003956659.1	139
KB39_0B00900	rna-XM_003956658.1	234
KB39_0B00910	rna-XM_003956656.1	60
KB39_0B00920	rna-XM_003956655.1	506
KB39_0B00930	rna-XM_003956654.1	180
KB39_0B00940	rna-XM_003956653.1	419
KB39_0B00950	rna-XM_003956652.1	503
KB39_0B00960	rna-XM_003956651.1	345
KB39_0B00970	rna-XM_003956650.1	438
KB39_0B00980	rna-XM_003956649.1	1430
KB39_0B00990	rna-XM_003956648.1	171
KB39_0B01000	rna-XM_003956647.1	183
KB39_0B01010	rna-XM_003956646.1	44
KB39_0B01020	rna-XM_003956645.1	133
KB39_0B01030	rna-XM_003956644.1	1750
KB39_0B01040	rna-XM_003956643.1	289
KB39_0B01050	rna-XM_003956642.1	323
KB39_0B01060	rna-XM_003956641.1	327
KB39_0B01070	rna-XM_003956640.1	223
KB39_0B01090	rna-XM_003956638.1	583
KB39_0B01100	rna-XM_003956637.1	327
KB39_0B01110	rna-XM_003956636.1	293
KB39_0B01120	rna-XM_003956635.1	68
KB39_0B01140	rna-XM_003956634.1	359
KB39_0B01160	rna-XM_003956610.1	495
KB39_0B01170	rna-XM_003956611.1	696
KB39_0B01180	rna-XM_003956612.1	599
KB39_0B01190	rna-XM_003956613.1	288
KB39_0B01200	rna-XM_003956614.1	79
KB39_0B01210	rna-XM_003956615.1	588
KB39_0B01220	rna-XM_003956616.1	150
KB39_0B01230	rna-XM_003956617.1	293
KB39_0B01240	rna-XM_003956618.1	971
KB39_0B01250	rna-XM_003956619.1	259
KB39_0B01260	rna-XM_003956620.1	601
KB39_0B01270	rna-XM_003956621.1	138
KB39_0B01280	rna-XM_003956622.1	1940
KB39_0B01290	rna-XM_003956623.1	125
KB39_0B01300	rna-XM_003956624.1	310
KB39_0B01310	rna-XM_003956625.1	361
KB39_0B01320	rna-XM_003956626.1	961
KB39_0B01330	rna-XM_003956627.1	300
KB39_0B01340	rna-XM_003956628.1	392
KB39_0B01350	rna-XM_003956629.1	155
KB39_0B01360	rna-XM_003956630.1	504
KB39_0B01370	rna-XM_003956631.1	398
KB39_0B01380	rna-XM_003956632.1	457
###
KB39_0B01450	rna-XM_003956480.1	1210	5574
KB39_0B01460	rna-XM_003956481.1	71
KB39_0B01470	rna-XM_003956482.1	696
KB39_0B01480	rna-XM_003956483.1	397
KB39_0B01500	rna-XM_003956485.1	357
KB39_0B01510	rna-XM_003956486.1	275
KB39_0B01520	rna-XM_003956487.1	142
KB39_0B01530	rna-XM_003956488.1	323
KB39_0B01540	rna-XM_003956490.1	1950
KB39_0B01560	rna-XM_003956492.1	153
###
KB39_0B05350	rna-XM_003956448.1	163	50395
KB39_0B05360	rna-XM_003956447.1	349
KB39_0B05370	rna-XM_003956446.1	519
KB39_0B05380	rna-XM_003956443.1	429
KB39_0B05390	rna-XM_003956442.1	811
KB39_0B05400	rna-XM_003956441.1	152
KB39_0B05410	rna-XM_003956440.1	202
KB39_0B05420	rna-XM_003956439.1	667
KB39_0B05430	rna-XM_003956438.1	177
KB39_0B05450	rna-XM_003956436.1	596
KB39_0B05460	rna-XM_003956435.1	1420
KB39_0B05470	rna-XM_003956434.1	1900
KB39_0B05480	rna-XM_003956433.1	476
KB39_0B05490	rna-XM_003956432.1	1130
KB39_0B05500	rna-XM_003956431.1	1600
KB39_0B05510	rna-XM_003956430.1	519
KB39_0B05520	rna-XM_003956429.1	193
KB39_0B05530	rna-XM_003956428.1	204
KB39_0B05540	rna-XM_003956427.1	1200
KB39_0B05550	rna-XM_003956426.1	125
KB39_0B05560	rna-XM_003956425.1	406
KB39_0B05570	rna-XM_003956424.1	153
KB39_0B05580	rna-XM_003956423.1	226
KB39_0B05590	rna-XM_003956422.1	500
KB39_0B05600	rna-XM_003956421.1	612
KB39_0B05610	rna-XM_003956420.1	193
KB39_0B05620	rna-XM_003956419.1	194
KB39_0B05630	rna-XM_003956418.1	1330
KB39_0B05640	rna-XM_003956417.1	66
KB39_0B05650	rna-XM_003956416.1	136
KB39_0B05660	rna-XM_003956415.1	149
KB39_0B05670	rna-XM_003956414.1	174
KB39_0B05700	rna-XM_003956409.1	519
KB39_0B05710	rna-XM_003956400.1	96
KB39_0B05720	rna-XM_003956401.1	155
KB39_0B05730	rna-XM_003956402.1	732
KB39_0B05740	rna-XM_003956403.1	126
KB39_0B05750	rna-XM_003956404.1	87
KB39_0B05770	rna-XM_003956407.1	318
KB39_0B05780	rna-XM_003956406.1	228
KB39_0B05800	rna-XM_003956413.1	283
KB39_0B05810	rna-XM_003956412.1	621
KB39_0B05820	rna-XM_003956411.1	496
KB39_0B05830	rna-XM_003956399.1	868
KB39_0B05840	rna-XM_003956398.1	1400
KB39_0B05850	rna-XM_003956397.1	1070
KB39_0B05860	rna-XM_003956396.1	258
KB39_0B05870	rna-XM_003956394.1	479
KB39_0B05880	rna-XM_003956392.1	188
KB39_0B05900	rna-XM_003956390.1	262
KB39_0B05910	rna-XM_003956389.1	2090
KB39_0B05920	rna-XM_003956388.1	94
KB39_0B05930	rna-XM_003956387.1	300
KB39_0B05940	rna-XM_003956386.1	1320
KB39_0B05950	rna-XM_003956385.1	83
KB39_0B05960	rna-XM_003956384.1	123
KB39_0B05980	rna-XM_003956382.1	925
KB39_0B05990	rna-XM_003956381.1	240
KB39_0B06000	rna-XM_003956380.1	664
KB39_0B06010	rna-XM_003956379.1	190
KB39_0B06020	rna-XM_003956378.1	44
KB39_0B06040	rna-XM_003956376.1	821
KB39_0B06050	rna-XM_003956375.1	289
KB39_0B06070	rna-XM_003956374.1	772
KB39_0B06080	rna-XM_003956373.1	212
KB39_0B06090	rna-XM_003956372.1	685
KB39_0B06100	rna-XM_003956371.1	1080
KB39_0B06110	rna-XM_003956369.1	3690
KB39_0B06130	rna-XM_003956368.1	244
KB39_0B06140	rna-XM_003956367.1	191
KB39_0B06150	rna-XM_003956366.1	392
KB39_0B06160	rna-XM_003956364.1	1210
KB39_0B06170	rna-XM_003956363.1	433
KB39_0B06180	rna-XM_003956362.1	1430
KB39_0B06190	rna-XM_003956361.1	88
KB39_0B06200	rna-XM_003956360.1	449
KB39_0B06210	rna-XM_003956359.1	481
KB39_0B06220	rna-XM_003956358.1	270
KB39_0B06230	rna-XM_003956357.1	1220
KB39_0B06240	rna-XM_003956356.1	2310
KB39_0B06290	rna-XM_003956355.1	52
KB39_0B06300	rna-XM_003956354.1	225
KB39_0B06310	rna-XM_003956353.1	357
KB39_0B06320	rna-XM_003956352.1	1410
KB39_0B06330	rna-XM_003956351.1	308
KB39_0B06340	rna-XM_003956350.1	546
###
KB39_0B06990	rna-XM_003956605.1	209	2879
KB39_0B07000	rna-XM_003956604.1	188
KB39_0B07010	rna-XM_003956603.1	1150
KB39_0B07020	rna-XM_003956602.1	776
KB39_0B07030	rna-XM_003956600.1	500
KB39_0B07040	rna-XM_003956597.1	56
###
KB39_0B09160	rna-XM_003956710.1	326	5337
KB39_0B09170	rna-XM_003956711.1	819
KB39_0B09180	rna-XM_003956712.1	1030
KB39_0B09190	rna-XM_003956713.1	77
KB39_0B09200	rna-XM_003956714.1	207
KB39_0B09210	rna-XM_003956715.1	561
KB39_0B09230	rna-XM_003956717.1	525
KB39_0B09250	rna-XM_003956719.1	242
KB39_0B09260	rna-XM_003956720.1	580
KB39_0B09270	rna-XM_003956721.1	266
KB39_0B09280	rna-XM_003956722.1	280
KB39_0B09290	rna-XM_003956723.1	424
###
KB39_0B00140	rna-XM_003956944.1	49	13703
KB39_0B00150	rna-XM_003956945.1	255
KB39_0B00170	rna-XM_003956947.1	225
KB39_0B00190	rna-XM_003956949.1	221
KB39_0B00200	rna-XM_003956950.1	620
KB39_0B00210	rna-XM_003956951.1	207
KB39_0B00220	rna-XM_003956952.1	299
KB39_0B00240	rna-XM_003956954.1	354
KB39_0B00250	rna-XM_003956955.1	99
KB39_0B00270	rna-XM_003956957.1	617
KB39_0B00280	rna-XM_003956958.1	60
KB39_0B00290	rna-XM_003956959.1	397
KB39_0B00300	rna-XM_003956960.1	606
KB39_0B00310	rna-XM_003956961.1	2230
KB39_0B00320	rna-XM_003956963.1	207
KB39_0B00330	rna-XM_003956964.1	122
KB39_0B00350	rna-XM_003956966.1	824
KB39_0B00370	rna-XM_003956967.1	130
KB39_0B00380	rna-XM_003956968.1	259
KB39_0B00400	rna-XM_003956970.1	236
KB39_0B00410	rna-XM_003956971.1	80
KB39_0B00420	rna-XM_003956972.1	119
KB39_0B00430	rna-XM_003956974.1	748
KB39_0B00440	rna-XM_003956975.1	751
KB39_0B00450	rna-XM_003956976.1	489
KB39_0B00460	rna-XM_003956977.1	1120
KB39_0B00470	rna-XM_003956978.1	77
KB39_0B00480	rna-XM_003956979.1	691
KB39_0B00490	rna-XM_003956980.1	111
KB39_0B00500	rna-XM_003956981.1	1500
###
KB39_0B01910	rna-XM_003957096.1	1040	40651
KB39_0B01920	rna-XM_003957095.1	1010
KB39_0B01930	rna-XM_003957094.1	1010
KB39_0B01940	rna-XM_003957093.1	582
KB39_0B01950	rna-XM_003957092.1	400
KB39_0B01960	rna-XM_003957091.1	541
KB39_0B01970	rna-XM_003957090.1	60
KB39_0B01980	rna-XM_003957089.1	1620
KB39_0B01990	rna-XM_003957088.1	82
KB39_0B02000	rna-XM_003957087.1	452
KB39_0B02010	rna-XM_003957086.1	77
KB39_0B02020	rna-XM_003957085.1	125
KB39_0B02030	rna-XM_003957084.1	91
KB39_0B02040	rna-XM_003957083.1	49
KB39_0B02050	rna-XM_003957081.1	1390
KB39_0B02060	rna-XM_003957080.1	1700
KB39_0B02070	rna-XM_003957079.1	553
KB39_0B02080	rna-XM_003957077.1	71
KB39_0B02120	rna-XM_003957075.1	104
KB39_0B02130	rna-XM_003957074.1	142
KB39_0B02150	rna-XM_003957072.1	294
KB39_0B02160	rna-XM_003957071.1	1000
KB39_0B02170	rna-XM_003957070.1	297
KB39_0B02180	rna-XM_003957069.1	313
KB39_0B02190	rna-XM_003957068.1	50
KB39_0B02220	rna-XM_003957067.1	311
KB39_0B02230	rna-XM_003957066.1	109
KB39_0B02240	rna-XM_003957065.1	742
KB39_0B02250	rna-XM_003957064.1	196
KB39_0B02260	rna-XM_003957063.1	299
KB39_0B02290	rna-XM_003957062.1	226
KB39_0B02300	rna-XM_003957061.1	69
KB39_0B02310	rna-XM_003957060.1	508
KB39_0B02320	rna-XM_003957059.1	221
KB39_0B02330	rna-XM_003957058.1	176
KB39_0B02350	rna-XM_003957056.1	452
KB39_0B02360	rna-XM_003957054.1	721
KB39_0B02370	rna-XM_003957053.1	851
KB39_0B02380	rna-XM_003957052.1	2070
KB39_0B02400	rna-XM_003957050.1	590
KB39_0B02410	rna-XM_003957048.1	75
KB39_0B02420	rna-XM_003957047.1	60
KB39_0B02430	rna-XM_003957046.1	223
KB39_0B02440	rna-XM_003957045.1	466
KB39_0B02450	rna-XM_003957044.1	370
KB39_0B02460	rna-XM_003957043.1	283
KB39_0B02470	rna-XM_003957042.1	174
KB39_0B02480	rna-XM_003957041.1	485
KB39_0B02490	rna-XM_003957040.1	297
KB39_0B02500	rna-XM_003957039.1	141
KB39_0B02510	rna-XM_003957038.1	708
KB39_0B02520	rna-XM_003957037.1	925
KB39_0B02530	rna-XM_003957036.1	1370
KB39_0B02540	rna-XM_003957035.1	1560
KB39_0B02550	rna-XM_003957034.1	221
KB39_0B02580	rna-XM_003957033.1	2550
KB39_0B02590	rna-XM_003957032.1	310
KB39_0B02600	rna-XM_003957031.1	466
KB39_0B02610	rna-XM_003957030.1	91
KB39_0B02620	rna-XM_003957029.1	621
KB39_0B02630	rna-XM_003957028.1	620
KB39_0B02640	rna-XM_003957027.1	147
KB39_0B02650	rna-XM_003957026.1	262
KB39_0B02660	rna-XM_003957025.1	108
KB39_0B02670	rna-XM_003957024.1	610
KB39_0B02680	rna-XM_003957023.1	1000
KB39_0B02690	rna-XM_003957022.1	80
KB39_0B02700	rna-XM_003957021.1	449
KB39_0B02710	rna-XM_003957020.1	342
KB39_0B02720	rna-XM_003957019.1	602
KB39_0B02740	rna-XM_003957017.1	1410
KB39_0B02750	rna-XM_003957016.1	789
KB39_0B02780	rna-XM_003957013.1	882
KB39_0B02790	rna-XM_003957012.1	1360
###
KB39_0B05110	rna-XM_003956943.1	274	4604
KB39_0B05120	rna-XM_003956942.1	79
KB39_0B05140	rna-XM_003956941.1	615
KB39_0B05150	rna-XM_003956940.1	288
KB39_0B05160	rna-XM_003956936.1	217
KB39_0B05170	rna-XM_003956935.1	560
KB39_0B05190	rna-XM_003956933.1	542
KB39_0B05200	rna-XM_003956932.1	1910
KB39_0B05210	rna-XM_003956931.1	119
###
KB39_0B06620	rna-XM_003957185.1	504	13701
KB39_0B06630	rna-XM_003957186.1	145
KB39_0B06640	rna-XM_003957187.1	447
KB39_0B06660	rna-XM_003957192.1	440
KB39_0B06670	rna-XM_003957191.1	177
KB39_0B06680	rna-XM_003957190.1	114
KB39_0B06690	rna-XM_003957189.1	74
KB39_0B06700	rna-XM_003957188.1	96
KB39_0B06710	rna-XM_003957194.1	398
KB39_0B06740	rna-XM_003957195.1	1320
KB39_0B06750	rna-XM_003957196.1	634
KB39_0B06760	rna-XM_003957197.1	1320
KB39_0B06820	rna-XM_003957198.1	134
KB39_0B06830	rna-XM_003957199.1	98
KB39_0B06850	rna-XM_003957200.1	715
KB39_0B06860	rna-XM_003957201.1	1400
KB39_0B06870	rna-XM_003957202.1	621
KB39_0B06880	rna-XM_003957203.1	1810
KB39_0B06890	rna-XM_003957204.1	296
KB39_0B06910	rna-XM_003957206.1	444
KB39_0B06920	rna-XM_003957207.1	601
KB39_0B06930	rna-XM_003957208.1	318
KB39_0B06940	rna-XM_003957209.1	718
KB39_0B06960	rna-XM_003957211.1	281
KB39_0B06980	rna-XM_003957213.1	596
###
KB39_0B09640	rna-XM_003957161.1	859	3854
KB39_0B09650	rna-XM_003957160.1	433
KB39_0B09660	rna-XM_003957159.1	108
KB39_0B09670	rna-XM_003957158.1	318
KB39_0B09680	rna-XM_003957156.1	419
KB39_0B09690	rna-XM_003957155.1	882
KB39_0B09700	rna-XM_003957154.1	658
KB39_0B09720	rna-XM_003957152.1	177
###
KB39_0B07050	rna-XM_003957484.1	4260	5447
KB39_0B07060	rna-XM_003957485.1	245
KB39_0B07070	rna-XM_003957486.1	397
KB39_0B07080	rna-XM_003957487.1	47
KB39_0B07090	rna-XM_003957488.1	498
###
KB39_0B07700	rna-XM_003957489.1	172	1620
KB39_0B07710	rna-XM_003957490.1	108
KB39_0B07720	rna-XM_003957491.1	632
KB39_0B07730	rna-XM_003957492.1	319
KB39_0B07750	rna-XM_003957493.1	389
###
KB39_0B09300	rna-XM_003957297.1	417	10690
KB39_0B09320	rna-XM_003957296.1	2780
KB39_0B09330	rna-XM_003957295.1	1660
KB39_0B09340	rna-XM_003957294.1	557
KB39_0B09360	rna-XM_003957293.1	169
KB39_0B09370	rna-XM_003957292.1	311
KB39_0B09380	rna-XM_003957291.1	272
KB39_0B09390	rna-XM_003957290.1	496
KB39_0B09400	rna-XM_003957289.1	789
KB39_0B09410	rna-XM_003957288.1	840
KB39_0B09420	rna-XM_003957287.1	210
KB39_0B09430	rna-XM_003957286.1	149
KB39_0B09440	rna-XM_003957285.1	1030
KB39_0B09450	rna-XM_003957284.1	1010
###
KB39_0B10420	rna-XM_003957650.1	338	16296
KB39_0B10430	rna-XM_003957651.1	136
KB39_0B10440	rna-XM_003957652.1	229
KB39_0B10450	rna-XM_003957653.1	123
KB39_0B10460	rna-XM_003957654.1	927
KB39_0B10480	rna-XM_003957655.1	145
KB39_0B10490	rna-XM_003957656.1	98
KB39_0B10510	rna-XM_003957658.1	106
KB39_0B10520	rna-XM_003957659.1	696
KB39_0B10540	rna-XM_003957660.1	1860
KB39_0B10550	rna-XM_003957661.1	484
KB39_0B10560	rna-XM_003957662.1	726
KB39_0B10570	rna-XM_003957663.1	408
KB39_0B10590	rna-XM_003957664.1	209
KB39_0B10600	rna-XM_003957665.1	155
KB39_0B10610	rna-XM_003957666.1	457
KB39_0B10620	rna-XM_003957668.1	1480
KB39_0B10630	rna-XM_003957669.1	204
KB39_0B10640	rna-XM_003957670.1	550
KB39_0B10650	rna-XM_003957671.1	103
KB39_0B10670	rna-XM_003957673.1	130
KB39_0B10680	rna-XM_003957674.1	87
KB39_0B10690	rna-XM_003957676.1	274
KB39_0B10700	rna-XM_003957677.1	1940
KB39_0B10710	rna-XM_003957678.1	742
KB39_0B10720	rna-XM_003957679.1	232
KB39_0B10730	rna-XM_003957680.1	75
KB39_0B10740	rna-XM_003957681.1	296
KB39_0B10750	rna-XM_003957682.1	1400
KB39_0B10760	rna-XM_003957683.1	740
KB39_0B10910	rna-XM_003957684.1	946
###
KB39_0B01580	rna-XM_003957886.1	340	1185
KB39_0B01590	rna-XM_003957887.1	141
KB39_0B01600	rna-XM_003957888.1	478
KB39_0B01610	rna-XM_003957889.1	63
KB39_0B01620	rna-XM_003957890.1	163
###
KB39_0B02800	rna-XM_003957944.1	427	8151
KB39_0B02810	rna-XM_003957945.1	1050
KB39_0B02830	rna-XM_003957946.1	365
KB39_0B02850	rna-XM_003957947.1	191
KB39_0B02860	rna-XM_003957948.1	332
KB39_0B02870	rna-XM_003957949.1	87
KB39_0B02880	rna-XM_003957952.1	338
KB39_0B02900	rna-XM_003957954.1	879
KB39_0B02910	rna-XM_003957981.1	351
KB39_0B02920	rna-XM_003957980.1	337
KB39_0B02930	rna-XM_003957979.1	340
KB39_0B02940	rna-XM_003957978.1	493
KB39_0B02950	rna-XM_003957977.1	245
KB39_0B02960	rna-XM_003957976.1	1480
KB39_0B02970	rna-XM_003957974.1	495
KB39_0B02980	rna-XM_003957973.1	617
KB39_0B02990	rna-XM_003957972.1	58
KB39_0B03000	rna-XM_003957971.1	66
###
KB39_0B04310	rna-XM_003958090.1	1120	7298
KB39_0B04320	rna-XM_003958088.1	293
KB39_0B04330	rna-XM_003958087.1	281
KB39_0B04340	rna-XM_003958086.1	158
KB39_0B04350	rna-XM_003958085.1	1980
KB39_0B04360	rna-XM_003958084.1	868
KB39_0B04370	rna-XM_003958083.1	134
KB39_0B04380	rna-XM_003958082.1	299
KB39_0B04410	rna-XM_003958081.1	228
KB39_0B04420	rna-XM_003958080.1	509
KB39_0B04440	rna-XM_003958079.1	64
KB39_0B04450	rna-XM_003958078.1	487
KB39_0B04470	rna-XM_003958076.1	158
KB39_0B04490	rna-XM_003958074.1	109
KB39_0B04510	rna-XM_003958072.1	610
###
KB39_0B09950	rna-XM_003957994.1	609	1676
KB39_0B09960	rna-XM_003957995.1	187
KB39_0B09970	rna-XM_003957996.1	212
KB39_0B09980	rna-XM_003957997.1	228
KB39_0B09990	rna-XM_003957998.1	440
###
KB39_0B03950	rna-XM_003958460.1	808	14793
KB39_0B03960	rna-XM_003958459.1	821
KB39_0B03970	rna-XM_003958458.1	144
KB39_0B03980	rna-XM_003958457.1	302
KB39_0B03990	rna-XM_003958456.1	149
KB39_0B04000	rna-XM_003958455.1	859
KB39_0B04010	rna-XM_003958454.1	96
KB39_0B04020	rna-XM_003958453.1	1290
KB39_0B04030	rna-XM_003958452.1	149
KB39_0B04040	rna-XM_003958451.1	69
KB39_0B04050	rna-XM_003958450.1	274
KB39_0B04060	rna-XM_003958449.1	429
KB39_0B04070	rna-XM_003958448.1	68
KB39_0B04080	rna-XM_003958447.1	215
KB39_0B04100	rna-XM_003958445.1	99
KB39_0B04110	rna-XM_003958444.1	1070
KB39_0B04120	rna-XM_003958443.1	193
KB39_0B04130	rna-XM_003958442.1	500
KB39_0B04140	rna-XM_003958441.1	716
KB39_0B04150	rna-XM_003958440.1	232
KB39_0B04160	rna-XM_003958439.1	202
KB39_0B04170	rna-XM_003958438.1	884
KB39_0B04180	rna-XM_003958436.1	99
KB39_0B04190	rna-XM_003958435.1	520
KB39_0B04200	rna-XM_003958434.1	1230
KB39_0B04210	rna-XM_003958430.1	495
KB39_0B04220	rna-XM_003958429.1	204
KB39_0B04260	rna-XM_003958426.1	1200
KB39_0B04270	rna-XM_003958425.1	356
KB39_0B04280	rna-XM_003958424.1	228
KB39_0B04290	rna-XM_003958423.1	150
KB39_0B04360	rna-XM_003958433.1	742
###
KB39_0B09750	rna-XM_003958563.1	269	3942
KB39_0B09760	rna-XM_003958564.1	228
KB39_0B09770	rna-XM_003958565.1	136
KB39_0B09790	rna-XM_003958567.1	582
KB39_0B09800	rna-XM_003958568.1	403
KB39_0B09810	rna-XM_003958569.1	114
KB39_0B09830	rna-XM_003958571.1	286
KB39_0B09850	rna-XM_003958593.1	379
KB39_0B09860	rna-XM_003958592.1	85
KB39_0B09870	rna-XM_003958591.1	225
KB39_0B09880	rna-XM_003958590.1	160
KB39_0B09890	rna-XM_003958589.1	289
KB39_0B09900	rna-XM_003958588.1	98
KB39_0B09920	rna-XM_003958586.1	248
KB39_0B09930	rna-XM_003958585.1	285
KB39_0B09940	rna-XM_003958584.1	155
###
KB39_0B10780	rna-XM_003958679.1	481	5951
KB39_0B10790	rna-XM_003958682.1	169
KB39_0B10800	rna-XM_003958683.1	368
KB39_0B10810	rna-XM_003958684.1	704
KB39_0B10820	rna-XM_003958685.1	1080
KB39_0B10830	rna-XM_003958686.1	123
KB39_0B10840	rna-XM_003958687.1	626
KB39_0B10850	rna-XM_003958688.1	1230
KB39_0B10860	rna-XM_003958689.1	1170
###
KB39_0B01630	rna-XM_003959024.1	166	7502
KB39_0B01640	rna-XM_003959025.1	441
KB39_0B01650	rna-XM_003959026.1	215
KB39_0B01660	rna-XM_003959028.1	285
KB39_0B01670	rna-XM_003959029.1	131
KB39_0B01680	rna-XM_003959030.1	177
KB39_0B01690	rna-XM_003959031.1	145
KB39_0B01700	rna-XM_003959032.1	91
KB39_0B01710	rna-XM_003959033.1	555
KB39_0B01720	rna-XM_003959034.1	229
KB39_0B01730	rna-XM_003959035.1	451
KB39_0B01740	rna-XM_003959036.1	764
KB39_0B01770	rna-XM_003959043.1	1760
KB39_0B01780	rna-XM_003959042.1	670
KB39_0B01790	rna-XM_003959041.1	1060
KB39_0B01800	rna-XM_003959040.1	115
KB39_0B01820	rna-XM_003959038.1	247
###
KB39_0B03500	rna-XM_003958882.1	1290	22631
KB39_0B03510	rna-XM_003958883.1	675
KB39_0B03520	rna-XM_003958884.1	550
KB39_0B03530	rna-XM_003958885.1	210
KB39_0B03540	rna-XM_003958886.1	111
KB39_0B03550	rna-XM_003958887.1	141
KB39_0B03560	rna-XM_003958888.1	1820
KB39_0B03570	rna-XM_003958889.1	765
KB39_0B03580	rna-XM_003958890.1	319
KB39_0B03590	rna-XM_003958891.1	737
KB39_0B03600	rna-XM_003958892.1	72
KB39_0B03610	rna-XM_003958893.1	72
KB39_0B03620	rna-XM_003958894.1	204
KB39_0B03630	rna-XM_003958895.1	419
KB39_0B03640	rna-XM_003958896.1	1170
KB39_0B03650	rna-XM_003958898.1	987
KB39_0B03660	rna-XM_003958899.1	172
KB39_0B03670	rna-XM_003958900.1	1100
KB39_0B03680	rna-XM_003958901.1	1350
KB39_0B03690	rna-XM_003958902.1	198
KB39_0B03700	rna-XM_003958903.1	659
KB39_0B03710	rna-XM_003958905.1	794
KB39_0B03720	rna-XM_003958906.1	462
KB39_0B03730	rna-XM_003958907.1	974
KB39_0B03740	rna-XM_003958908.1	94
KB39_0B03750	rna-XM_003958909.1	614
KB39_0B03760	rna-XM_003958910.1	402
KB39_0B03770	rna-XM_003958911.1	1200
KB39_0B03780	rna-XM_003958913.1	66
KB39_0B03790	rna-XM_003958914.1	114
KB39_0B03800	rna-XM_003958915.1	561
KB39_0B03810	rna-XM_003958916.1	1070
KB39_0B03830	rna-XM_003958918.1	209
KB39_0B03840	rna-XM_003958919.1	530
KB39_0B03850	rna-XM_003958920.1	473
KB39_0B03870	rna-XM_003958922.1	696
KB39_0B03880	rna-XM_003958923.1	699
KB39_0B03890	rna-XM_003958924.1	108
KB39_0B03900	rna-XM_003958925.1	544
###
KB39_0B07790	rna-XM_003959054.1	984	5893
KB39_0B07800	rna-XM_003959053.1	644
KB39_0B07810	rna-XM_003959052.1	2270
KB39_0B07820	rna-XM_003959051.1	183
KB39_0B07860	rna-XM_003959049.1	365
KB39_0B07880	rna-XM_003959048.1	811
KB39_0B07890	rna-XM_003959047.1	209
KB39_0B07900	rna-XM_003959046.1	217
KB39_0B07910	rna-XM_003959045.1	210
###
KB39_0B10010	rna-XM_003959098.1	781	16768
KB39_0B10020	rna-XM_003959097.1	379
KB39_0B10030	rna-XM_003959096.1	60
KB39_0B10040	rna-XM_003959095.1	177
KB39_0B10060	rna-XM_003959093.1	79
KB39_0B10070	rna-XM_003959092.1	90
KB39_0B10080	rna-XM_003959091.1	642
KB39_0B10100	rna-XM_003959090.1	308
KB39_0B10110	rna-XM_003959089.1	177
KB39_0B10120	rna-XM_003959088.1	719
KB39_0B10130	rna-XM_003959087.1	157
KB39_0B10140	rna-XM_003959086.1	1210
KB39_0B10150	rna-XM_003959085.1	855
KB39_0B10160	rna-XM_003959084.1	504
KB39_0B10170	rna-XM_003959083.1	315
KB39_0B10180	rna-XM_003959081.1	1440
KB39_0B10190	rna-XM_003959079.1	933
KB39_0B10200	rna-XM_003959078.1	422
KB39_0B10210	rna-XM_003959077.1	3730
KB39_0B10220	rna-XM_003959076.1	609
KB39_0B10230	rna-XM_003959075.1	560
KB39_0B10240	rna-XM_003959074.1	381
KB39_0B10250	rna-XM_003959073.1	811
KB39_0B10260	rna-XM_003959072.1	142
KB39_0B10270	rna-XM_003959071.1	857
KB39_0B10280	rna-XM_003959069.1	430
###
KB39_0B03330	rna-XM_003959279.1	466	6032
KB39_0B03340	rna-XM_003959280.1	267
KB39_0B03350	rna-XM_003959281.1	319
KB39_0B03360	rna-XM_003959282.1	402
KB39_0B03370	rna-XM_003959283.1	506
KB39_0B03380	rna-XM_003959284.1	111
KB39_0B03390	rna-XM_003959285.1	436
KB39_0B03400	rna-XM_003959286.1	576
KB39_0B03410	rna-XM_003959287.1	1100
KB39_0B03420	rna-XM_003959288.1	367
KB39_0B03430	rna-XM_003959289.1	895
KB39_0B03440	rna-XM_003959290.1	587
###
KB39_0B04520	rna-XM_003959224.1	244	29698
KB39_0B04530	rna-XM_003959225.1	982
KB39_0B04540	rna-XM_003959226.1	379
KB39_0B04550	rna-XM_003959227.1	444
KB39_0B04570	rna-XM_003959229.1	313
KB39_0B04580	rna-XM_003959230.1	229
KB39_0B04600	rna-XM_003959231.1	299
KB39_0B04610	rna-XM_003959232.1	269
KB39_0B04620	rna-XM_003959233.1	202
KB39_0B04660	rna-XM_003959235.1	122
KB39_0B04670	rna-XM_003959236.1	813
KB39_0B04680	rna-XM_003959237.1	94
KB39_0B04690	rna-XM_003959238.1	212
KB39_0B04700	rna-XM_003959239.1	345
KB39_0B04710	rna-XM_003959240.1	563
KB39_0B04720	rna-XM_003959241.1	174
KB39_0B04740	rna-XM_003959243.1	379
KB39_0B04750	rna-XM_003959244.1	447
KB39_0B04760	rna-XM_003959245.1	225
KB39_0B04770	rna-XM_003959247.1	1080
KB39_0B04780	rna-XM_003959248.1	1180
KB39_0B04790	rna-XM_003959249.1	69
KB39_0B04800	rna-XM_003959250.1	628
KB39_0B04810	rna-XM_003959251.1	1520
KB39_0B04820	rna-XM_003959269.1	1350
KB39_0B04840	rna-XM_003959268.1	75
KB39_0B04850	rna-XM_003959267.1	296
KB39_0B04860	rna-XM_003959266.1	383
KB39_0B04880	rna-XM_003959265.1	182
KB39_0B04890	rna-XM_003959264.1	228
KB39_0B04900	rna-XM_003959263.1	335
KB39_0B04910	rna-XM_003959262.1	296
KB39_0B04920	rna-XM_003959261.1	304
KB39_0B04930	rna-XM_003959260.1	138
KB39_0B04940	rna-XM_003959259.1	1980
KB39_0B04950	rna-XM_003959258.1	221
KB39_0B04960	rna-XM_003959257.1	342
KB39_0B04970	rna-XM_003959256.1	2730
KB39_0B04980	rna-XM_003959255.1	615
KB39_0B04990	rna-XM_003959254.1	90
KB39_0B05000	rna-XM_003959253.1	625
KB39_0B05010	rna-XM_003959252.1	1270
KB39_0B05020	rna-XM_003959270.1	632
KB39_0B05030	rna-XM_003959271.1	80
KB39_0B05040	rna-XM_003959272.1	468
KB39_0B05050	rna-XM_003959273.1	884
KB39_0B05060	rna-XM_003959274.1	1130
KB39_0B05070	rna-XM_003959275.1	75
KB39_0B05080	rna-XM_003959276.1	2940
KB39_0B05090	rna-XM_003959277.1	403
KB39_0B05100	rna-XM_003959278.1	414
###
KB39_0B06350	rna-XM_003959215.1	512	12341
KB39_0B06360	rna-XM_003959214.1	133
KB39_0B06370	rna-XM_003959213.1	68
KB39_0B06380	rna-XM_003959212.1	153
KB39_0B06390	rna-XM_003959211.1	112
KB39_0B06400	rna-XM_003959210.1	125
KB39_0B06410	rna-XM_003959209.1	112
KB39_0B06420	rna-XM_003959208.1	1090
KB39_0B06440	rna-XM_003959207.1	538
KB39_0B06450	rna-XM_003959206.1	261
KB39_0B06460	rna-XM_003959205.1	277
KB39_0B06470	rna-XM_003959204.1	1040
KB39_0B06480	rna-XM_003959203.1	479
KB39_0B06490	rna-XM_003959202.1	893
KB39_0B06500	rna-XM_003959201.1	1510
KB39_0B06520	rna-XM_003959200.1	669
KB39_0B06530	rna-XM_003959199.1	251
KB39_0B06540	rna-XM_003959198.1	675
KB39_0B06550	rna-XM_003959195.1	745
KB39_0B06560	rna-XM_003959194.1	64
KB39_0B06570	rna-XM_003959193.1	212
KB39_0B06580	rna-XM_003959192.1	1060
KB39_0B06590	rna-XM_003959191.1	201
KB39_0B06600	rna-XM_003959190.1	1050
KB39_0B06610	rna-XM_003959189.1	111
###
KB39_0B07120	rna-XM_003959408.1	182	3804
KB39_0B07130	rna-XM_003959409.1	466
KB39_0B07140	rna-XM_003959410.1	1370
KB39_0B07150	rna-XM_003959411.1	688
KB39_0B07160	rna-XM_003959412.1	625
KB39_0B07170	rna-XM_003959413.1	79
KB39_0B07180	rna-XM_003959414.1	56
KB39_0B07190	rna-XM_003959415.1	338
###
KB39_0B07200	rna-XM_003959357.1	599	30861
KB39_0B07210	rna-XM_003959358.1	226
KB39_0B07220	rna-XM_003959359.1	94
KB39_0B07230	rna-XM_003959360.1	2090
KB39_0B07240	rna-XM_003959361.1	285
KB39_0B07250	rna-XM_003959362.1	677
KB39_0B07260	rna-XM_003959364.1	210
KB39_0B07270	rna-XM_003959365.1	266
KB39_0B07290	rna-XM_003959368.1	199
KB39_0B07300	rna-XM_003959369.1	171
KB39_0B07310	rna-XM_003959370.1	245
KB39_0B07320	rna-XM_003959371.1	2760
KB39_0B07330	rna-XM_003959372.1	612
KB39_0B07340	rna-XM_003959374.1	781
KB39_0B07350	rna-XM_003959375.1	403
KB39_0B07360	rna-XM_003959376.1	144
KB39_0B07370	rna-XM_003959377.1	506
KB39_0B07380	rna-XM_003959378.1	707
KB39_0B07400	rna-XM_003959380.1	405
KB39_0B07410	rna-XM_003959381.1	259
KB39_0B07420	rna-XM_003959382.1	58
KB39_0B07430	rna-XM_003959383.1	134
KB39_0B07440	rna-XM_003959384.1	90
KB39_0B07450	rna-XM_003959385.1	240
KB39_0B07460	rna-XM_003959386.1	71
KB39_0B07480	rna-XM_003959387.1	392
KB39_0B07490	rna-XM_003959388.1	484
KB39_0B07500	rna-XM_003959389.1	394
KB39_0B07510	rna-XM_003959390.1	1040
KB39_0B07520	rna-XM_003959391.1	93
KB39_0B07530	rna-XM_003959392.1	2700
KB39_0B07540	rna-XM_003959393.1	87
KB39_0B07550	rna-XM_003959394.1	5790
KB39_0B07560	rna-XM_003959395.1	568
KB39_0B07570	rna-XM_003959396.1	171
KB39_0B07580	rna-XM_003959397.1	367
KB39_0B07590	rna-XM_003959398.1	751
KB39_0B07600	rna-XM_003959399.1	585
KB39_0B07610	rna-XM_003959400.1	326
KB39_0B07620	rna-XM_003959401.1	534
KB39_0B07630	rna-XM_003959402.1	283
KB39_0B07640	rna-XM_003959403.1	1360
KB39_0B07650	rna-XM_003959404.1	319
KB39_0B07660	rna-XM_003959405.1	2110
KB39_0B07670	rna-XM_003959406.1	275
###
KB39_0B00520	rna-XM_003959572.1	231	2060
KB39_0B00530	rna-XM_003959571.1	1060
KB39_0B00540	rna-XM_003959570.1	126
KB39_0B00550	rna-XM_003959569.1	381
KB39_0B00560	rna-XM_003959568.1	262
###
KB39_0B03060	rna-XM_003959681.1	857	8138
KB39_0B03070	rna-XM_003959682.1	1170
KB39_0B03080	rna-XM_003959683.1	1020
KB39_0B03090	rna-XM_003959684.1	147
KB39_0B03100	rna-XM_003959685.1	90
KB39_0B03110	rna-XM_003959686.1	974
KB39_0B03120	rna-XM_003959687.1	764
KB39_0B03130	rna-XM_003959688.1	2320
KB39_0B03140	rna-XM_003959689.1	693
KB39_0B03150	rna-XM_003959690.1	103
###
KB39_0B08570	rna-XM_003959610.1	1580	30763
KB39_0B08580	rna-XM_003959611.1	229
KB39_0B08590	rna-XM_003959612.1	202
KB39_0B08600	rna-XM_003959613.1	719
KB39_0B08610	rna-XM_003959614.1	1220
KB39_0B08620	rna-XM_003959615.1	2370
KB39_0B08630	rna-XM_003959616.1	94
KB39_0B08640	rna-XM_003959617.1	754
KB39_0B08650	rna-XM_003959618.1	58
KB39_0B08660	rna-XM_003959619.1	642
KB39_0B08670	rna-XM_003959620.1	1020
KB39_0B08680	rna-XM_003959621.1	345
KB39_0B08690	rna-XM_003959622.1	808
KB39_0B08700	rna-XM_003959623.1	330
KB39_0B08720	rna-XM_003959624.1	780
KB39_0B08730	rna-XM_003959625.1	198
KB39_0B08740	rna-XM_003959626.1	2010
KB39_0B08760	rna-XM_003959628.1	264
KB39_0B08780	rna-XM_003959630.1	819
KB39_0B08800	rna-XM_003959632.1	2840
KB39_0B08810	rna-XM_003959633.1	259
KB39_0B08820	rna-XM_003959634.1	226
KB39_0B08830	rna-XM_003959635.1	392
KB39_0B08840	rna-XM_003959636.1	479
KB39_0B08860	rna-XM_003959638.1	139
KB39_0B08870	rna-XM_003959639.1	503
KB39_0B08880	rna-XM_003959640.1	361
KB39_0B08900	rna-XM_003959641.1	187
KB39_0B08910	rna-XM_003959642.1	901
KB39_0B08920	rna-XM_003959643.1	215
KB39_0B08930	rna-XM_003959644.1	493
KB39_0B08940	rna-XM_003959645.1	372
KB39_0B08950	rna-XM_003959646.1	1600
KB39_0B08960	rna-XM_003959647.1	484
KB39_0B08970	rna-XM_003959648.1	857
KB39_0B08990	rna-XM_003959649.1	251
KB39_0B09000	rna-XM_003959650.1	504
KB39_0B09010	rna-XM_003959652.1	387
KB39_0B09020	rna-XM_003959654.1	1460
KB39_0B09030	rna-XM_003959655.1	338
KB39_0B09040	rna-XM_003959656.1	1240
KB39_0B09050	rna-XM_003959657.1	598
KB39_0B09060	rna-XM_003959658.1	74
KB39_0B09100	rna-XM_003959661.1	413
KB39_0B09110	rna-XM_003959662.1	579
KB39_0B09120	rna-XM_003959663.1	108
KB39_0B09130	rna-XM_003959664.1	61
###
KB39_0B07830	rna-XM_003959777.1	931	10260
KB39_0B07870	rna-XM_003959779.1	395
KB39_0B07900	rna-XM_003959787.1	166
KB39_0B07940	rna-XM_003959789.1	288
KB39_0B07980	rna-XM_003959794.1	1870
KB39_0B08000	rna-XM_003959797.1	378
KB39_0B08010	rna-XM_003959799.1	525
KB39_0B08160	rna-XM_003959814.1	117
KB39_0B08250	rna-XM_003959823.1	348
KB39_0B08260	rna-XM_003959824.1	686
KB39_0B08270	rna-XM_003959826.1	783
KB39_0B08400	rna-XM_003959837.1	379
KB39_0B08460	rna-XM_003959841.1	321
KB39_0B08590	rna-XM_003959858.1	179
KB39_0B08600	rna-XM_003959860.1	506
KB39_0B08680	rna-XM_003959869.1	361
KB39_0B08710	rna-XM_003959873.1	212
KB39_0B08720	rna-XM_003959874.1	767
KB39_0B08760	rna-XM_003959876.1	267
KB39_0B08810	rna-XM_003959882.1	269
KB39_0B08930	rna-XM_003959889.1	512
###
KB39_0C00130	rna-XM_003954660.1	319	12651
KB39_0C00150	rna-XM_003954661.1	829
KB39_0C00190	rna-XM_003954662.1	767
KB39_0C00200	rna-XM_003954663.1	522
[truncated: 2,789 more rows]

## Sheet: C
K. bulderi CBS8639 gene	K. barnetti gene	Overlap region (bp)	Synteny block size (bp)
###
KB39_0A07790	rna-XM_041548318.1	655	5830
KB39_0A07800	rna-XM_041548319.1	402
KB39_0A07850	rna-XM_041548325.1	1300
KB39_0A08030	rna-XM_041548343.1	590
KB39_0A08070	rna-XM_041548346.1	2420
KB39_0A08250	rna-XM_041548357.1	463
###
KB39_0A08580	rna-XM_041548099.1	1420	57655
KB39_0A08590	rna-XM_041548100.1	1680
KB39_0A08600	rna-XM_041548101.1	2510
KB39_0A08620	rna-XM_041548102.1	1790
KB39_0A08630	rna-XM_041548103.1	395
KB39_0A08640	rna-XM_041548104.1	1120
KB39_0A08650	rna-XM_041548105.1	566
KB39_0A08660	rna-XM_041548106.1	2080
KB39_0A08670	rna-XM_041548107.1	803
KB39_0A08680	rna-XM_041548108.1	542
KB39_0A08690	rna-XM_041548109.1	811
KB39_0A08700	rna-XM_041548110.1	293
KB39_0A08710	rna-XM_041548111.1	1030
KB39_0A08720	rna-XM_041548113.1	623
KB39_0A08730	rna-XM_041548114.1	1070
KB39_0A08740	rna-XM_041548115.1	261
KB39_0A08750	rna-XM_041548116.1	1400
KB39_0A08760	rna-XM_041548117.1	612
KB39_0A08770	rna-XM_041548118.1	391
KB39_0A08780	rna-XM_041548119.1	1810
KB39_0A08790	rna-XM_041548120.1	470
KB39_0A08800	rna-XM_041548121.1	416
KB39_0A08810	rna-XM_041548122.1	2090
KB39_0A08820	rna-XM_041548123.1	365
KB39_0A08830	rna-XM_041548124.1	466
KB39_0A08840	rna-XM_041548125.1	1700
KB39_0A08850	rna-XM_041548126.1	1940
KB39_0A08860	rna-XM_041548127.1	244
KB39_0A08870	rna-XM_041548128.1	1110
KB39_0A08880	rna-XM_041548129.1	1380
KB39_0A08890	rna-XM_041548130.1	761
KB39_0A08900	rna-XM_041548131.1	234
KB39_0A08910	rna-XM_041548132.1	618
KB39_0A08920	rna-XM_041548133.1	253
KB39_0A08930	rna-XM_041548134.1	4980
KB39_0A08940	rna-XM_041548135.1	1490
KB39_0A08950	rna-XM_041548136.1	1130
KB39_0A08960	rna-XM_041548137.1	207
KB39_0A08970	rna-XM_041548138.1	765
KB39_0A08980	rna-XM_041548139.1	1070
KB39_0A08990	rna-XM_041548140.1	1670
KB39_0A09000	rna-XM_041548141.1	631
KB39_0A09010	rna-XM_041548142.1	1260
KB39_0A09020	rna-XM_041548143.1	425
KB39_0A09030	rna-XM_041548144.1	735
KB39_0A09040	rna-XM_041548145.1	1510
KB39_0A09050	rna-XM_041548146.1	1800
KB39_0A09060	rna-XM_041548147.1	810
KB39_0A09070	rna-XM_041548148.1	383
KB39_0A09080	rna-XM_041548149.1	593
KB39_0A09090	rna-XM_041548150.1	1130
KB39_0A09100	rna-XM_041548151.1	3470
KB39_0A09120	rna-XM_041548152.1	342
###
KB39_0A00950	rna-XM_041549319.1	1430	413983
KB39_0A00960	rna-XM_041549318.1	318
KB39_0A00970	rna-XM_041549317.1	522
KB39_0A00980	rna-XM_041549316.1	471
KB39_0A00990	rna-XM_041549315.1	348
KB39_0A01000	rna-XM_041549314.1	394
KB39_0A01010	rna-XM_041549313.1	1120
KB39_0A01020	rna-XM_041549312.1	372
KB39_0A01030	rna-XM_041549311.1	285
KB39_0A01040	rna-XM_041549310.1	773
KB39_0A01050	rna-XM_041549309.1	541
KB39_0A01060	rna-XM_041549308.1	343
KB39_0A01070	rna-XM_041549307.1	335
KB39_0A01080	rna-XM_041549306.1	1420
KB39_0A01090	rna-XM_041549305.1	207
KB39_0A01100	rna-XM_041549304.1	2190
KB39_0A01110	rna-XM_041549303.1	1020
KB39_0A01120	rna-XM_041549302.1	984
KB39_0A01130	rna-XM_041549301.1	775
KB39_0A01140	rna-XM_041549300.1	984
KB39_0A01150	rna-XM_041549299.1	206
KB39_0A01160	rna-XM_041549298.1	625
KB39_0A01170	rna-XM_041549297.1	705
KB39_0A01180	rna-XM_041549296.1	1400
KB39_0A01190	rna-XM_041549295.1	376
KB39_0A01200	rna-XM_041549294.1	1080
KB39_0A01210	rna-XM_041549293.1	953
KB39_0A01220	rna-XM_041549292.1	787
KB39_0A01230	rna-XM_041549291.1	274
KB39_0A01240	rna-XM_041549290.1	699
KB39_0A01250	rna-XM_041549289.1	1340
KB39_0A01260	rna-XM_041549288.1	912
KB39_0A01270	rna-XM_041549287.1	1150
KB39_0A01280	rna-XM_041549286.1	1060
KB39_0A01290	rna-XM_041549285.1	737
KB39_0A01300	rna-XM_041549284.1	1480
KB39_0A01310	rna-XM_041549283.1	708
KB39_0A01320	rna-XM_041549282.1	2970
KB39_0A01330	rna-XM_041549281.1	318
KB39_0A01340	rna-XM_041549280.1	2920
KB39_0A01350	rna-XM_041549279.1	1980
KB39_0A01360	rna-XM_041549278.1	1940
KB39_0A01370	rna-XM_041549277.1	1260
KB39_0A01380	rna-XM_041549276.1	1540
KB39_0A01390	rna-XM_041549275.1	481
KB39_0A01400	rna-XM_041549274.1	367
KB39_0A01410	rna-XM_041549273.1	345
KB39_0A01420	rna-XM_041549272.1	531
KB39_0A01430	rna-XM_041549271.1	490
KB39_0A01440	rna-XM_041549270.1	1130
KB39_0A01450	rna-XM_041549269.1	538
KB39_0A01460	rna-XM_041549268.1	5670
KB39_0A01470	rna-XM_041549267.1	588
KB39_0A01480	rna-XM_041549266.1	686
KB39_0A01490	rna-XM_041549265.1	1210
KB39_0A01500	rna-XM_041549264.1	525
KB39_0A01510	rna-XM_041549263.1	1090
KB39_0A01520	rna-XM_041549262.1	749
KB39_0A01530	rna-XM_041549261.1	1370
KB39_0A01540	rna-XM_041549260.1	990
KB39_0A01550	rna-XM_041549259.1	334
KB39_0A01560	rna-XM_041549258.1	364
KB39_0A01570	rna-XM_041549257.1	466
KB39_0A01590	rna-XM_041549256.1	1510
KB39_0A01600	rna-XM_041549255.1	1200
KB39_0A01610	rna-XM_041549254.1	1360
KB39_0A01620	rna-XM_041549253.1	1050
KB39_0A01640	rna-XM_041549252.1	569
KB39_0A01650	rna-XM_041549251.1	501
KB39_0A01660	rna-XM_041549250.1	264
KB39_0A01670	rna-XM_041549249.1	663
KB39_0A01680	rna-XM_041549248.1	112
KB39_0A01690	rna-XM_041549247.1	255
KB39_0A01700	rna-XM_041549246.1	1640
KB39_0A01710	rna-XM_041549245.1	824
KB39_0A01720	rna-XM_041549244.1	403
KB39_0A01730	rna-XM_041549243.1	1240
KB39_0A01740	rna-XM_041549242.1	109
KB39_0A01750	rna-XM_041549241.1	1750
KB39_0A01760	rna-XM_041549240.1	563
KB39_0A01770	rna-XM_041549239.1	749
KB39_0A01780	rna-XM_041549238.1	1590
KB39_0A01790	rna-XM_041549237.1	1620
KB39_0A01800	rna-XM_041549236.1	743
KB39_0A01810	rna-XM_041549235.1	1240
KB39_0A01820	rna-XM_041549234.1	1520
KB39_0A01830	rna-XM_041549233.1	1290
KB39_0A01840	rna-XM_041549232.1	1280
KB39_0A01850	rna-XM_041549231.1	1090
KB39_0A01860	rna-XM_041549230.1	1150
KB39_0A01880	rna-XM_041549229.1	2090
KB39_0A01890	rna-XM_041549228.1	3640
KB39_0A01900	rna-XM_041549227.1	560
KB39_0A01910	rna-XM_041549226.1	193
KB39_0A01920	rna-XM_041549225.1	346
KB39_0A01930	rna-XM_041549224.1	1240
KB39_0A01940	rna-XM_041549223.1	391
KB39_0A01950	rna-XM_041549222.1	2140
KB39_0A01980	rna-XM_041549221.1	1060
KB39_0A01990	rna-XM_041549220.1	1080
KB39_0A02000	rna-XM_041549219.1	414
KB39_0A02010	rna-XM_041549218.1	99
KB39_0A02020	rna-XM_041549217.1	429
KB39_0A02030	rna-XM_041549216.1	1040
KB39_0A02040	rna-XM_041549215.1	1110
KB39_0A02050	rna-XM_041549214.1	231
KB39_0A02060	rna-XM_041549213.1	617
KB39_0A02070	rna-XM_041549212.1	898
KB39_0A02080	rna-XM_041549211.1	1220
KB39_0A02090	rna-XM_041549210.1	108
KB39_0A02100	rna-XM_041549209.1	824
KB39_0A02110	rna-XM_041549208.1	550
KB39_0A02120	rna-XM_041549207.1	391
KB39_0A02130	rna-XM_041549206.1	781
KB39_0A02140	rna-XM_041549205.1	294
KB39_0A02150	rna-XM_041549204.1	372
KB39_0A02160	rna-XM_041549203.1	262
KB39_0A02190	rna-XM_041549202.1	482
KB39_0A02210	rna-XM_041549201.1	1080
KB39_0A02220	rna-XM_041549200.1	1130
KB39_0A02230	rna-XM_041549199.1	1420
KB39_0A02240	rna-XM_041549198.1	745
KB39_0A02250	rna-XM_041549197.1	2430
KB39_0A02260	rna-XM_041549196.1	1010
KB39_0A02270	rna-XM_041549195.1	629
KB39_0A02280	rna-XM_041549194.1	1120
KB39_0A02290	rna-XM_041549193.1	691
KB39_0A02300	rna-XM_041549192.1	503
KB39_0A02310	rna-XM_041549191.1	879
KB39_0A02320	rna-XM_041549190.1	2380
KB39_0A02330	rna-XM_041549189.1	879
KB39_0A02340	rna-XM_041549188.1	416
KB39_0A02350	rna-XM_041549187.1	887
KB39_0A02360	rna-XM_041549186.1	762
KB39_0A02370	rna-XM_041549185.1	546
KB39_0A02380	rna-XM_041549184.1	536
KB39_0A02390	rna-XM_041549183.1	1380
KB39_0A02400	rna-XM_041549182.1	1350
KB39_0A02410	rna-XM_041549181.1	349
KB39_0A02420	rna-XM_041549180.1	1460
KB39_0A02430	rna-XM_041549179.1	773
KB39_0A02440	rna-XM_041549178.1	435
KB39_0A02450	rna-XM_041549177.1	2290
KB39_0A02460	rna-XM_041549176.1	247
KB39_0A02470	rna-XM_041549175.1	109
KB39_0A02480	rna-XM_041549174.1	387
KB39_0A02490	rna-XM_041549173.1	1910
KB39_0A02500	rna-XM_041549172.1	438
KB39_0A02520	rna-XM_041549171.1	1580
KB39_0A02530	rna-XM_041549170.1	4810
KB39_0A02540	rna-XM_041549169.1	247
KB39_0A02550	rna-XM_041549168.1	787
KB39_0A02560	rna-XM_041549167.1	1290
KB39_0A02570	rna-XM_041549166.1	1900
KB39_0A02580	rna-XM_041549165.1	278
KB39_0A02590	rna-XM_041549164.1	1280
KB39_0A02600	rna-XM_041549163.1	745
KB39_0A02620	rna-XM_041549162.1	647
KB39_0A02630	rna-XM_041549161.1	617
KB39_0A02640	rna-XM_041549160.1	1460
KB39_0A02650	rna-XM_041549159.1	3100
KB39_0A02660	rna-XM_041549158.1	509
KB39_0A02670	rna-XM_041549157.1	2150
KB39_0A02680	rna-XM_041549156.1	2000
KB39_0A02690	rna-XM_041549155.1	1020
KB39_0A02700	rna-XM_041549154.1	585
KB39_0A02720	rna-XM_041549153.1	471
KB39_0A02730	rna-XM_041549152.1	591
KB39_0A02740	rna-XM_041549151.1	936
KB39_0A02780	rna-XM_041549150.1	1540
KB39_0A02790	rna-XM_041549149.1	734
KB39_0A02800	rna-XM_041549148.1	1860
KB39_0A02810	rna-XM_041549147.1	522
KB39_0A02820	rna-XM_041549146.1	1560
KB39_0A02830	rna-XM_041549145.1	651
KB39_0A02840	rna-XM_041549144.1	402
KB39_0A02850	rna-XM_041549143.1	855
KB39_0A02860	rna-XM_041549142.1	3150
KB39_0A02870	rna-XM_041549141.1	2330
KB39_0A02880	rna-XM_041549140.1	1130
KB39_0A02890	rna-XM_041549139.1	2850
KB39_0A02900	rna-XM_041549138.1	2400
KB39_0A02910	rna-XM_041549137.1	1840
KB39_0A02920	rna-XM_041549136.1	1670
KB39_0A02930	rna-XM_041549135.1	1950
KB39_0A02940	rna-XM_041549134.1	447
KB39_0A02950	rna-XM_041549133.1	1660
KB39_0A02960	rna-XM_041549132.1	609
KB39_0A02970	rna-XM_041549131.1	882
KB39_0A02980	rna-XM_041549130.1	90
KB39_0A02990	rna-XM_041549129.1	375
KB39_0A03000	rna-XM_041549128.1	185
KB39_0A03010	rna-XM_041549127.1	406
KB39_0A03020	rna-XM_041549126.1	471
KB39_0A03030	rna-XM_041549125.1	441
KB39_0A03040	rna-XM_041549124.1	712
KB39_0A03050	rna-XM_041549123.1	911
KB39_0A03060	rna-XM_041549122.1	1120
KB39_0A03070	rna-XM_041549121.1	3220
KB39_0A03090	rna-XM_041549120.1	1070
KB39_0A03100	rna-XM_041549119.1	361
KB39_0A03110	rna-XM_041549118.1	1850
KB39_0A03120	rna-XM_041549117.1	694
KB39_0A03130	rna-XM_041549116.1	429
KB39_0A03140	rna-XM_041549115.1	2980
KB39_0A03150	rna-XM_041549114.1	3710
KB39_0A03160	rna-XM_041549113.1	142
KB39_0A03170	rna-XM_041549112.1	485
KB39_0A03180	rna-XM_041549111.1	334
KB39_0A03190	rna-XM_041549110.1	1740
KB39_0A03200	rna-XM_041549109.1	2600
KB39_0A03210	rna-XM_041549108.1	1830
KB39_0A03220	rna-XM_041549107.1	2790
KB39_0A03230	rna-XM_041549106.1	528
KB39_0A03240	rna-XM_041549105.1	805
KB39_0A03250	rna-XM_041549104.1	552
KB39_0A03270	rna-XM_041549103.1	738
KB39_0A03280	rna-XM_041549102.1	794
KB39_0A03290	rna-XM_041549101.1	498
KB39_0A03300	rna-XM_041549100.1	4200
KB39_0A03310	rna-XM_041549099.1	731
KB39_0A03320	rna-XM_041549098.1	1420
KB39_0A03330	rna-XM_041549097.1	1830
KB39_0A03340	rna-XM_041549096.1	1050
KB39_0A03350	rna-XM_041549095.1	628
KB39_0A03360	rna-XM_041549094.1	1310
KB39_0A03370	rna-XM_041549093.1	482
KB39_0A03380	rna-XM_041549092.1	432
KB39_0A03390	rna-XM_041549091.1	1760
KB39_0A03400	rna-XM_041549090.1	1040
KB39_0A03430	rna-XM_041549088.1	1150
KB39_0A03440	rna-XM_041549087.1	397
KB39_0A03450	rna-XM_041549086.1	1460
KB39_0A03460	rna-XM_041549085.1	745
KB39_0A03470	rna-XM_041549084.1	373
KB39_0A03480	rna-XM_041549083.1	155
KB39_0A03500	rna-XM_041549082.1	191
KB39_0A03510	rna-XM_041549081.1	1470
KB39_0A03520	rna-XM_041549080.1	980
KB39_0A03530	rna-XM_041549079.1	1110
KB39_0A03540	rna-XM_041549078.1	1800
KB39_0A03550	rna-XM_041549077.1	2070
KB39_0A03570	rna-XM_041549076.1	783
KB39_0A03580	rna-XM_041549075.1	1790
KB39_0A03590	rna-XM_041549074.1	302
KB39_0A03600	rna-XM_041549073.1	179
KB39_0A03610	rna-XM_041549072.1	960
KB39_0A03630	rna-XM_041549071.1	1900
KB39_0A03640	rna-XM_041549070.1	1570
KB39_0A03650	rna-XM_041549069.1	1340
KB39_0A03660	rna-XM_041549068.1	487
KB39_0A03670	rna-XM_041549067.1	152
KB39_0A03680	rna-XM_041549066.1	145
KB39_0A03690	rna-XM_041549065.1	1810
KB39_0A03700	rna-XM_041549064.1	811
KB39_0A03710	rna-XM_041549063.1	696
KB39_0A03720	rna-XM_041549062.1	277
KB39_0A03730	rna-XM_041549061.1	740
KB39_0A03740	rna-XM_041549060.1	819
KB39_0A03750	rna-XM_041549059.1	770
KB39_0A03760	rna-XM_041549058.1	2870
KB39_0A03770	rna-XM_041549057.1	1230
KB39_0A03780	rna-XM_041549056.1	171
KB39_0A03790	rna-XM_041549055.1	2670
KB39_0A03800	rna-XM_041549054.1	841
KB39_0A03810	rna-XM_041549053.1	459
KB39_0A03820	rna-XM_041549052.1	342
KB39_0A03830	rna-XM_041549051.1	2300
KB39_0A03840	rna-XM_041549050.1	930
KB39_0A03850	rna-XM_041549049.1	817
KB39_0A03860	rna-XM_041549048.1	349
KB39_0A03870	rna-XM_041549047.1	640
KB39_0A03880	rna-XM_041549046.1	716
KB39_0A03890	rna-XM_041549045.1	1740
KB39_0A03900	rna-XM_041549044.1	332
KB39_0A03910	rna-XM_041549043.1	678
KB39_0A03920	rna-XM_041549042.1	1350
KB39_0A03930	rna-XM_041549041.1	408
KB39_0A03950	rna-XM_041549040.1	2860
KB39_0A03960	rna-XM_041549039.1	1370
KB39_0A03970	rna-XM_041549038.1	111
KB39_0A04020	rna-XM_041549037.1	1020
KB39_0A04030	rna-XM_041549036.1	941
KB39_0A04040	rna-XM_041549035.1	416
KB39_0A04050	rna-XM_041549034.1	264
KB39_0A04060	rna-XM_041549033.1	571
KB39_0A04070	rna-XM_041549032.1	2230
KB39_0A04080	rna-XM_041549031.1	115
KB39_0A04090	rna-XM_041549030.1	394
KB39_0A04100	rna-XM_041549029.1	669
KB39_0A04110	rna-XM_041549028.1	3640
KB39_0A04120	rna-XM_041549027.1	4160
KB39_0A04130	rna-XM_041549026.1	410
KB39_0A04140	rna-XM_041549025.1	653
KB39_0A04150	rna-XM_041549024.1	749
KB39_0A04160	rna-XM_041549023.1	278
KB39_0A04170	rna-XM_041549022.1	386
KB39_0A04180	rna-XM_041549021.1	609
KB39_0A04190	rna-XM_041549020.1	724
KB39_0A04200	rna-XM_041549019.1	729
KB39_0A04210	rna-XM_041549018.1	682
KB39_0A04220	rna-XM_041549017.1	370
KB39_0A04230	rna-XM_041549016.1	710
KB39_0A04240	rna-XM_041549015.1	1950
KB39_0A04250	rna-XM_041549014.1	1070
KB39_0A04260	rna-XM_041549013.1	542
KB39_0A04270	rna-XM_041549012.1	1060
KB39_0A04280	rna-XM_041549011.1	468
KB39_0A04290	rna-XM_041549010.1	1940
KB39_0A04300	rna-XM_041549009.1	1380
KB39_0A04310	rna-XM_041549008.1	977
KB39_0A04320	rna-XM_041549007.1	2740
KB39_0A04330	rna-XM_041549006.1	1080
KB39_0A04340	rna-XM_041549005.1	675
KB39_0A04350	rna-XM_041549004.1	248
KB39_0A04360	rna-XM_041549003.1	176
KB39_0A04380	rna-XM_041549002.1	1090
KB39_0A04390	rna-XM_041549001.1	816
KB39_0A04400	rna-XM_041549000.1	1450
KB39_0A04410	rna-XM_041548999.1	474
KB39_0A04420	rna-XM_041548998.1	2140
KB39_0A04430	rna-XM_041548997.1	362
KB39_0A04440	rna-XM_041548996.1	536
KB39_0A04450	rna-XM_041548995.1	806
KB39_0A04460	rna-XM_041548994.1	900
KB39_0A04470	rna-XM_041548993.1	1000
KB39_0A04480	rna-XM_041548991.1	1000
KB39_0A04490	rna-XM_041548990.1	868
KB39_0A04500	rna-XM_041548989.1	3750
KB39_0A04510	rna-XM_041548988.1	470
KB39_0A04520	rna-XM_041548987.1	3500
KB39_0A04530	rna-XM_041548986.1	829
KB39_0A04540	rna-XM_041548985.1	1400
KB39_0A04550	rna-XM_041548984.1	438
KB39_0A04560	rna-XM_041548983.1	1690
KB39_0A04570	rna-XM_041548982.1	664
KB39_0A04580	rna-XM_041548981.1	119
KB39_0A04590	rna-XM_041548980.1	1260
KB39_0A04600	rna-XM_041548979.1	835
KB39_0A04610	rna-XM_041548978.1	857
KB39_0A04620	rna-XM_041548977.1	1040
KB39_0A04630	rna-XM_041548975.1	536
KB39_0A04640	rna-XM_041548974.1	602
KB39_0A04650	rna-XM_041548973.1	1200
KB39_0A04660	rna-XM_041548972.1	1670
KB39_0A04670	rna-XM_041548971.1	1650
KB39_0A04680	rna-XM_041548970.1	925
KB39_0A04690	rna-XM_041548969.1	871
KB39_0A04700	rna-XM_041548968.1	836
KB39_0A04710	rna-XM_041548967.1	651
KB39_0A04720	rna-XM_041548966.1	383
KB39_0A04730	rna-XM_041548965.1	1200
KB39_0A04740	rna-XM_041548964.1	546
KB39_0A04750	rna-XM_041548963.1	878
KB39_0A04760	rna-XM_041548962.1	1050
KB39_0A04770	rna-XM_041548961.1	1080
KB39_0A04780	rna-XM_041548960.1	757
KB39_0A04790	rna-XM_041548959.1	882
KB39_0A04800	rna-XM_041548958.1	493
KB39_0A04810	rna-XM_041548957.1	161
KB39_0A04820	rna-XM_041548956.1	1060
KB39_0A04830	rna-XM_041548955.1	3630
KB39_0A04840	rna-XM_041548954.1	343
KB39_0A04850	rna-XM_041548953.1	1280
KB39_0A04860	rna-XM_041548952.1	3740
KB39_0A04870	rna-XM_041548951.1	862
KB39_0A04880	rna-XM_041548950.1	261
KB39_0A04890	rna-XM_041548949.1	1230
KB39_0A04900	rna-XM_041548948.1	621
KB39_0A04910	rna-XM_041548947.1	784
KB39_0A04920	rna-XM_041548946.1	1020
KB39_0A04960	rna-XM_041548945.1	1730
KB39_0A04970	rna-XM_041548944.1	939
KB39_0A04980	rna-XM_041548943.1	887
KB39_0A04990	rna-XM_041548942.1	256
KB39_0A05010	rna-XM_041548941.1	897
KB39_0A05020	rna-XM_041548940.1	416
KB39_0A05030	rna-XM_041548939.1	590
KB39_0A05040	rna-XM_041548938.1	1020
KB39_0A05050	rna-XM_041548937.1	443
KB39_0A05060	rna-XM_041548936.1	810
KB39_0A05070	rna-XM_041548935.1	966
KB39_0A05080	rna-XM_041548934.1	169
KB39_0A05110	rna-XM_041548933.1	1380
KB39_0A05120	rna-XM_041548932.1	1430
KB39_0A05130	rna-XM_041548931.1	1690
KB39_0A05140	rna-XM_041548930.1	1550
KB39_0A05150	rna-XM_041548929.1	542
KB39_0A05170	rna-XM_041548928.1	2100
KB39_0A05180	rna-XM_041548927.1	430
KB39_0A05190	rna-XM_041548926.1	2270
KB39_0A05220	rna-XM_041548934.1	179
KB39_0A05230	rna-XM_041548925.1	549
KB39_0A05240	rna-XM_041548924.1	1250
KB39_0A05250	rna-XM_041548923.1	650
KB39_0A05260	rna-XM_041548922.1	851
KB39_0A05270	rna-XM_041548921.1	258
KB39_0A05280	rna-XM_041548920.1	2310
###
KB39_0A00120	rna-XM_041549470.1	348	72767
KB39_0A00130	rna-XM_041549471.1	1090
KB39_0A00140	rna-XM_041549472.1	1070
KB39_0A00150	rna-XM_041549473.1	571
KB39_0A00160	rna-XM_041549474.1	492
KB39_0A00170	rna-XM_041549475.1	577
KB39_0A00180	rna-XM_041549476.1	330
KB39_0A00190	rna-XM_041549477.1	2470
KB39_0A00200	rna-XM_041549478.1	778
KB39_0A00210	rna-XM_041549479.1	596
KB39_0A00220	rna-XM_041549480.1	1510
KB39_0A00230	rna-XM_041549481.1	898
KB39_0A00240	rna-XM_041549482.1	307
KB39_0A00250	rna-XM_041549483.1	781
KB39_0A00260	rna-XM_041549484.1	712
KB39_0A00270	rna-XM_041549485.1	2090
KB39_0A00280	rna-XM_041549486.1	356
KB39_0A00290	rna-XM_041549487.1	874
KB39_0A00300	rna-XM_041549488.1	742
KB39_0A00320	rna-XM_041549490.1	819
KB39_0A00330	rna-XM_041549491.1	609
KB39_0A00340	rna-XM_041549492.1	187
KB39_0A00350	rna-XM_041549493.1	2110
KB39_0A00360	rna-XM_041549495.1	1400
KB39_0A00370	rna-XM_041549496.1	334
KB39_0A00380	rna-XM_041549497.1	144
KB39_0A00390	rna-XM_041549498.1	1420
KB39_0A00400	rna-XM_041549499.1	564
KB39_0A00410	rna-XM_041549500.1	264
KB39_0A00420	rna-XM_041549501.1	764
KB39_0A00430	rna-XM_041549502.1	103
KB39_0A00440	rna-XM_041549503.1	400
KB39_0A00450	rna-XM_041549504.1	855
KB39_0A00480	rna-XM_041549507.1	1140
KB39_0A00490	rna-XM_041549508.1	1280
KB39_0A00500	rna-XM_041549509.1	3210
KB39_0A00510	rna-XM_041549510.1	655
KB39_0A00520	rna-XM_041549511.1	961
KB39_0A00530	rna-XM_041549512.1	1300
KB39_0A00540	rna-XM_041549513.1	1000
KB39_0A00550	rna-XM_041549514.1	817
KB39_0A00560	rna-XM_041549515.1	1070
KB39_0A00570	rna-XM_041549516.1	389
KB39_0A00580	rna-XM_041549517.1	890
KB39_0A00590	rna-XM_041549518.1	2710
KB39_0A00600	rna-XM_041549520.1	670
KB39_0A00610	rna-XM_041549521.1	737
KB39_0A00620	rna-XM_041549522.1	326
KB39_0A00630	rna-XM_041549523.1	245
KB39_0A00640	rna-XM_041549524.1	1230
KB39_0A00650	rna-XM_041549525.1	542
KB39_0A00660	rna-XM_041549526.1	1650
KB39_0A00670	rna-XM_041549527.1	1300
KB39_0A00680	rna-XM_041549528.1	487
KB39_0A00690	rna-XM_041549529.1	270
KB39_0A00700	rna-XM_041549530.1	941
KB39_0A00710	rna-XM_041549531.1	473
KB39_0A00730	rna-XM_041549532.1	334
KB39_0A00740	rna-XM_041549533.1	670
KB39_0A00750	rna-XM_041549534.1	702
KB39_0A00760	rna-XM_041549535.1	596
KB39_0A00770	rna-XM_041549536.1	1270
KB39_0A00780	rna-XM_041549537.1	691
KB39_0A00790	rna-XM_041549538.1	270
KB39_0A00800	rna-XM_041549539.1	906
KB39_0A00830	rna-XM_041549540.1	751
KB39_0A00840	rna-XM_041549541.1	198
KB39_0A00850	rna-XM_041549542.1	504
KB39_0A00860	rna-XM_041549543.1	719
KB39_0A00870	rna-XM_041549544.1	678
KB39_0A00880	rna-XM_041549545.1	1430
KB39_0A00890	rna-XM_041549546.1	1560
KB39_0A00900	rna-XM_041549547.1	1990
KB39_0A00910	rna-XM_041549548.1	411
KB39_0A00920	rna-XM_041549549.1	6010
KB39_0A00930	rna-XM_041549550.1	1250
KB39_0A00940	rna-XM_041549551.1	969
###
KB39_0A05290	rna-XM_041549645.1	683	310451
KB39_0A05300	rna-XM_041549646.1	451
KB39_0A05310	rna-XM_041549647.1	3450
KB39_0A05320	rna-XM_041549648.1	860
KB39_0A05330	rna-XM_041549649.1	346
KB39_0A05340	rna-XM_041549650.1	427
KB39_0A05350	rna-XM_041549651.1	795
KB39_0A05360	rna-XM_041549652.1	313
KB39_0A05370	rna-XM_041549653.1	188
KB39_0A05380	rna-XM_041549654.1	1840
KB39_0A05390	rna-XM_041549655.1	237
KB39_0A05400	rna-XM_041549656.1	762
KB39_0A05410	rna-XM_041549657.1	231
KB39_0A05420	rna-XM_041549658.1	343
KB39_0A05430	rna-XM_041549659.1	484
KB39_0A05440	rna-XM_041549660.1	504
KB39_0A05450	rna-XM_041549661.1	642
KB39_0A05460	rna-XM_041549662.1	395
KB39_0A05470	rna-XM_041549663.1	323
KB39_0A05480	rna-XM_041549664.1	617
KB39_0A05490	rna-XM_041549665.1	225
KB39_0A05500	rna-XM_041549666.1	984
KB39_0A05510	rna-XM_041549667.1	343
KB39_0A05520	rna-XM_041549668.1	859
KB39_0A05530	rna-XM_041549669.1	1410
KB39_0A05540	rna-XM_041549670.1	806
KB39_0A05550	rna-XM_041549671.1	245
KB39_0A05560	rna-XM_041549672.1	293
KB39_0A05570	rna-XM_041549673.1	1210
KB39_0A05580	rna-XM_041549674.1	865
KB39_0A05600	rna-XM_041549675.1	716
KB39_0A05610	rna-XM_041549676.1	1060
KB39_0A05620	rna-XM_041549677.1	1330
KB39_0A05630	rna-XM_041549678.1	228
KB39_0A05640	rna-XM_041549679.1	1180
KB39_0A05650	rna-XM_041549680.1	900
KB39_0A05660	rna-XM_041549681.1	927
KB39_0A05670	rna-XM_041549682.1	362
KB39_0A05680	rna-XM_041549683.1	721
KB39_0A05690	rna-XM_041549684.1	8470
KB39_0A05700	rna-XM_041549685.1	1080
KB39_0A05710	rna-XM_041549686.1	696
KB39_0A05720	rna-XM_041549687.1	576
KB39_0A05730	rna-XM_041549688.1	1300
KB39_0A05740	rna-XM_041549689.1	2070
KB39_0A05770	rna-XM_041549692.1	2050
KB39_0A05780	rna-XM_041549693.1	642
KB39_0A05790	rna-XM_041549694.1	1760
KB39_0A05800	rna-XM_041549695.1	791
KB39_0A05810	rna-XM_041549696.1	478
KB39_0A05820	rna-XM_041549697.1	2080
KB39_0A05830	rna-XM_041549698.1	656
KB39_0A05840	rna-XM_041549699.1	1480
KB39_0A05850	rna-XM_041549700.1	577
KB39_0A05860	rna-XM_041549701.1	1040
KB39_0A05870	rna-XM_041549702.1	1010
KB39_0A05880	rna-XM_041549703.1	984
KB39_0A05890	rna-XM_041549704.1	395
KB39_0A05900	rna-XM_041549705.1	607
KB39_0A05910	rna-XM_041549706.1	2230
KB39_0A05920	rna-XM_041549707.1	1200
KB39_0A05930	rna-XM_041549708.1	1950
KB39_0A05940	rna-XM_041549709.1	860
KB39_0A05950	rna-XM_041549710.1	267
KB39_0A05960	rna-XM_041549711.1	859
KB39_0A05980	rna-XM_041549712.1	1140
KB39_0A05990	rna-XM_041549713.1	248
KB39_0A06000	rna-XM_041549714.1	229
KB39_0A06010	rna-XM_041549715.1	539
KB39_0A06020	rna-XM_041549716.1	500
KB39_0A06030	rna-XM_041549717.1	430
KB39_0A06040	rna-XM_041549719.1	316
KB39_0A06050	rna-XM_041549720.1	1250
KB39_0A06060	rna-XM_041549721.1	1290
KB39_0A06070	rna-XM_041549722.1	99
KB39_0A06080	rna-XM_041549723.1	506
KB39_0A06090	rna-XM_041549724.1	332
KB39_0A06100	rna-XM_041549725.1	840
KB39_0A06110	rna-XM_041549726.1	519
KB39_0A06120	rna-XM_041549727.1	191
KB39_0A06130	rna-XM_041549728.1	1140
KB39_0A06140	rna-XM_041549729.1	874
KB39_0A06150	rna-XM_041549730.1	6190
KB39_0A06160	rna-XM_041549731.1	492
KB39_0A06170	rna-XM_041549732.1	134
KB39_0A06180	rna-XM_041549733.1	625
KB39_0A06190	rna-XM_041549734.1	2890
KB39_0A06200	rna-XM_041549735.1	1340
KB39_0A06210	rna-XM_041549736.1	541
KB39_0A06220	rna-XM_041549737.1	318
KB39_0A06230	rna-XM_041549738.1	642
KB39_0A06240	rna-XM_041549739.1	666
KB39_0A06250	rna-XM_041549740.1	1150
KB39_0A06260	rna-XM_041549741.1	2680
KB39_0A06270	rna-XM_041549742.1	1330
KB39_0A06280	rna-XM_041549743.1	2280
KB39_0A06290	rna-XM_041549744.1	370
KB39_0A06300	rna-XM_041549745.1	228
KB39_0A06320	rna-XM_041549746.1	2710
KB39_0A06330	rna-XM_041549747.1	614
KB39_0A06340	rna-XM_041549748.1	1560
KB39_0A06350	rna-XM_041549749.1	849
KB39_0A06360	rna-XM_041549750.1	1160
KB39_0A06370	rna-XM_041549751.1	1680
KB39_0A06380	rna-XM_041549752.1	1080
KB39_0A06390	rna-XM_041549753.1	2450
KB39_0A06400	rna-XM_041549754.1	362
KB39_0A06410	rna-XM_041549755.1	441
KB39_0A06420	rna-XM_041549756.1	615
KB39_0A06430	rna-XM_041549757.1	1040
KB39_0A06440	rna-XM_041549758.1	506
KB39_0A06450	rna-XM_041549759.1	721
KB39_0A06460	rna-XM_041549760.1	1100
KB39_0A06470	rna-XM_041549761.1	354
KB39_0A06480	rna-XM_041549762.1	923
KB39_0A06490	rna-XM_041549763.1	800
KB39_0A06500	rna-XM_041549764.1	629
KB39_0A06510	rna-XM_041549765.1	955
KB39_0A06520	rna-XM_041549766.1	1450
KB39_0A06530	rna-XM_041549767.1	1340
KB39_0A06540	rna-XM_041549768.1	802
KB39_0A06550	rna-XM_041549769.1	569
KB39_0A06560	rna-XM_041549770.1	474
KB39_0A06570	rna-XM_041549771.1	194
KB39_0A06580	rna-XM_041549772.1	261
KB39_0A06590	rna-XM_041549773.1	1410
KB39_0A06600	rna-XM_041549774.1	194
KB39_0A06610	rna-XM_041549775.1	103
KB39_0A06620	rna-XM_041549776.1	114
KB39_0A06630	rna-XM_041549777.1	2540
KB39_0A06640	rna-XM_041549779.1	324
KB39_0A06650	rna-XM_041549780.1	1300
KB39_0A06660	rna-XM_041549781.1	471
KB39_0A06670	rna-XM_041549782.1	772
KB39_0A06680	rna-XM_041549783.1	1910
KB39_0A06690	rna-XM_041549784.1	696
KB39_0A06700	rna-XM_041549785.1	591
KB39_0A06710	rna-XM_041549786.1	710
KB39_0A06720	rna-XM_041549787.1	83
KB39_0A06730	rna-XM_041549788.1	294
KB39_0A06740	rna-XM_041549789.1	993
KB39_0A06750	rna-XM_041549790.1	3010
KB39_0A06760	rna-XM_041549791.1	1160
KB39_0A06770	rna-XM_041549792.1	593
KB39_0A06780	rna-XM_041549793.1	1810
KB39_0A06790	rna-XM_041549794.1	99
KB39_0A06800	rna-XM_041549795.1	523
KB39_0A06810	rna-XM_041549796.1	346
KB39_0A06820	rna-XM_041549797.1	1240
KB39_0A06830	rna-XM_041549798.1	459
KB39_0A06840	rna-XM_041549799.1	1360
KB39_0A06850	rna-XM_041549800.1	1060
KB39_0A06860	rna-XM_041549801.1	1150
KB39_0A06870	rna-XM_041549802.1	621
KB39_0A06880	rna-XM_041549803.1	465
KB39_0A06890	rna-XM_041549804.1	789
KB39_0A06900	rna-XM_041549805.1	300
KB39_0A06910	rna-XM_041549806.1	1020
KB39_0A06920	rna-XM_041549807.1	345
KB39_0A06930	rna-XM_041549808.1	1120
KB39_0A06940	rna-XM_041549809.1	533
KB39_0A06950	rna-XM_041549810.1	647
KB39_0A06960	rna-XM_041549811.1	266
KB39_0A06970	rna-XM_041549812.1	232
KB39_0A06980	rna-XM_041549813.1	552
KB39_0A06990	rna-XM_041549814.1	527
KB39_0A07000	rna-XM_041549815.1	3040
KB39_0A07010	rna-XM_041549816.1	119
KB39_0A07020	rna-XM_041549817.1	451
KB39_0A07030	rna-XM_041549818.1	1600
KB39_0A07040	rna-XM_041549819.1	1050
KB39_0A07050	rna-XM_041549820.1	933
KB39_0A07060	rna-XM_041549821.1	225
KB39_0A07070	rna-XM_041549822.1	917
KB39_0A07080	rna-XM_041549823.1	2150
KB39_0A07090	rna-XM_041549824.1	930
KB39_0A07100	rna-XM_041549825.1	1570
KB39_0A07110	rna-XM_041549826.1	655
KB39_0A07120	rna-XM_041549827.1	824
KB39_0A07130	rna-XM_041549828.1	1460
KB39_0A07140	rna-XM_041549829.1	408
KB39_0A07150	rna-XM_041549830.1	1390
KB39_0A07160	rna-XM_041549831.1	563
KB39_0A07170	rna-XM_041549832.1	217
KB39_0A07180	rna-XM_041549833.1	91
KB39_0A07190	rna-XM_041549834.1	2150
KB39_0A07210	rna-XM_041549835.1	833
KB39_0A07230	rna-XM_041549836.1	781
KB39_0A07240	rna-XM_041549837.1	413
KB39_0A07250	rna-XM_041549838.1	699
KB39_0A07260	rna-XM_041549839.1	327
KB39_0A07270	rna-XM_041549840.1	1670
KB39_0A07280	rna-XM_041549841.1	109
KB39_0A07290	rna-XM_041549842.1	351
KB39_0A07300	rna-XM_041549843.1	640
KB39_0A07310	rna-XM_041549844.1	508
KB39_0A07320	rna-XM_041549845.1	441
KB39_0A07330	rna-XM_041549846.1	1270
KB39_0A07340	rna-XM_041549847.1	459
KB39_0A07350	rna-XM_041549848.1	2410
KB39_0A07360	rna-XM_041549849.1	620
KB39_0A07370	rna-XM_041549850.1	182
KB39_0A07380	rna-XM_041549851.1	468
KB39_0A07390	rna-XM_041549852.1	596
KB39_0A07400	rna-XM_041549853.1	865
KB39_0A07410	rna-XM_041549854.1	1260
KB39_0A07420	rna-XM_041549855.1	1230
KB39_0A07430	rna-XM_041549856.1	1130
KB39_0A07440	rna-XM_041549857.1	1300
KB39_0A07450	rna-XM_041549858.1	867
KB39_0A07460	rna-XM_041549859.1	1260
KB39_0A07470	rna-XM_041549860.1	1210
KB39_0A07480	rna-XM_041549861.1	2150
KB39_0A07500	rna-XM_041549863.1	1960
KB39_0A07510	rna-XM_041549864.1	2060
KB39_0A07520	rna-XM_041549865.1	473
KB39_0A07530	rna-XM_041549866.1	1260
KB39_0A07540	rna-XM_041549867.1	1580
KB39_0A07550	rna-XM_041549868.1	1840
KB39_0A07560	rna-XM_041549869.1	574
KB39_0A07570	rna-XM_041549870.1	307
KB39_0A07580	rna-XM_041549871.1	645
KB39_0A07600	rna-XM_041549872.1	466
KB39_0A07610	rna-XM_041549874.1	806
KB39_0A07620	rna-XM_041549875.1	569
KB39_0A07630	rna-XM_041549876.1	1570
KB39_0A07640	rna-XM_041549877.1	988
KB39_0A07650	rna-XM_041549878.1	745
KB39_0A07660	rna-XM_041549879.1	680
KB39_0A07670	rna-XM_041549880.1	169
KB39_0A07680	rna-XM_041549881.1	1110
KB39_0A07690	rna-XM_041549882.1	3560
KB39_0A07700	rna-XM_041549883.1	990
KB39_0A07710	rna-XM_041549884.1	1450
KB39_0A07720	rna-XM_041549885.1	868
KB39_0A07730	rna-XM_041549886.1	482
KB39_0A07740	rna-XM_041549887.1	1080
KB39_0A07750	rna-XM_041549888.1	267
KB39_0A07760	rna-XM_041549889.1	1220
KB39_0A07770	rna-XM_041549890.1	1470
KB39_0A07780	rna-XM_041549891.1	846
KB39_0A07790	rna-XM_041549892.1	645
KB39_0A07800	rna-XM_041549893.1	512
KB39_0A07810	rna-XM_041549894.1	2440
KB39_0A07820	rna-XM_041549895.1	126
KB39_0A07830	rna-XM_041549896.1	225
KB39_0A07840	rna-XM_041549897.1	462
KB39_0A07850	rna-XM_041549898.1	1460
KB39_0A07860	rna-XM_041549899.1	242
KB39_0A07870	rna-XM_041549900.1	259
KB39_0A07880	rna-XM_041549901.1	946
KB39_0A07890	rna-XM_041549902.1	1180
KB39_0A07900	rna-XM_041549903.1	3000
KB39_0A07910	rna-XM_041549904.1	1470
KB39_0A07920	rna-XM_041549905.1	318
KB39_0A07930	rna-XM_041549906.1	269
KB39_0A07940	rna-XM_041549907.1	416
KB39_0A07950	rna-XM_041549908.1	1800
KB39_0A07960	rna-XM_041549909.1	1750
KB39_0A07970	rna-XM_041549910.1	1620
KB39_0A07980	rna-XM_041549911.1	1220
KB39_0A07990	rna-XM_041549912.1	821
KB39_0A08000	rna-XM_041549913.1	2250
KB39_0A08000	rna-XM_041549939.1	2240
KB39_0A08010	rna-XM_041549914.1	1960
KB39_0A08030	rna-XM_041549916.1	596
KB39_0A08040	rna-XM_041549917.1	1680
KB39_0A08050	rna-XM_041549918.1	210
KB39_0A08060	rna-XM_041549919.1	2160
KB39_0A08070	rna-XM_041549920.1	3370
KB39_0A08080	rna-XM_041549921.1	433
KB39_0A08090	rna-XM_041549922.1	2750
KB39_0A08100	rna-XM_041549923.1	384
KB39_0A08110	rna-XM_041549924.1	1110
KB39_0A08120	rna-XM_041549925.1	530
KB39_0A08160	rna-XM_041549926.1	1890
KB39_0A08170	rna-XM_041549927.1	403
KB39_0A08180	rna-XM_041549928.1	261
KB39_0A08190	rna-XM_041549929.1	890
KB39_0A08200	rna-XM_041549930.1	519
KB39_0A08220	rna-XM_041549932.1	564
KB39_0A08230	rna-XM_041549933.1	286
KB39_0A08240	rna-XM_041549934.1	408
KB39_0A08250	rna-XM_041549935.1	474
KB39_0A08260	rna-XM_041549936.1	1470
KB39_0A08270	rna-XM_041549937.1	1660
KB39_0A08280	rna-XM_041549938.1	1010
KB39_0A08290	rna-XM_041549913.1	2230
KB39_0A08290	rna-XM_041549939.1	2250
KB39_0A08300	rna-XM_041549940.1	708
KB39_0A08310	rna-XM_041549941.1	1070
KB39_0A08320	rna-XM_041549942.1	1810
KB39_0A08330	rna-XM_041549943.1	394
KB39_0A08340	rna-XM_041549944.1	1730
KB39_0A08350	rna-XM_041549945.1	304
KB39_0A08360	rna-XM_041549946.1	1190
KB39_0A08370	rna-XM_041549947.1	636
KB39_0A08380	rna-XM_041549948.1	202
KB39_0A08390	rna-XM_041549949.1	75
KB39_0A08400	rna-XM_041549950.1	425
KB39_0A08410	rna-XM_041549951.1	2140
KB39_0A08420	rna-XM_041549952.1	1390
KB39_0A08430	rna-XM_041549953.1	2260
KB39_0A08440	rna-XM_041549954.1	163
KB39_0A08450	rna-XM_041549955.1	571
KB39_0A08460	rna-XM_041549956.1	520
KB39_0A08470	rna-XM_041549957.1	133
KB39_0A08480	rna-XM_041549959.1	596
KB39_0A08490	rna-XM_041549960.1	218
KB39_0A08500	rna-XM_041549961.1	2730
KB39_0A08510	rna-XM_041549962.1	2330
KB39_0A08520	rna-XM_041549963.1	563
KB39_0A08530	rna-XM_041549964.1	455
KB39_0A08540	rna-XM_041549965.1	266
KB39_0A08550	rna-XM_041549966.1	1360
KB39_0A08560	rna-XM_041549967.1	596
KB39_0A08570	rna-XM_041549968.1	267
###
KB39_0A09710	rna-XM_041551740.1	373	111731
KB39_0A09720	rna-XM_041551741.1	258
KB39_0A09730	rna-XM_041551742.1	1290
KB39_0A09740	rna-XM_041551743.1	1060
KB39_0A09750	rna-XM_041551744.1	1320
KB39_0A09760	rna-XM_041551745.1	1750
KB39_0A09770	rna-XM_041551746.1	130
KB39_0A09780	rna-XM_041551747.1	359
KB39_0A09790	rna-XM_041551748.1	267
KB39_0A09800	rna-XM_041551749.1	250
KB39_0A09810	rna-XM_041551750.1	1320
KB39_0A09820	rna-XM_041551751.1	558
KB39_0A09830	rna-XM_041551752.1	164
KB39_0A09840	rna-XM_041551753.1	520
KB39_0A09850	rna-XM_041551754.1	1340
KB39_0A09860	rna-XM_041551755.1	441
KB39_0A09870	rna-XM_041551756.1	623
KB39_0A09880	rna-XM_041551757.1	1330
KB39_0A09890	rna-XM_041551758.1	144
KB39_0A09900	rna-XM_041551759.1	811
KB39_0A09910	rna-XM_041551760.1	474
KB39_0A09920	rna-XM_041551761.1	898
KB39_0A09930	rna-XM_041551762.1	481
KB39_0A09940	rna-XM_041551763.1	1720
KB39_0A09950	rna-XM_041551764.1	421
KB39_0A09960	rna-XM_041551765.1	277
KB39_0A09970	rna-XM_041551766.1	914
KB39_0A09980	rna-XM_041551767.1	859
KB39_0A09990	rna-XM_041551768.1	958
KB39_0A10000	rna-XM_041551769.1	656
KB39_0A10010	rna-XM_041551770.1	576
KB39_0A10020	rna-XM_041551771.1	580
KB39_0A10030	rna-XM_041551772.1	351
KB39_0A10040	rna-XM_041551773.1	1420
KB39_0A10050	rna-XM_041551774.1	1940
KB39_0A10060	rna-XM_041551775.1	996
KB39_0A10070	rna-XM_041551776.1	248
KB39_0A10080	rna-XM_041551778.1	2540
KB39_0A10090	rna-XM_041551779.1	617
KB39_0A10100	rna-XM_041551780.1	2640
KB39_0A10110	rna-XM_041551781.1	591
KB39_0A10120	rna-XM_041551782.1	1060
KB39_0A10130	rna-XM_041551783.1	819
KB39_0A10140	rna-XM_041551784.1	1210
KB39_0A10150	rna-XM_041551785.1	251
KB39_0A10160	rna-XM_041551786.1	1110
KB39_0A10170	rna-XM_041551787.1	585
KB39_0A10180	rna-XM_041551788.1	1440
KB39_0A10190	rna-XM_041551789.1	724
KB39_0A10200	rna-XM_041551790.1	1210
KB39_0A10210	rna-XM_041551791.1	108
KB39_0A10220	rna-XM_041551792.1	297
KB39_0A10230	rna-XM_041551793.1	596
KB39_0A10240	rna-XM_041551794.1	394
KB39_0A10250	rna-XM_041551795.1	789
KB39_0A10260	rna-XM_041551796.1	1100
KB39_0A10270	rna-XM_041551797.1	995
KB39_0A10280	rna-XM_041551798.1	204
KB39_0A10290	rna-XM_041551799.1	85
KB39_0A10300	rna-XM_041551800.1	58
KB39_0A10310	rna-XM_041551801.1	283
KB39_0A10320	rna-XM_041551802.1	934
KB39_0A10330	rna-XM_041551803.1	1000
KB39_0A10340	rna-XM_041551804.1	1010
KB39_0A10350	rna-XM_041551805.1	255
KB39_0A10360	rna-XM_041551806.1	946
KB39_0A10370	rna-XM_041551807.1	251
KB39_0A10380	rna-XM_041551808.1	365
KB39_0A10390	rna-XM_041551809.1	468
KB39_0A10400	rna-XM_041551810.1	1590
KB39_0A10410	rna-XM_041551811.1	863
KB39_0A10470	rna-XM_041551812.1	316
KB39_0A10480	rna-XM_041551813.1	547
KB39_0A10490	rna-XM_041551814.1	661
KB39_0A10500	rna-XM_041551815.1	639
KB39_0A10510	rna-XM_041551816.1	734
KB39_0A10520	rna-XM_041551817.1	916
KB39_0A10530	rna-XM_041551818.1	1910
KB39_0A10540	rna-XM_041551819.1	617
KB39_0A10550	rna-XM_041551820.1	492
KB39_0A10560	rna-XM_041551821.1	729
KB39_0A10570	rna-XM_041551822.1	2620
KB39_0A10580	rna-XM_041551823.1	2990
KB39_0A10590	rna-XM_041551824.1	2880
KB39_0A10600	rna-XM_041551825.1	373
KB39_0A10610	rna-XM_041551826.1	985
KB39_0A10620	rna-XM_041551827.1	346
KB39_0A10630	rna-XM_041551828.1	136
KB39_0A10640	rna-XM_041551829.1	719
KB39_0A10650	rna-XM_041551830.1	359
KB39_0A10660	rna-XM_041551831.1	1390
KB39_0A10670	rna-XM_041551832.1	1360
KB39_0A10690	rna-XM_041551834.1	1710
KB39_0A10700	rna-XM_041551835.1	822
KB39_0A10710	rna-XM_041551836.1	457
KB39_0A10720	rna-XM_041551837.1	232
KB39_0A10730	rna-XM_041551838.1	787
KB39_0A10740	rna-XM_041551839.1	168
KB39_0A10750	rna-XM_041551840.1	479
KB39_0A10760	rna-XM_041551841.1	455
KB39_0A10770	rna-XM_041551842.1	523
KB39_0A10780	rna-XM_041551843.1	356
KB39_0A10790	rna-XM_041551844.1	3730
KB39_0A10800	rna-XM_041551845.1	348
KB39_0A10810	rna-XM_041551846.1	610
KB39_0A10820	rna-XM_041551847.1	80
KB39_0A10830	rna-XM_041551849.1	511
KB39_0A10840	rna-XM_041551850.1	297
KB39_0A10850	rna-XM_041551851.1	202
KB39_0A10860	rna-XM_041551852.1	299
KB39_0A10870	rna-XM_041551853.1	397
KB39_0A10880	rna-XM_041551854.1	1520
KB39_0A10890	rna-XM_041551855.1	904
KB39_0A10900	rna-XM_041551856.1	871
KB39_0A10910	rna-XM_041551857.1	803
KB39_0A10920	rna-XM_041551858.1	2550
KB39_0A10930	rna-XM_041551859.1	854
KB39_0A10940	rna-XM_041551860.1	2390
KB39_0A10950	rna-XM_041551861.1	786
KB39_0A10960	rna-XM_041551862.1	370
KB39_0A10970	rna-XM_041551863.1	1230
KB39_0A10980	rna-XM_041551864.1	334
KB39_0A10990	rna-XM_041551865.1	928
KB39_0A11000	rna-XM_041551866.1	1480
KB39_0A11010	rna-XM_041551867.1	855
KB39_0A11020	rna-XM_041551868.1	242
KB39_0A11030	rna-XM_041551869.1	1000
KB39_0A11040	rna-XM_041551870.1	1570
KB39_0A11050	rna-XM_041551871.1	2720
KB39_0A11060	rna-XM_041551872.1	677
###
KB39_0A09130	rna-XM_041552477.1	857	54312
KB39_0A09140	rna-XM_041552478.1	916
KB39_0A09160	rna-XM_041552479.1	1070
KB39_0A09170	rna-XM_041552480.1	291
KB39_0A09180	rna-XM_041552481.1	1120
KB39_0A09190	rna-XM_041552482.1	824
KB39_0A09200	rna-XM_041552483.1	2230
KB39_0A09210	rna-XM_041552484.1	1840
KB39_0A09220	rna-XM_041552485.1	218
KB39_0A09230	rna-XM_041552486.1	361
KB39_0A09240	rna-XM_041552487.1	269
KB39_0A09250	rna-XM_041552488.1	345
KB39_0A09260	rna-XM_041552489.1	387
KB39_0A09270	rna-XM_041552490.1	2630
KB39_0A09280	rna-XM_041552491.1	357
KB39_0A09290	rna-XM_041552492.1	1380
KB39_0A09300	rna-XM_041552493.1	629
KB39_0A09310	rna-XM_041552494.1	226
KB39_0A09320	rna-XM_041552495.1	1680
KB39_0A09330	rna-XM_041552496.1	452
KB39_0A09340	rna-XM_041552497.1	588
KB39_0A09350	rna-XM_041552498.1	269
KB39_0A09360	rna-XM_041552499.1	481
KB39_0A09370	rna-XM_041552500.1	1470
KB39_0A09380	rna-XM_041552501.1	644
KB39_0A09390	rna-XM_041552502.1	134
KB39_0A09400	rna-XM_041552503.1	2460
KB39_0A09410	rna-XM_041552504.1	1370
KB39_0A09420	rna-XM_041552505.1	1070
KB39_0A09430	rna-XM_041552506.1	795
KB39_0A09440	rna-XM_041552507.1	1360
KB39_0A09450	rna-XM_041552508.1	237
KB39_0A09460	rna-XM_041552509.1	414
KB39_0A09470	rna-XM_041552510.1	1960
KB39_0A09480	rna-XM_041552511.1	667
KB39_0A09490	rna-XM_041552512.1	215
KB39_0A09510	rna-XM_041552513.1	1900
KB39_0A09520	rna-XM_041552514.1	373
KB39_0A09530	rna-XM_041552515.1	538
KB39_0A09550	rna-XM_041552517.1	1160
KB39_0A09560	rna-XM_041552518.1	2570
KB39_0A09570	rna-XM_041552519.1	542
KB39_0A09580	rna-XM_041552520.1	1510
KB39_0A09590	rna-XM_041552521.1	610
KB39_0A09600	rna-XM_041552522.1	985
KB39_0A09610	rna-XM_041552523.1	988
KB39_0A09620	rna-XM_041552524.1	666
KB39_0A09630	rna-XM_041552525.1	840
KB39_0A09640	rna-XM_041552526.1	293
KB39_0A09650	rna-XM_041552527.1	2520
KB39_0A09660	rna-XM_041552528.1	1670
KB39_0A09670	rna-XM_041552529.1	256
KB39_0A09680	rna-XM_041552530.1	2240
KB39_0A09690	rna-XM_041552531.1	145
KB39_0A09700	rna-XM_041552532.1	2290
###
KB39_0B04210	rna-XM_041548704.1	827	563538
KB39_0B04220	rna-XM_041548703.1	756
KB39_0B04230	rna-XM_041548702.1	56
KB39_0B04240	rna-XM_041548701.1	963
KB39_0B04250	rna-XM_041548700.1	166
KB39_0B04260	rna-XM_041548699.1	3030
KB39_0B04270	rna-XM_041548698.1	580
KB39_0B04280	rna-XM_041548697.1	1010
KB39_0B04290	rna-XM_041548696.1	1760
KB39_0B04310	rna-XM_041548694.1	1690
KB39_0B04320	rna-XM_041548693.1	359
KB39_0B04330	rna-XM_041548692.1	787
KB39_0B04340	rna-XM_041548691.1	280
KB39_0B04350	rna-XM_041548690.1	3030
KB39_0B04360	rna-XM_041548689.1	1250
KB39_0B04370	rna-XM_041548688.1	421
KB39_0B04380	rna-XM_041548687.1	669
KB39_0B04410	rna-XM_041548686.1	639
KB39_0B04420	rna-XM_041548685.1	1710
KB39_0B04430	rna-XM_041548684.1	1880
KB39_0B04440	rna-XM_041548683.1	416
KB39_0B04450	rna-XM_041548682.1	745
KB39_0B04460	rna-XM_041548681.1	305
KB39_0B04470	rna-XM_041548680.1	294
KB39_0B04480	rna-XM_041548679.1	511
KB39_0B04490	rna-XM_041548678.1	285
KB39_0B04500	rna-XM_041548677.1	169
KB39_0B04510	rna-XM_041548676.1	1090
KB39_0B04520	rna-XM_041548675.1	503
KB39_0B04530	rna-XM_041548674.1	1340
KB39_0B04540	rna-XM_041548673.1	609
KB39_0B04550	rna-XM_041548672.1	2610
KB39_0B04560	rna-XM_041548671.1	142
KB39_0B04570	rna-XM_041548670.1	737
KB39_0B04580	rna-XM_041548669.1	1440
KB39_0B04590	rna-XM_041548668.1	851
KB39_0B04600	rna-XM_041548667.1	897
KB39_0B04610	rna-XM_041548666.1	389
KB39_0B04620	rna-XM_041548665.1	356
KB39_0B04630	rna-XM_041548664.1	740
KB39_0B04650	rna-XM_041548663.1	272
KB39_0B04660	rna-XM_041548662.1	351
KB39_0B04670	rna-XM_041548661.1	1000
KB39_0B04680	rna-XM_041548660.1	291
KB39_0B04690	rna-XM_041548659.1	583
KB39_0B04700	rna-XM_041548658.1	726
KB39_0B04710	rna-XM_041548657.1	822
KB39_0B04720	rna-XM_041548656.1	204
KB39_0B04740	rna-XM_041548654.1	735
KB39_0B04750	rna-XM_041548653.1	2510
KB39_0B04760	rna-XM_041548652.1	432
KB39_0B04770	rna-XM_041548651.1	1630
KB39_0B04780	rna-XM_041548650.1	1470
KB39_0B04790	rna-XM_041548649.1	386
KB39_0B04800	rna-XM_041548648.1	1230
KB39_0B04810	rna-XM_041548647.1	2010
KB39_0B04820	rna-XM_041548646.1	2070
KB39_0B04840	rna-XM_041548644.1	525
KB39_0B04880	rna-XM_041548643.1	493
KB39_0B04890	rna-XM_041548642.1	425
KB39_0B04900	rna-XM_041548641.1	493
KB39_0B04910	rna-XM_041548640.1	721
KB39_0B04920	rna-XM_041548639.1	517
KB39_0B04930	rna-XM_041548638.1	446
KB39_0B04950	rna-XM_041548637.1	353
KB39_0B04960	rna-XM_041548636.1	607
KB39_0B04970	rna-XM_041548635.1	4920
KB39_0B04980	rna-XM_041548632.1	1050
KB39_0B05000	rna-XM_041548630.1	846
KB39_0B05010	rna-XM_041548629.1	1550
KB39_0B05020	rna-XM_041548628.1	1200
KB39_0B05030	rna-XM_041548627.1	242
KB39_0B05040	rna-XM_041548626.1	637
KB39_0B05050	rna-XM_041548625.1	1660
KB39_0B05060	rna-XM_041548624.1	1750
KB39_0B05070	rna-XM_041548623.1	938
KB39_0B05080	rna-XM_041548622.1	3810
KB39_0B05090	rna-XM_041548621.1	536
KB39_0B05100	rna-XM_041548620.1	579
KB39_0B05110	rna-XM_041548619.1	794
KB39_0B05120	rna-XM_041548618.1	179
KB39_0B05130	rna-XM_041548617.1	827
KB39_0B05140	rna-XM_041548616.1	762
KB39_0B05150	rna-XM_041548615.1	614
KB39_0B05160	rna-XM_041548614.1	416
KB39_0B05170	rna-XM_041548613.1	724
KB39_0B05180	rna-XM_041548612.1	217
KB39_0B05190	rna-XM_041548611.1	1360
KB39_0B05200	rna-XM_041548610.1	3270
KB39_0B05210	rna-XM_041548609.1	283
KB39_0B05220	rna-XM_041548608.1	2860
KB39_0B05230	rna-XM_041548607.1	727
KB39_0B05240	rna-XM_041548606.1	511
KB39_0B05250	rna-XM_041548605.1	1580
KB39_0B05260	rna-XM_041548604.1	424
KB39_0B05280	rna-XM_041548602.1	384
KB39_0B05290	rna-XM_041548601.1	934
KB39_0B05300	rna-XM_041548600.1	1430
KB39_0B05310	rna-XM_041548599.1	893
KB39_0B05320	rna-XM_041548598.1	904
KB39_0B05330	rna-XM_041548597.1	1760
KB39_0B05350	rna-XM_041548596.1	651
KB39_0B05360	rna-XM_041548595.1	988
KB39_0B05370	rna-XM_041548594.1	980
KB39_0B05380	rna-XM_041548593.1	587
KB39_0B05390	rna-XM_041548592.1	865
KB39_0B05400	rna-XM_041548591.1	209
KB39_0B05410	rna-XM_041548590.1	520
KB39_0B05420	rna-XM_041548589.1	1440
KB39_0B05430	rna-XM_041548588.1	531
KB39_0B05440	rna-XM_041548587.1	1460
KB39_0B05450	rna-XM_041548586.1	838
KB39_0B05460	rna-XM_041548585.1	1630
KB39_0B05470	rna-XM_041548584.1	2860
KB39_0B05480	rna-XM_041548583.1	636
KB39_0B05490	rna-XM_041548582.1	2190
KB39_0B05500	rna-XM_041548581.1	1960
KB39_0B05510	rna-XM_041548580.1	2740
KB39_0B05520	rna-XM_041548579.1	323
KB39_0B05530	rna-XM_041548578.1	784
KB39_0B05540	rna-XM_041548577.1	1690
KB39_0B05550	rna-XM_041548576.1	756
KB39_0B05560	rna-XM_041548575.1	832
KB39_0B05570	rna-XM_041548574.1	685
KB39_0B05580	rna-XM_041548573.1	800
KB39_0B05590	rna-XM_041548572.1	931
KB39_0B05600	rna-XM_041548571.1	1100
KB39_0B05610	rna-XM_041548570.1	406
KB39_0B05620	rna-XM_041548569.1	462
KB39_0B05630	rna-XM_041548568.1	1710
KB39_0B05640	rna-XM_041548567.1	256
KB39_0B05650	rna-XM_041548566.1	218
KB39_0B05660	rna-XM_041548565.1	187
KB39_0B05670	rna-XM_041548564.1	288
KB39_0B05690	rna-XM_041548563.1	2290
KB39_0B05700	rna-XM_041548562.1	816
KB39_0B05710	rna-XM_041548561.1	795
KB39_0B05720	rna-XM_041548560.1	405
KB39_0B05730	rna-XM_041548558.1	1990
KB39_0B05740	rna-XM_041548557.1	569
KB39_0B05750	rna-XM_041548556.1	285
KB39_0B05770	rna-XM_041548555.1	1370
KB39_0B05780	rna-XM_041548554.1	386
KB39_0B05790	rna-XM_041548553.1	149
KB39_0B05800	rna-XM_041548552.1	1030
KB39_0B05810	rna-XM_041548551.1	1080
KB39_0B05820	rna-XM_041548550.1	683
KB39_0B05830	rna-XM_041548549.1	5060
KB39_0B05840	rna-XM_041548548.1	3180
KB39_0B05850	rna-XM_041548547.1	1430
KB39_0B05860	rna-XM_041548545.1	595
KB39_0B05870	rna-XM_041548544.1	1380
KB39_0B05880	rna-XM_041548543.1	342
KB39_0B05890	rna-XM_041548542.1	207
KB39_0B05900	rna-XM_041548541.1	1100
KB39_0B05910	rna-XM_041548540.1	2730
KB39_0B05920	rna-XM_041548539.1	375
KB39_0B05930	rna-XM_041548538.1	716
KB39_0B05940	rna-XM_041548537.1	4130
KB39_0B05950	rna-XM_041548536.1	259
KB39_0B05960	rna-XM_041548535.1	220
KB39_0B05970	rna-XM_041548534.1	209
KB39_0B05980	rna-XM_041548533.1	1240
KB39_0B05990	rna-XM_041548532.1	465
KB39_0B06000	rna-XM_041548531.1	998
KB39_0B06010	rna-XM_041548530.1	405
KB39_0B06020	rna-XM_041548529.1	285
KB39_0B06030	rna-XM_041548528.1	651
KB39_0B06040	rna-XM_041548527.1	1220
KB39_0B06050	rna-XM_041548526.1	560
KB39_0B06060	rna-XM_041548525.1	462
KB39_0B06070	rna-XM_041548524.1	1170
KB39_0B06080	rna-XM_041548523.1	419
KB39_0B06090	rna-XM_041548522.1	1060
KB39_0B06100	rna-XM_041548521.1	1400
KB39_0B06110	rna-XM_041548520.1	7130
KB39_0B06120	rna-XM_041548519.1	897
KB39_0B06130	rna-XM_041548518.1	3570
KB39_0B06140	rna-XM_041548517.1	479
KB39_0B06150	rna-XM_041548516.1	648
KB39_0B06160	rna-XM_041548515.1	1780
KB39_0B06170	rna-XM_041548514.1	587
KB39_0B06180	rna-XM_041548513.1	2820
KB39_0B06190	rna-XM_041548512.1	274
KB39_0B06200	rna-XM_041548511.1	893
KB39_0B06210	rna-XM_041548510.1	1690
KB39_0B06220	rna-XM_041548509.1	349
KB39_0B06230	rna-XM_041548508.1	2250
KB39_0B06240	rna-XM_041548507.1	2770
KB39_0B06250	rna-XM_041548506.1	1030
KB39_0B06290	rna-XM_041548505.1	250
KB39_0B06300	rna-XM_041548504.1	288
KB39_0B06310	rna-XM_041548503.1	1250
KB39_0B06320	rna-XM_041548502.1	1950
KB39_0B06330	rna-XM_041548501.1	479
KB39_0B06340	rna-XM_041548500.1	634
KB39_0B06350	rna-XM_041548499.1	1210
KB39_0B06360	rna-XM_041548498.1	361
KB39_0B06370	rna-XM_041548497.1	419
KB39_0B06380	rna-XM_041548496.1	672
KB39_0B06390	rna-XM_041548495.1	463
KB39_0B06400	rna-XM_041548494.1	920
KB39_0B06410	rna-XM_041548493.1	261
KB39_0B06420	rna-XM_041548492.1	1590
KB39_0B06430	rna-XM_041548491.1	550
KB39_0B06440	rna-XM_041548490.1	934
KB39_0B06450	rna-XM_041548489.1	479
KB39_0B06460	rna-XM_041548488.1	539
KB39_0B06470	rna-XM_041548487.1	1370
KB39_0B06480	rna-XM_041548486.1	746
KB39_0B06490	rna-XM_041548485.1	1540
KB39_0B06500	rna-XM_041548484.1	2430
KB39_0B06520	rna-XM_041548483.1	904
KB39_0B06530	rna-XM_041548482.1	1180
KB39_0B06540	rna-XM_041548481.1	950
KB39_0B06550	rna-XM_041548480.1	1870
KB39_0B06560	rna-XM_041548479.1	432
KB39_0B06570	rna-XM_041548478.1	379
KB39_0B06580	rna-XM_041548477.1	1910
KB39_0B06590	rna-XM_041548476.1	572
KB39_0B06600	rna-XM_041548475.1	1790
KB39_0B06610	rna-XM_041548474.1	414
KB39_0B06630	rna-XM_041548460.1	387
KB39_0B06640	rna-XM_041548461.1	1020
KB39_0B06650	rna-XM_041548462.1	96
KB39_0B06660	rna-XM_041548463.1	550
KB39_0B06670	rna-XM_041548464.1	639
KB39_0B06680	rna-XM_041548465.1	283
KB39_0B06690	rna-XM_041548466.1	221
KB39_0B06700	rna-XM_041548467.1	525
KB39_0B06710	rna-XM_041548468.1	700
KB39_0B06720	rna-XM_041548469.1	441
KB39_0B06730	rna-XM_041548470.1	876
KB39_0B06740	rna-XM_041548471.1	1750
KB39_0B06750	rna-XM_041548472.1	1270
KB39_0B06760	rna-XM_041548473.1	1480
KB39_0B06820	rna-XM_041548459.1	392
KB39_0B06830	rna-XM_041548458.1	520
KB39_0B06840	rna-XM_041548457.1	1400
KB39_0B06850	rna-XM_041548456.1	972
KB39_0B06860	rna-XM_041548455.1	1970
KB39_0B06870	rna-XM_041548454.1	2210
KB39_0B06880	rna-XM_041548453.1	2130
KB39_0B06890	rna-XM_041548452.1	705
KB39_0B06910	rna-XM_041548451.1	857
KB39_0B06920	rna-XM_041548450.1	1350
KB39_0B06930	rna-XM_041548449.1	1130
KB39_0B06940	rna-XM_041548448.1	1200
KB39_0B06960	rna-XM_041548446.1	1200
KB39_0B06970	rna-XM_041548445.1	364
KB39_0B06980	rna-XM_041548444.1	1010
KB39_0B06990	rna-XM_041548443.1	816
KB39_0B07000	rna-XM_041548442.1	258
KB39_0B07010	rna-XM_041548441.1	2300
KB39_0B07020	rna-XM_041548440.1	1140
KB39_0B07030	rna-XM_041548439.1	1300
KB39_0B07040	rna-XM_041548438.1	558
KB39_0B07050	rna-XM_041548437.1	4280
KB39_0B07060	rna-XM_041548436.1	446
KB39_0B07070	rna-XM_041548435.1	1330
KB39_0B07080	rna-XM_041548434.1	101
KB39_0B07090	rna-XM_041548433.1	1300
KB39_0B07100	rna-XM_041548432.1	446
KB39_0B07110	rna-XM_041548431.1	213
KB39_0B07120	rna-XM_041548430.1	534
KB39_0B07130	rna-XM_041548429.1	988
KB39_0B07140	rna-XM_041548428.1	3180
KB39_0B07150	rna-XM_041548427.1	1590
KB39_0B07160	rna-XM_041548426.1	1470
KB39_0B07170	rna-XM_041548425.1	465
KB39_0B07180	rna-XM_041548424.1	77
KB39_0B07190	rna-XM_041548423.1	462
KB39_0B07200	rna-XM_041548422.1	908
KB39_0B07210	rna-XM_041548421.1	957
KB39_0B07220	rna-XM_041548420.1	258
KB39_0B07230	rna-XM_041548419.1	2730
KB39_0B07240	rna-XM_041548418.1	527
KB39_0B07250	rna-XM_041548417.1	1520
KB39_0B07260	rna-XM_041548416.1	1520
KB39_0B07270	rna-XM_041548415.1	1780
KB39_0B07280	rna-XM_041548414.1	94
KB39_0B07290	rna-XM_041548413.1	471
KB39_0B07300	rna-XM_041548412.1	206
KB39_0B07310	rna-XM_041548411.1	417
KB39_0B07320	rna-XM_041548410.1	3230
KB39_0B07330	rna-XM_041548409.1	1190
KB39_0B07340	rna-XM_041548408.1	1100
KB39_0B07350	rna-XM_041548407.1	444
KB39_0B07360	rna-XM_041548406.1	259
KB39_0B07370	rna-XM_041548405.1	1240
KB39_0B07380	rna-XM_041548404.1	1170
KB39_0B07400	rna-XM_041548402.1	1890
KB39_0B07410	rna-XM_041548401.1	490
KB39_0B07420	rna-XM_041548400.1	171
KB39_0B07430	rna-XM_041548399.1	528
KB39_0B07440	rna-XM_041548398.1	376
KB39_0B07450	rna-XM_041548397.1	609
KB39_0B07460	rna-XM_041548396.1	353
KB39_0B07470	rna-XM_041548395.1	754
KB39_0B07480	rna-XM_041548394.1	629
KB39_0B07490	rna-XM_041548393.1	780
KB39_0B07500	rna-XM_041548392.1	718
KB39_0B07510	rna-XM_041548391.1	1340
KB39_0B07520	rna-XM_041548390.1	229
KB39_0B07530	rna-XM_041548389.1	3500
KB39_0B07540	rna-XM_041548388.1	152
KB39_0B07550	rna-XM_041548387.1	7490
KB39_0B07560	rna-XM_041548386.1	999
KB39_0B07570	rna-XM_041548385.1	391
KB39_0B07580	rna-XM_041548384.1	1050
KB39_0B07590	rna-XM_041548383.1	976
KB39_0B07600	rna-XM_041548382.1	1680
KB39_0B07610	rna-XM_041548381.1	609
KB39_0B07620	rna-XM_041548380.1	1190
KB39_0B07630	rna-XM_041548379.1	670
KB39_0B07640	rna-XM_041548378.1	1710
KB39_0B07650	rna-XM_041548377.1	1050
KB39_0B07660	rna-XM_041548376.1	2590
KB39_0B07670	rna-XM_041548375.1	661
KB39_0B07680	rna-XM_041548374.1	190
KB39_0B07690	rna-XM_041548373.1	824
KB39_0B07700	rna-XM_041548372.1	511
KB39_0B07710	rna-XM_041548371.1	139
KB39_0B07720	rna-XM_041548370.1	903
KB39_0B07730	rna-XM_041548369.1	1260
KB39_0B07740	rna-XM_041548368.1	644
KB39_0B07750	rna-XM_041548367.1	999
KB39_0B07760	rna-XM_041548366.1	1270
KB39_0B07770	rna-XM_041548365.1	577
KB39_0B07780	rna-XM_041548364.1	1250
KB39_0B07790	rna-XM_041548363.1	1690
KB39_0B07800	rna-XM_041548362.1	2210
KB39_0B07810	rna-XM_041548361.1	3160
KB39_0B07820	rna-XM_041548360.1	422
KB39_0B07830	rna-XM_041548359.1	1740
KB39_0B07860	rna-XM_041548358.1	449
KB39_0B07870	rna-XM_041548357.1	490
KB39_0B07880	rna-XM_041548356.1	972
KB39_0B07890	rna-XM_041548355.1	614
KB39_0B07900	rna-XM_041548354.1	1890
KB39_0B07910	rna-XM_041548353.1	2100
KB39_0B07930	rna-XM_041548351.1	514
KB39_0B07940	rna-XM_041548350.1	460
KB39_0B07950	rna-XM_041548349.1	425
KB39_0B07960	rna-XM_041548348.1	604
KB39_0B07970	rna-XM_041548347.1	411
KB39_0B07980	rna-XM_041548346.1	2880
KB39_0B07990	rna-XM_041548345.1	1530
KB39_0B08000	rna-XM_041548344.1	430
KB39_0B08010	rna-XM_041548343.1	583
KB39_0B08020	rna-XM_041548342.1	686
KB39_0B08030	rna-XM_041548341.1	329
KB39_0B08040	rna-XM_041548340.1	721
KB39_0B08050	rna-XM_041548339.1	145
KB39_0B08060	rna-XM_041548338.1	669
KB39_0B08070	rna-XM_041548337.1	1080
KB39_0B08080	rna-XM_041548336.1	2610
KB39_0B08090	rna-XM_041548335.1	759
KB39_0B08100	rna-XM_041548334.1	495
KB39_0B08110	rna-XM_041548333.1	2790
KB39_0B08120	rna-XM_041548332.1	645
KB39_0B08130	rna-XM_041548331.1	280
KB39_0B08140	rna-XM_041548330.1	849
KB39_0B08150	rna-XM_041548329.1	413
KB39_0B08160	rna-XM_041548328.1	515
KB39_0B08170	rna-XM_041548327.1	174
KB39_0B08180	rna-XM_041548326.1	267
KB39_0B08190	rna-XM_041548325.1	1570
KB39_0B08200	rna-XM_041548324.1	2230
KB39_0B08210	rna-XM_041548323.1	1040
KB39_0B08220	rna-XM_041548322.1	3490
KB39_0B08230	rna-XM_041548321.1	1170
KB39_0B08240	rna-XM_041548320.1	640
KB39_0B08250	rna-XM_041548319.1	364
KB39_0B08260	rna-XM_041548318.1	680
KB39_0B08270	rna-XM_041548317.1	1600
KB39_0B08280	rna-XM_041548316.1	240
KB39_0B08290	rna-XM_041548315.1	5720
KB39_0B08300	rna-XM_041548314.1	1460
KB39_0B08310	rna-XM_041548313.1	1790
KB39_0B08320	rna-XM_041548312.1	862
KB39_0B08330	rna-XM_041548310.1	1320
KB39_0B08340	rna-XM_041548309.1	1360
KB39_0B08350	rna-XM_041548308.1	1720
KB39_0B08360	rna-XM_041548307.1	1550
KB39_0B08370	rna-XM_041548306.1	985
KB39_0B08380	rna-XM_041548305.1	1410
KB39_0B08390	rna-XM_041548304.1	1010
KB39_0B08400	rna-XM_041548303.1	713
KB39_0B08410	rna-XM_041548302.1	1440
KB39_0B08420	rna-XM_041548301.1	300
KB39_0B08430	rna-XM_041548300.1	1060
KB39_0B08440	rna-XM_041548299.1	1640
KB39_0B08450	rna-XM_041548298.1	138
KB39_0B08460	rna-XM_041548297.1	618
KB39_0B08470	rna-XM_041548296.1	1190
KB39_0B08480	rna-XM_041548295.1	504
KB39_0B08490	rna-XM_041548294.1	525
KB39_0B08500	rna-XM_041548293.1	588
KB39_0B08510	rna-XM_041548292.1	1390
KB39_0B08520	rna-XM_041548291.1	1790
KB39_0B08530	rna-XM_041548290.1	96
KB39_0B08540	rna-XM_041548289.1	541
KB39_0B08550	rna-XM_041548288.1	1890
KB39_0B08560	rna-XM_041548287.1	72
KB39_0B08570	rna-XM_041548286.1	2050
KB39_0B08580	rna-XM_041548285.1	308
KB39_0B08590	rna-XM_041548284.1	636
KB39_0B08600	rna-XM_041548283.1	1150
KB39_0B08610	rna-XM_041548282.1	1730
KB39_0B08620	rna-XM_041548281.1	2930
KB39_0B08640	rna-XM_041548280.1	3080
KB39_0B08650	rna-XM_041548279.1	171
KB39_0B08660	rna-XM_041548278.1	718
KB39_0B08670	rna-XM_041548277.1	1260
KB39_0B08680	rna-XM_041548276.1	1290
KB39_0B08690	rna-XM_041548275.1	1070
KB39_0B08700	rna-XM_041548274.1	1090
KB39_0B08710	rna-XM_041548273.1	275
KB39_0B08720	rna-XM_041548272.1	862
KB39_0B08730	rna-XM_041548271.1	236
KB39_0B08740	rna-XM_041548270.1	2220
KB39_0B08750	rna-XM_041548269.1	176
KB39_0B08760	rna-XM_041548268.1	337
KB39_0B08770	rna-XM_041548267.1	267
KB39_0B08780	rna-XM_041548266.1	1150
KB39_0B08790	rna-XM_041548265.1	157
KB39_0B08800	rna-XM_041548264.1	3660
KB39_0B08810	rna-XM_041548263.1	636
KB39_0B08820	rna-XM_041548262.1	482
KB39_0B08830	rna-XM_041548261.1	1660
KB39_0B08840	rna-XM_041548260.1	1150
KB39_0B08850	rna-XM_041548259.1	157
KB39_0B08860	rna-XM_041548258.1	237
KB39_0B08870	rna-XM_041548257.1	503
KB39_0B08880	rna-XM_041548256.1	561
KB39_0B08890	rna-XM_041548255.1	462
KB39_0B08900	rna-XM_041548254.1	349
KB39_0B08910	rna-XM_041548253.1	1240
KB39_0B08920	rna-XM_041548252.1	310
KB39_0B08930	rna-XM_041548251.1	541
KB39_0B08940	rna-XM_041548250.1	663
KB39_0B08950	rna-XM_041548249.1	2160
KB39_0B08960	rna-XM_041548248.1	784
KB39_0B08970	rna-XM_041548247.1	3370
KB39_0B08990	rna-XM_041548246.1	479
KB39_0B09000	rna-XM_041548245.1	1630
KB39_0B09010	rna-XM_041548244.1	982
KB39_0B09020	rna-XM_041548243.1	1750
KB39_0B09030	rna-XM_041548242.1	1310
KB39_0B09040	rna-XM_041548241.1	1450
KB39_0B09050	rna-XM_041548240.1	1660
KB39_0B09060	rna-XM_041548239.1	253
KB39_0B09070	rna-XM_041548238.1	395
KB39_0B09080	rna-XM_041548237.1	438
KB39_0B09090	rna-XM_041548236.1	231
KB39_0B09100	rna-XM_041548235.1	493
KB39_0B09110	rna-XM_041548234.1	870
KB39_0B09120	rna-XM_041548233.1	620
KB39_0B09130	rna-XM_041548232.1	225
KB39_0B09140	rna-XM_041548231.1	1290
KB39_0B09150	rna-XM_041548230.1	77
KB39_0B09160	rna-XM_041548229.1	851
KB39_0B09170	rna-XM_041548228.1	1610
KB39_0B09180	rna-XM_041548227.1	1550
KB39_0B09190	rna-XM_041548226.1	229
KB39_0B09200	rna-XM_041548225.1	391
KB39_0B09210	rna-XM_041548224.1	555
KB39_0B09220	rna-XM_041548223.1	64
KB39_0B09230	rna-XM_041548222.1	663
KB39_0B09240	rna-XM_041548221.1	563
KB39_0B09250	rna-XM_041548220.1	1430
KB39_0B09260	rna-XM_041548219.1	1120
KB39_0B09270	rna-XM_041548218.1	1430
KB39_0B09280	rna-XM_041548217.1	512
KB39_0B09290	rna-XM_041548216.1	878
KB39_0B09300	rna-XM_041548215.1	838
KB39_0B09310	rna-XM_041548214.1	984
KB39_0B09320	rna-XM_041548213.1	3920
KB39_0B09330	rna-XM_041548212.1	2580
KB39_0B09340	rna-XM_041548211.1	564
KB39_0B09360	rna-XM_041548210.1	895
KB39_0B09370	rna-XM_041548209.1	514
KB39_0B09380	rna-XM_041548208.1	361
KB39_0B09390	rna-XM_041548207.1	1150
KB39_0B09400	rna-XM_041548206.1	1400
KB39_0B09410	rna-XM_041548205.1	1540
KB39_0B09420	rna-XM_041548204.1	764
KB39_0B09430	rna-XM_041548203.1	470
KB39_0B09440	rna-XM_041548202.1	1290
KB39_0B09450	rna-XM_041548201.1	1440
KB39_0B09480	rna-XM_041548200.1	1350
KB39_0B09490	rna-XM_041548199.1	651
KB39_0B09500	rna-XM_041548198.1	4280
KB39_0B09510	rna-XM_041548197.1	1140
KB39_0B09520	rna-XM_041548196.1	504
KB39_0B09530	rna-XM_041548195.1	1210
KB39_0B09540	rna-XM_041548194.1	938
KB39_0B09550	rna-XM_041548193.1	5630
KB39_0B09560	rna-XM_041548192.1	119
KB39_0B09570	rna-XM_041548191.1	682
KB39_0B09580	rna-XM_041548190.1	968
KB39_0B09590	rna-XM_041548189.1	636
KB39_0B09600	rna-XM_041548188.1	3650
KB39_0B09610	rna-XM_041548187.1	2080
KB39_0B09620	rna-XM_041548186.1	1040
KB39_0B09630	rna-XM_041548185.1	495
KB39_0B09640	rna-XM_041548184.1	1110
KB39_0B09650	rna-XM_041548183.1	689
KB39_0B09660	rna-XM_041548182.1	680
KB39_0B09670	rna-XM_041548181.1	1950
KB39_0B09680	rna-XM_041548180.1	1710
KB39_0B09690	rna-XM_041548179.1	1020
KB39_0B09700	rna-XM_041548178.1	696
KB39_0B09710	rna-XM_041548177.1	109
KB39_0B09720	rna-XM_041548176.1	357
KB39_0B09730	rna-XM_041548175.1	402
KB39_0B09740	rna-XM_041548174.1	682
KB39_0B09750	rna-XM_041548173.1	1380
KB39_0B09760	rna-XM_041548172.1	1730
KB39_0B09770	rna-XM_041548171.1	342
KB39_0B09780	rna-XM_041548170.1	223
KB39_0B09790	rna-XM_041548169.1	1050
KB39_0B09800	rna-XM_041548168.1	1150
KB39_0B09810	rna-XM_041548167.1	318
KB39_0B09820	rna-XM_041548166.1	520
KB39_0B09830	rna-XM_041548165.1	531
KB39_0B09840	rna-XM_041548164.1	183
KB39_0B09850	rna-XM_041548163.1	549
KB39_0B09860	rna-XM_041548162.1	256
KB39_0B09870	rna-XM_041548161.1	425
KB39_0B09880	rna-XM_041548160.1	531
KB39_0B09890	rna-XM_041548159.1	601
KB39_0B09900	rna-XM_041548158.1	315
KB39_0B09910	rna-XM_041548157.1	172
KB39_0B09920	rna-XM_041548156.1	410
KB39_0B09930	rna-XM_041548155.1	558
KB39_0B09940	rna-XM_041548154.1	367
KB39_0B09950	rna-XM_041548153.1	873
###
KB39_0B07870	rna-XM_041549935.1	470	5771
KB39_0B07980	rna-XM_041549920.1	2370
KB39_0B08010	rna-XM_041549916.1	577
KB39_0B08190	rna-XM_041549898.1	1330
KB39_0B08250	rna-XM_041549893.1	373
KB39_0B08260	rna-XM_041549892.1	651
###
KB39_0B02540	rna-XM_041550353.1	1530	4441
KB39_0B02740	rna-XM_041550366.1	1490
KB39_0B02920	rna-XM_041550385.1	454
KB39_0B02930	rna-XM_041550386.1	398
KB39_0B02940	rna-XM_041550387.1	569
###
KB39_0B10780	rna-XM_041551091.1	1250	23467
KB39_0B10790	rna-XM_041551092.1	547
KB39_0B10800	rna-XM_041551093.1	707
KB39_0B10810	rna-XM_041551094.1	2060
KB39_0B10820	rna-XM_041551095.1	1400
KB39_0B10830	rna-XM_041551096.1	546
KB39_0B10840	rna-XM_041551097.1	787
KB39_0B10850	rna-XM_041551098.1	1360
KB39_0B10860	rna-XM_041551099.1	1780
KB39_0B10870	rna-XM_041551100.1	768
KB39_0B10880	rna-XM_041551101.1	221
KB39_0B10890	rna-XM_041551102.1	539
KB39_0B10900	rna-XM_041551103.1	256
KB39_0B10910	rna-XM_041551104.1	1280
KB39_0B10920	rna-XM_041551105.1	702
KB39_0B10930	rna-XM_041551106.1	855
KB39_0B10940	rna-XM_041551107.1	1970
KB39_0B10950	rna-XM_041551108.1	716
KB39_0B10960	rna-XM_041551109.1	1450
KB39_0B10970	rna-XM_041551110.1	210
KB39_0B10980	rna-XM_041551111.1	1280
KB39_0B10990	rna-XM_041551112.1	270
KB39_0B11000	rna-XM_041551113.1	1740
KB39_0B11010	rna-XM_041551114.1	773
###
KB39_0B00120	rna-XM_041552146.1	1020	118211
KB39_0B00130	rna-XM_041552147.1	971
KB39_0B00140	rna-XM_041552148.1	169
KB39_0B00150	rna-XM_041552149.1	1020
KB39_0B00160	rna-XM_041552150.1	66
KB39_0B00170	rna-XM_041552151.1	446
KB39_0B00190	rna-XM_041552153.1	2060
KB39_0B00200	rna-XM_041552154.1	963
KB39_0B00210	rna-XM_041552155.1	485
KB39_0B00220	rna-XM_041552156.1	534
KB39_0B00230	rna-XM_041552157.1	120
KB39_0B00240	rna-XM_041552158.1	1070
KB39_0B00250	rna-XM_041552159.1	370
KB39_0B00270	rna-XM_041552161.1	1810
KB39_0B00280	rna-XM_041552162.1	446
KB39_0B00290	rna-XM_041552163.1	661
KB39_0B00300	rna-XM_041552164.1	1100
KB39_0B00310	rna-XM_041552165.1	2800
KB39_0B00320	rna-XM_041552166.1	629
KB39_0B00330	rna-XM_041552167.1	489
KB39_0B00340	rna-XM_041552168.1	215
KB39_0B00350	rna-XM_041552169.1	1840
KB39_0B00370	rna-XM_041552170.1	995
KB39_0B00380	rna-XM_041552171.1	693
KB39_0B00390	rna-XM_041552172.1	185
KB39_0B00400	rna-XM_041552173.1	440
KB39_0B00410	rna-XM_041552174.1	628
KB39_0B00420	rna-XM_041552175.1	266
KB39_0B00430	rna-XM_041552176.1	1010
KB39_0B00440	rna-XM_041552177.1	1580
KB39_0B00450	rna-XM_041552178.1	969
KB39_0B00460	rna-XM_041552179.1	1570
KB39_0B00470	rna-XM_041552180.1	226
KB39_0B00480	rna-XM_041552181.1	1030
KB39_0B00490	rna-XM_041552182.1	134
KB39_0B00500	rna-XM_041552183.1	1600
KB39_0B00520	rna-XM_041552184.1	443
KB39_0B00530	rna-XM_041552185.1	1130
KB39_0B00540	rna-XM_041552186.1	179
KB39_0B00550	rna-XM_041552187.1	914
KB39_0B00560	rna-XM_041552188.1	410
KB39_0B00570	rna-XM_041552189.1	1120
KB39_0B00580	rna-XM_041552190.1	651
KB39_0B00590	rna-XM_041552191.1	313
KB39_0B00600	rna-XM_041552192.1	414
KB39_0B00610	rna-XM_041552193.1	1040
KB39_0B00620	rna-XM_041552194.1	2490
KB39_0B00630	rna-XM_041552195.1	1020
KB39_0B00640	rna-XM_041552196.1	1480
KB39_0B00650	rna-XM_041552197.1	210
KB39_0B00660	rna-XM_041552198.1	202
KB39_0B00670	rna-XM_041552199.1	96
KB39_0B00680	rna-XM_041552200.1	628
KB39_0B00690	rna-XM_041552201.1	617
KB39_0B00700	rna-XM_041552202.1	713
KB39_0B00710	rna-XM_041552203.1	663
KB39_0B00720	rna-XM_041552204.1	1170
KB39_0B00730	rna-XM_041552205.1	659
KB39_0B00740	rna-XM_041552206.1	651
KB39_0B00750	rna-XM_041552207.1	1400
KB39_0B00760	rna-XM_041552208.1	523
KB39_0B00770	rna-XM_041552209.1	991
KB39_0B00780	rna-XM_041552210.1	969
KB39_0B00790	rna-XM_041552211.1	313
KB39_0B00800	rna-XM_041552212.1	484
KB39_0B00810	rna-XM_041552213.1	1400
KB39_0B00820	rna-XM_041552214.1	253
KB39_0B00830	rna-XM_041552215.1	1830
KB39_0B00840	rna-XM_041552216.1	569
KB39_0B00850	rna-XM_041552217.1	1240
KB39_0B00860	rna-XM_041552218.1	1080
KB39_0B00870	rna-XM_041552219.1	334
KB39_0B00880	rna-XM_041552220.1	109
KB39_0B00890	rna-XM_041552221.1	1170
KB39_0B00900	rna-XM_041552222.1	340
KB39_0B00910	rna-XM_041552223.1	80
KB39_0B00920	rna-XM_041552224.1	515
KB39_0B00930	rna-XM_041552225.1	245
KB39_0B00940	rna-XM_041552226.1	1000
KB39_0B00950	rna-XM_041552227.1	547
KB39_0B00960	rna-XM_041552228.1	1020
KB39_0B00970	rna-XM_041552229.1	680
KB39_0B00980	rna-XM_041552230.1	2000
KB39_0B00990	rna-XM_041552231.1	713
KB39_0B01000	rna-XM_041552232.1	904
KB39_0B01010	rna-XM_041552233.1	169
KB39_0B01020	rna-XM_041552234.1	335
KB39_0B01030	rna-XM_041552235.1	2090
KB39_0B01040	rna-XM_041552236.1	465
KB39_0B01050	rna-XM_041552237.1	572
KB39_0B01060	rna-XM_041552238.1	1120
KB39_0B01070	rna-XM_041552239.1	534
KB39_0B01080	rna-XM_041552240.1	536
KB39_0B01090	rna-XM_041552241.1	712
KB39_0B01100	rna-XM_041552242.1	498
KB39_0B01110	rna-XM_041552243.1	318
KB39_0B01120	rna-XM_041552244.1	117
KB39_0B01130	rna-XM_041552245.1	576
KB39_0B01140	rna-XM_041552246.1	748
KB39_0B01150	rna-XM_041552247.1	666
KB39_0B01160	rna-XM_041552248.1	936
KB39_0B01170	rna-XM_041552249.1	1010
KB39_0B01180	rna-XM_041552250.1	808
KB39_0B01190	rna-XM_041552251.1	1060
KB39_0B01200	rna-XM_041552252.1	1310
KB39_0B01210	rna-XM_041552253.1	648
KB39_0B01220	rna-XM_041552254.1	645
KB39_0B01230	rna-XM_041552255.1	593
KB39_0B01240	rna-XM_041552256.1	1170
KB39_0B01250	rna-XM_041552257.1	1040
KB39_0B01260	rna-XM_041552258.1	985
KB39_0B01270	rna-XM_041552259.1	212
KB39_0B01280	rna-XM_041552260.1	3000
KB39_0B01290	rna-XM_041552261.1	414
KB39_0B01300	rna-XM_041552262.1	740
KB39_0B01310	rna-XM_041552263.1	387
KB39_0B01320	rna-XM_041552264.1	1190
KB39_0B01330	rna-XM_041552265.1	577
KB39_0B01340	rna-XM_041552266.1	800
KB39_0B01350	rna-XM_041552267.1	712
KB39_0B01360	rna-XM_041552268.1	1210
KB39_0B01370	rna-XM_041552269.1	707
KB39_0B01380	rna-XM_041552270.1	650
KB39_0B01390	rna-XM_041552271.1	297
KB39_0B01400	rna-XM_041552272.1	821
KB39_0B01410	rna-XM_041552273.1	2130
KB39_0B01420	rna-XM_041552274.1	1380
KB39_0B01430	rna-XM_041552275.1	1560
KB39_0B01440	rna-XM_041552276.1	984
KB39_0B01450	rna-XM_041552277.1	1930
KB39_0B01460	rna-XM_041552278.1	204
KB39_0B01470	rna-XM_041552279.1	1190
KB39_0B01480	rna-XM_041552280.1	650
KB39_0B01490	rna-XM_041552281.1	441
KB39_0B01500	rna-XM_041552282.1	2000
KB39_0B01510	rna-XM_041552283.1	1590
KB39_0B01520	rna-XM_041552284.1	367
KB39_0B01530	rna-XM_041552285.1	460
KB39_0B01540	rna-XM_041552286.1	2470
KB39_0B01560	rna-XM_041552287.1	379
KB39_0B01570	rna-XM_041552288.1	566
###
KB39_0B01580	rna-XM_041552352.1	534	41972
KB39_0B01590	rna-XM_041552351.1	335
KB39_0B01600	rna-XM_041552350.1	1800
KB39_0B01610	rna-XM_041552349.1	83
KB39_0B01620	rna-XM_041552347.1	217
KB39_0B01630	rna-XM_041552346.1	598
KB39_0B01640	rna-XM_041552345.1	1150
KB39_0B01650	rna-XM_041552344.1	357
KB39_0B01660	rna-XM_041552343.1	593
KB39_0B01670	rna-XM_041552342.1	160
KB39_0B01680	rna-XM_041552341.1	256
KB39_0B01690	rna-XM_041552340.1	561
KB39_0B01700	rna-XM_041552339.1	650
KB39_0B01710	rna-XM_041552338.1	645
KB39_0B01720	rna-XM_041552337.1	392
KB39_0B01730	rna-XM_041552336.1	612
KB39_0B01740	rna-XM_041552335.1	870
KB39_0B01770	rna-XM_041552329.1	1980
KB39_0B01780	rna-XM_041552330.1	1470
KB39_0B01790	rna-XM_041552331.1	1350
KB39_0B01800	rna-XM_041552332.1	672
KB39_0B01810	rna-XM_041552333.1	217
KB39_0B01820	rna-XM_041552334.1	700
KB39_0B01830	rna-XM_041552328.1	520
KB39_0B01840	rna-XM_041552327.1	311
KB39_0B01850	rna-XM_041552326.1	631
KB39_0B01860	rna-XM_041552325.1	1670
KB39_0B01870	rna-XM_041552324.1	1550
KB39_0B01880	rna-XM_041552323.1	1820
KB39_0B01890	rna-XM_041552322.1	678
KB39_0B01900	rna-XM_041552321.1	1210
KB39_0B01910	rna-XM_041552320.1	1860
KB39_0B01920	rna-XM_041552319.1	1050
KB39_0B01930	rna-XM_041552318.1	1280
KB39_0B01940	rna-XM_041552317.1	987
KB39_0B01950	rna-XM_041552316.1	723
KB39_0B01960	rna-XM_041552315.1	1170
KB39_0B01970	rna-XM_041552314.1	394
KB39_0B01980	rna-XM_041552313.1	1910
KB39_0B01990	rna-XM_041552312.1	130
KB39_0B02000	rna-XM_041552311.1	1190
KB39_0B02010	rna-XM_041552310.1	324
KB39_0B02020	rna-XM_041552309.1	447
KB39_0B02030	rna-XM_041552308.1	416
KB39_0B02040	rna-XM_041552307.1	294
KB39_0B02050	rna-XM_041552306.1	1680
KB39_0B02060	rna-XM_041552305.1	2320
KB39_0B02070	rna-XM_041552303.1	697
KB39_0B02080	rna-XM_041552302.1	508
###
KB39_0B09960	rna-XM_041552476.1	647	80569
KB39_0B09970	rna-XM_041552475.1	503
KB39_0B09980	rna-XM_041552474.1	686
KB39_0B09990	rna-XM_041552473.1	552
KB39_0B10010	rna-XM_041552472.1	1040
KB39_0B10020	rna-XM_041552471.1	1280
KB39_0B10030	rna-XM_041552470.1	455
KB39_0B10040	rna-XM_041552469.1	1170
KB39_0B10050	rna-XM_041552468.1	153
KB39_0B10060	rna-XM_041552467.1	77
KB39_0B10070	rna-XM_041552466.1	232
KB39_0B10080	rna-XM_041552465.1	1020
KB39_0B10100	rna-XM_041552464.1	476
KB39_0B10110	rna-XM_041552463.1	391
KB39_0B10120	rna-XM_041552462.1	1560
KB39_0B10130	rna-XM_041552461.1	768
KB39_0B10140	rna-XM_041552460.1	1570
KB39_0B10150	rna-XM_041552459.1	1300
KB39_0B10160	rna-XM_041552458.1	993
KB39_0B10170	rna-XM_041552457.1	1470
KB39_0B10180	rna-XM_041552456.1	1600
KB39_0B10190	rna-XM_041552455.1	1350
KB39_0B10200	rna-XM_041552454.1	696
KB39_0B10210	rna-XM_041552453.1	4060
KB39_0B10220	rna-XM_041552451.1	1030
KB39_0B10230	rna-XM_041552450.1	1330
KB39_0B10240	rna-XM_041552449.1	492
KB39_0B10250	rna-XM_041552448.1	882
KB39_0B10260	rna-XM_041552447.1	694
KB39_0B10270	rna-XM_041552446.1	1310
KB39_0B10280	rna-XM_041552444.1	2130
KB39_0B10310	rna-XM_041552443.1	194
KB39_0B10320	rna-XM_041552442.1	370
KB39_0B10330	rna-XM_041552441.1	2460
KB39_0B10340	rna-XM_041552440.1	405
KB39_0B10350	rna-XM_041552439.1	1130
KB39_0B10360	rna-XM_041552438.1	1310
KB39_0B10370	rna-XM_041552437.1	4290
KB39_0B10380	rna-XM_041552436.1	285
KB39_0B10390	rna-XM_041552435.1	547
KB39_0B10400	rna-XM_041552434.1	1030
KB39_0B10420	rna-XM_041552432.1	952
KB39_0B10430	rna-XM_041552431.1	199
KB39_0B10440	rna-XM_041552430.1	617
KB39_0B10450	rna-XM_041552429.1	749
KB39_0B10460	rna-XM_041552428.1	1080
KB39_0B10470	rna-XM_041552427.1	585
KB39_0B10480	rna-XM_041552426.1	544
KB39_0B10490	rna-XM_041552425.1	971
KB39_0B10500	rna-XM_041552424.1	218
KB39_0B10510	rna-XM_041552423.1	1100
KB39_0B10520	rna-XM_041552422.1	1200
KB39_0B10530	rna-XM_041552421.1	661
KB39_0B10540	rna-XM_041552420.1	3500
KB39_0B10550	rna-XM_041552419.1	1200
KB39_0B10560	rna-XM_041552418.1	1060
KB39_0B10570	rna-XM_041552417.1	1480
KB39_0B10590	rna-XM_041552416.1	1980
KB39_0B10600	rna-XM_041552415.1	429
KB39_0B10610	rna-XM_041552414.1	1330
KB39_0B10620	rna-XM_041552413.1	2390
KB39_0B10630	rna-XM_041552412.1	1110
KB39_0B10640	rna-XM_041552411.1	795
KB39_0B10650	rna-XM_041552410.1	501
KB39_0B10660	rna-XM_041552409.1	207
KB39_0B10670	rna-XM_041552408.1	237
KB39_0B10680	rna-XM_041552407.1	398
KB39_0B10690	rna-XM_041552406.1	527
KB39_0B10700	rna-XM_041552405.1	4040
KB39_0B10710	rna-XM_041552404.1	1760
KB39_0B10720	rna-XM_041552403.1	1700
KB39_0B10730	rna-XM_041552402.1	136
KB39_0B10740	rna-XM_041552401.1	615
KB39_0B10750	rna-XM_041552400.1	2360
###
KB39_0B02110	rna-XM_041553081.1	364	194037
KB39_0B02120	rna-XM_041553082.1	225
KB39_0B02130	rna-XM_041553083.1	411
KB39_0B02150	rna-XM_041553079.1	1200
KB39_0B02160	rna-XM_041553078.1	1400
KB39_0B02170	rna-XM_041553077.1	799
KB39_0B02180	rna-XM_041553076.1	626
KB39_0B02190	rna-XM_041553075.1	79
KB39_0B02220	rna-XM_041553074.1	367
KB39_0B02230	rna-XM_041553073.1	368
KB39_0B02240	rna-XM_041553072.1	1190
KB39_0B02250	rna-XM_041553071.1	379
KB39_0B02260	rna-XM_041553070.1	485
KB39_0B02290	rna-XM_041553069.1	1350
KB39_0B02300	rna-XM_041553068.1	114
KB39_0B02310	rna-XM_041553067.1	642
KB39_0B02320	rna-XM_041553066.1	406
KB39_0B02330	rna-XM_041553065.1	644
KB39_0B02340	rna-XM_041553063.1	421
KB39_0B02350	rna-XM_041553062.1	696
KB39_0B02360	rna-XM_041553061.1	1160
KB39_0B02370	rna-XM_041553060.1	1660
KB39_0B02380	rna-XM_041553059.1	2530
KB39_0B02390	rna-XM_041553058.1	372
KB39_0B02400	rna-XM_041553057.1	1260
KB39_0B02410	rna-XM_041553056.1	213
KB39_0B02420	rna-XM_041553055.1	316
KB39_0B02430	rna-XM_041553053.1	912
KB39_0B02440	rna-XM_041553052.1	987
KB39_0B02450	rna-XM_041553051.1	830
KB39_0B02460	rna-XM_041553050.1	495
KB39_0B02470	rna-XM_041553049.1	419
KB39_0B02480	rna-XM_041553048.1	901
KB39_0B02490	rna-XM_041553047.1	1630
KB39_0B02500	rna-XM_041553046.1	163
KB39_0B02510	rna-XM_041553045.1	1290
KB39_0B02520	rna-XM_041553044.1	1680
KB39_0B02530	rna-XM_041553043.1	2150
KB39_0B02540	rna-XM_041553042.1	1810
KB39_0B02550	rna-XM_041553041.1	663
KB39_0B02570	rna-XM_041553040.1	1800
KB39_0B02580	rna-XM_041553039.1	3570
KB39_0B02590	rna-XM_041553038.1	547
KB39_0B02600	rna-XM_041553037.1	873
KB39_0B02610	rna-XM_041553036.1	596
KB39_0B02620	rna-XM_041553035.1	1540
KB39_0B02630	rna-XM_041553034.1	1800
KB39_0B02640	rna-XM_041553033.1	288
KB39_0B02650	rna-XM_041553032.1	389
KB39_0B02660	rna-XM_041553031.1	182
KB39_0B02670	rna-XM_041553030.1	963
KB39_0B02680	rna-XM_041553029.1	1510
KB39_0B02690	rna-XM_041553028.1	391
KB39_0B02700	rna-XM_041553027.1	590
KB39_0B02710	rna-XM_041553026.1	474
KB39_0B02720	rna-XM_041553025.1	1230
KB39_0B02730	rna-XM_041553024.1	436
KB39_0B02740	rna-XM_041553023.1	1920
KB39_0B02750	rna-XM_041553022.1	890
KB39_0B02760	rna-XM_041553021.1	112
KB39_0B02770	rna-XM_041553020.1	202
KB39_0B02780	rna-XM_041553019.1	2270
KB39_0B02790	rna-XM_041553018.1	2410
KB39_0B02800	rna-XM_041553017.1	811
KB39_0B02810	rna-XM_041553016.1	1410
KB39_0B02830	rna-XM_041553015.1	773
KB39_0B02850	rna-XM_041553014.1	316
KB39_0B02860	rna-XM_041553013.1	2070
KB39_0B02870	rna-XM_041553012.1	264
KB39_0B02880	rna-XM_041553011.1	759
KB39_0B02890	rna-XM_041553010.1	270
KB39_0B02900	rna-XM_041553009.1	1280
KB39_0B02910	rna-XM_041553008.1	1730
KB39_0B02920	rna-XM_041553007.1	454
KB39_0B02930	rna-XM_041553006.1	394
KB39_0B02940	rna-XM_041553005.1	566
KB39_0B02950	rna-XM_041553004.1	656
KB39_0B02960	rna-XM_041553003.1	1640
KB39_0B02970	rna-XM_041553002.1	1200
KB39_0B02980	rna-XM_041553001.1	878
KB39_0B02990	rna-XM_041553000.1	244
KB39_0B03000	rna-XM_041552999.1	495
KB39_0B03010	rna-XM_041552998.1	609
KB39_0B03020	rna-XM_041552997.1	718
KB39_0B03030	rna-XM_041552996.1	799
KB39_0B03040	rna-XM_041552995.1	637
KB39_0B03050	rna-XM_041552994.1	356
KB39_0B03060	rna-XM_041552993.1	2610
KB39_0B03070	rna-XM_041552992.1	2230
KB39_0B03080	rna-XM_041552991.1	1240
KB39_0B03090	rna-XM_041552990.1	307
KB39_0B03100	rna-XM_041552989.1	199
KB39_0B03110	rna-XM_041552988.1	1210
KB39_0B03120	rna-XM_041552987.1	1070
KB39_0B03130	rna-XM_041552986.1	3190
KB39_0B03140	rna-XM_041552985.1	1200
KB39_0B03150	rna-XM_041552984.1	379
KB39_0B03160	rna-XM_041552983.1	590
KB39_0B03170	rna-XM_041552982.1	737
KB39_0B03180	rna-XM_041552981.1	618
KB39_0B03190	rna-XM_041552980.1	773
KB39_0B03200	rna-XM_041552979.1	944
KB39_0B03210	rna-XM_041552978.1	870
KB39_0B03220	rna-XM_041552977.1	188
KB39_0B03230	rna-XM_041552976.1	1110
KB39_0B03240	rna-XM_041552975.1	1050
KB39_0B03250	rna-XM_041552974.1	585
KB39_0B03260	rna-XM_041552973.1	776
KB39_0B03270	rna-XM_041552972.1	1610
KB39_0B03280	rna-XM_041552971.1	1410
[truncated: 3,176 more rows]

## Sheet: D
K. bulderi CBS8639 gene	K. naganishii gene	Overlap region (bp)	Synteny block size (bp)
###
KB39_0A00450	rna-XM_022608007.1	384	1262
KB39_0A00460	rna-XM_022608229.1	308
KB39_0A00480	rna-XM_022608785.1	361
KB39_0A00530	rna-XM_022609007.1	209
###
KB39_0A02430	rna-XM_022611195.1	152	3682
KB39_0A02440	rna-XM_022611196.1	133
KB39_0A02450	rna-XM_022611197.1	1350
KB39_0A02460	rna-XM_022611198.1	66
KB39_0A02480	rna-XM_022611200.1	77
KB39_0A02490	rna-XM_022611201.1	1660
KB39_0A02500	rna-XM_022611202.1	244
###
KB39_0A04710	rna-XM_022609574.1	125	1098
KB39_0A04730	rna-XM_022609596.1	536
KB39_0A04740	rna-XM_022609607.1	138
KB39_0A04750	rna-XM_022609618.1	299
###
KB39_0A07260	rna-XM_022608963.1	94	2837
KB39_0A07270	rna-XM_022608974.1	825
KB39_0A07280	rna-XM_022608996.1	44
KB39_0A07290	rna-XM_022609008.1	104
KB39_0A07300	rna-XM_022609019.1	98
KB39_0A07310	rna-XM_022609030.1	172
KB39_0A07320	rna-XM_022609041.1	44
KB39_0A07330	rna-XM_022609052.1	444
KB39_0A07350	rna-XM_022609074.1	465
KB39_0A07360	rna-XM_022609085.1	52
KB39_0A07380	rna-XM_022609107.1	172
KB39_0A07390	rna-XM_022609119.1	323
###
KB39_0A04760	rna-XM_022611509.1	288	9144
KB39_0A04770	rna-XM_022611510.1	441
KB39_0A04780	rna-XM_022611511.1	212
KB39_0A04790	rna-XM_022611512.1	196
KB39_0A04800	rna-XM_022611513.1	63
KB39_0A04810	rna-XM_022611514.1	47
KB39_0A04820	rna-XM_022611516.1	293
KB39_0A04830	rna-XM_022611517.1	942
KB39_0A04840	rna-XM_022611518.1	267
KB39_0A04860	rna-XM_022611519.1	2630
KB39_0A04870	rna-XM_022611520.1	648
KB39_0A04880	rna-XM_022611521.1	152
KB39_0A04890	rna-XM_022611522.1	308
KB39_0A04900	rna-XM_022611523.1	348
KB39_0A04920	rna-XM_022611525.1	392
KB39_0A04970	rna-XM_022611527.1	547
KB39_0A04980	rna-XM_022611528.1	64
KB39_0A04990	rna-XM_022611529.1	75
KB39_0A05010	rna-XM_022611531.1	111
KB39_0A05020	rna-XM_022611532.1	103
KB39_0A05030	rna-XM_022611533.1	196
KB39_0A05040	rna-XM_022611534.1	210
KB39_0A05050	rna-XM_022611535.1	145
KB39_0A05060	rna-XM_022611536.1	207
KB39_0A05070	rna-XM_022611538.1	259
###
KB39_0A06080	rna-XM_022611540.1	49	400
KB39_0A06090	rna-XM_022611541.1	108
KB39_0A06100	rna-XM_022611543.1	191
KB39_0A06110	rna-XM_022611544.1	52
###
KB39_0A07530	rna-XM_022611546.1	591	18774
KB39_0A07540	rna-XM_022611547.1	867
KB39_0A07550	rna-XM_022611550.1	1330
KB39_0A07560	rna-XM_022611551.1	98
KB39_0A07570	rna-XM_022611552.1	134
KB39_0A07580	rna-XM_022611553.1	150
KB39_0A07600	rna-XM_022611554.1	248
KB39_0A07610	rna-XM_022611556.1	63
KB39_0A07620	rna-XM_022611557.1	144
KB39_0A07630	rna-XM_022611558.1	454
KB39_0A07640	rna-XM_022611559.1	323
KB39_0A07650	rna-XM_022611561.1	359
KB39_0A07670	rna-XM_022611563.1	66
KB39_0A07680	rna-XM_022611564.1	636
KB39_0A07690	rna-XM_022611565.1	2240
KB39_0A07700	rna-XM_022611566.1	169
KB39_0A07710	rna-XM_022611567.1	244
KB39_0A07720	rna-XM_022611568.1	378
KB39_0A07730	rna-XM_022611569.1	198
KB39_0A07740	rna-XM_022611570.1	509
KB39_0A07750	rna-XM_022611572.1	114
KB39_0A07760	rna-XM_022611573.1	161
KB39_0A07770	rna-XM_022611574.1	677
KB39_0A07780	rna-XM_022611575.1	302
KB39_0A07790	rna-XM_022611576.1	550
KB39_0A07800	rna-XM_022611577.1	387
KB39_0A07810	rna-XM_022611578.1	1080
KB39_0A07830	rna-XM_022611579.1	64
KB39_0A07840	rna-XM_022611580.1	83
KB39_0A07850	rna-XM_022611581.1	980
KB39_0A07860	rna-XM_022611583.1	53
KB39_0A07870	rna-XM_022611584.1	204
KB39_0A07880	rna-XM_022611585.1	125
KB39_0A07890	rna-XM_022611586.1	799
KB39_0A07900	rna-XM_022611588.1	2010
KB39_0A07910	rna-XM_022611589.1	719
KB39_0A07920	rna-XM_022611590.1	125
KB39_0A07940	rna-XM_022611592.1	149
KB39_0A07950	rna-XM_022611594.1	991
###
KB39_0A08580	rna-XM_022611341.1	157	7599
KB39_0A08590	rna-XM_022611342.1	878
KB39_0A08600	rna-XM_022611343.1	1490
KB39_0A08620	rna-XM_022611345.1	890
KB39_0A08640	rna-XM_022611347.1	512
KB39_0A08650	rna-XM_022611348.1	111
KB39_0A08660	rna-XM_022611350.1	979
KB39_0A08670	rna-XM_022611352.1	406
KB39_0A08690	rna-XM_022611353.1	220
KB39_0A08710	rna-XM_022611355.1	367
KB39_0A08720	rna-XM_022611356.1	128
KB39_0A08750	rna-XM_022611359.1	168
KB39_0A08760	rna-XM_022611361.1	72
KB39_0A08770	rna-XM_022611362.1	52
KB39_0A08780	rna-XM_022611363.1	1100
KB39_0A08790	rna-XM_022611364.1	69
###
KB39_0A08810	rna-XM_022606417.1	732	9764
KB39_0A08820	rna-XM_022606416.1	242
KB39_0A08830	rna-XM_022606415.1	90
KB39_0A08840	rna-XM_022606414.1	664
KB39_0A08850	rna-XM_022606413.1	509
KB39_0A08860	rna-XM_022606412.1	47
KB39_0A08880	rna-XM_022606411.1	305
KB39_0A08910	rna-XM_022606409.1	196
KB39_0A08920	rna-XM_022606407.1	134
KB39_0A08930	rna-XM_022606406.1	2600
KB39_0A08950	rna-XM_022606405.1	168
KB39_0A08960	rna-XM_022606404.1	171
KB39_0A08970	rna-XM_022606403.1	296
KB39_0A08980	rna-XM_022606402.1	440
KB39_0A08990	rna-XM_022606401.1	520
KB39_0A09000	rna-XM_022606400.1	281
KB39_0A09010	rna-XM_022606399.1	852
KB39_0A09030	rna-XM_022606396.1	258
KB39_0A09040	rna-XM_022606395.1	693
KB39_0A09060	rna-XM_022606393.1	179
KB39_0A09080	rna-XM_022606392.1	174
KB39_0A09090	rna-XM_022606391.1	213
###
KB39_0A09370	rna-XM_022606494.1	1010	3207
KB39_0A09380	rna-XM_022606495.1	120
KB39_0A09390	rna-XM_022606496.1	79
KB39_0A09400	rna-XM_022606498.1	481
KB39_0A09410	rna-XM_022606499.1	731
KB39_0A09420	rna-XM_022606500.1	353
KB39_0A09430	rna-XM_022606501.1	210
KB39_0A09440	rna-XM_022606502.1	223
###
KB39_0A10380	rna-XM_022611508.1	69	1248
KB39_0A10390	rna-XM_022611507.1	433
KB39_0A10400	rna-XM_022611506.1	585
KB39_0A10410	rna-XM_022611505.1	161
###
KB39_0A04870	rna-XM_022607072.1	640	1346
KB39_0A04890	rna-XM_022607073.1	337
KB39_0A04910	rna-XM_022607076.1	247
KB39_0A05050	rna-XM_022607086.1	122
###
KB39_0A05290	rna-XM_022607189.1	379	25824
KB39_0A05300	rna-XM_022607193.1	277
KB39_0A05310	rna-XM_022607194.1	2750
KB39_0A05320	rna-XM_022607195.1	422
KB39_0A05340	rna-XM_022607198.1	310
KB39_0A05350	rna-XM_022607199.1	425
KB39_0A05370	rna-XM_022607201.1	83
KB39_0A05380	rna-XM_022607206.1	501
KB39_0A05390	rna-XM_022607208.1	131
KB39_0A05400	rna-XM_022607209.1	55
KB39_0A05410	rna-XM_022607210.1	125
KB39_0A05420	rna-XM_022607211.1	161
KB39_0A05430	rna-XM_022607212.1	251
KB39_0A05440	rna-XM_022607213.1	145
KB39_0A05450	rna-XM_022607214.1	400
KB39_0A05460	rna-XM_022607215.1	63
KB39_0A05470	rna-XM_022607216.1	248
KB39_0A05480	rna-XM_022607217.1	83
KB39_0A05500	rna-XM_022607220.1	365
KB39_0A05510	rna-XM_022607221.1	188
KB39_0A05520	rna-XM_022607222.1	520
KB39_0A05530	rna-XM_022607223.1	501
KB39_0A05540	rna-XM_022607224.1	223
KB39_0A05580	rna-XM_022607231.1	55
KB39_0A05590	rna-XM_022607232.1	553
KB39_0A05600	rna-XM_022607233.1	261
KB39_0A05610	rna-XM_022607234.1	523
KB39_0A05620	rna-XM_022607235.1	691
KB39_0A05630	rna-XM_022607236.1	114
KB39_0A05650	rna-XM_022607238.1	365
KB39_0A05660	rna-XM_022607240.1	580
KB39_0A05670	rna-XM_022607242.1	157
KB39_0A05690	rna-XM_022607245.1	2710
KB39_0A05700	rna-XM_022607246.1	190
KB39_0A05710	rna-XM_022607247.1	153
KB39_0A05720	rna-XM_022607248.1	94
KB39_0A05730	rna-XM_022607249.1	582
KB39_0A05740	rna-XM_022607251.1	1390
KB39_0A05770	rna-XM_022607256.1	1560
KB39_0A05780	rna-XM_022607257.1	400
KB39_0A05790	rna-XM_022607258.1	909
KB39_0A05800	rna-XM_022607259.1	315
KB39_0A05810	rna-XM_022607260.1	168
KB39_0A05820	rna-XM_022607261.1	822
KB39_0A05830	rna-XM_022607262.1	179
KB39_0A05840	rna-XM_022607264.1	615
KB39_0A05850	rna-XM_022607265.1	340
KB39_0A05860	rna-XM_022607266.1	201
KB39_0A05870	rna-XM_022607267.1	555
KB39_0A05880	rna-XM_022607268.1	106
KB39_0A05900	rna-XM_022607270.1	280
KB39_0A05910	rna-XM_022607271.1	283
KB39_0A05920	rna-XM_022607272.1	210
KB39_0A05930	rna-XM_022607273.1	520
KB39_0A05940	rna-XM_022607275.1	77
KB39_0A05960	rna-XM_022607277.1	278
KB39_0A05970	rna-XM_022607278.1	45
KB39_0A05980	rna-XM_022607279.1	433
KB39_0A05990	rna-XM_022607280.1	58
KB39_0A06000	rna-XM_022607281.1	166
KB39_0A06010	rna-XM_022607282.1	126
KB39_0A06020	rna-XM_022607283.1	56
KB39_0A06030	rna-XM_022607284.1	98
###
KB39_0A07620	rna-XM_022607100.1	172	4570
KB39_0A07770	rna-XM_022607122.1	541
KB39_0A07790	rna-XM_022607123.1	531
KB39_0A07850	rna-XM_022607131.1	916
KB39_0A08030	rna-XM_022607149.1	470
KB39_0A08070	rna-XM_022607151.1	1940
###
KB39_0A10390	rna-XM_022607059.1	440	1306
KB39_0A10470	rna-XM_022607054.1	128
KB39_0A10480	rna-XM_022607048.1	427
KB39_0A10490	rna-XM_022607047.1	311
###
KB39_0A10500	rna-XM_022607162.1	193	4779
KB39_0A10510	rna-XM_022607161.1	190
KB39_0A10530	rna-XM_022607160.1	1320
KB39_0A10540	rna-XM_022607159.1	250
KB39_0A10550	rna-XM_022607158.1	234
KB39_0A10560	rna-XM_022607157.1	136
KB39_0A10570	rna-XM_022607156.1	759
KB39_0A10580	rna-XM_022607155.1	990
KB39_0A10590	rna-XM_022607154.1	707
###
KB39_0A10640	rna-XM_022606789.1	123	2091
KB39_0A10650	rna-XM_022606790.1	226
KB39_0A10660	rna-XM_022606791.1	903
KB39_0A10670	rna-XM_022606792.1	45
KB39_0A10690	rna-XM_022606793.1	391
KB39_0A10700	rna-XM_022606794.1	403
###
KB39_0A08120	rna-XM_022607573.1	114	2093
KB39_0A08190	rna-XM_022607577.1	542
KB39_0A08220	rna-XM_022607580.1	206
KB39_0A08250	rna-XM_022607578.1	353
KB39_0A08270	rna-XM_022607581.1	878
###
KB39_0A09120	rna-XM_022607590.1	130	5336
KB39_0A09130	rna-XM_022607591.1	104
KB39_0A09140	rna-XM_022607592.1	44
KB39_0A09160	rna-XM_022607593.1	120
KB39_0A09180	rna-XM_022607596.1	291
KB39_0A09190	rna-XM_022607598.1	408
KB39_0A09200	rna-XM_022607599.1	808
KB39_0A09210	rna-XM_022607600.1	236
KB39_0A09220	rna-XM_022607601.1	142
KB39_0A09230	rna-XM_022607602.1	206
KB39_0A09240	rna-XM_022607603.1	112
KB39_0A09250	rna-XM_022607604.1	88
KB39_0A09260	rna-XM_022607605.1	61
KB39_0A09270	rna-XM_022607606.1	1120
KB39_0A09280	rna-XM_022607607.1	58
KB39_0A09290	rna-XM_022607609.1	305
KB39_0A09300	rna-XM_022607610.1	228
KB39_0A09310	rna-XM_022607611.1	58
KB39_0A09320	rna-XM_022607612.1	640
KB39_0A09330	rna-XM_022607613.1	44
KB39_0A09340	rna-XM_022607614.1	133
###
KB39_0A02790	rna-XM_022608101.1	323	14515
KB39_0A02800	rna-XM_022608102.1	446
KB39_0A02820	rna-XM_022608104.1	621
KB39_0A02840	rna-XM_022608105.1	75
KB39_0A02850	rna-XM_022608106.1	74
KB39_0A02860	rna-XM_022608109.1	1510
KB39_0A02870	rna-XM_022608110.1	1330
KB39_0A02880	rna-XM_022608111.1	612
KB39_0A02890	rna-XM_022608112.1	988
KB39_0A02900	rna-XM_022608113.1	1020
KB39_0A02910	rna-XM_022608115.1	761
KB39_0A02920	rna-XM_022608116.1	1120
KB39_0A02930	rna-XM_022608120.1	817
KB39_0A02940	rna-XM_022608121.1	176
KB39_0A02950	rna-XM_022608136.1	734
KB39_0A02960	rna-XM_022608135.1	275
KB39_0A02970	rna-XM_022608133.1	212
KB39_0A02990	rna-XM_022608127.1	179
KB39_0A03000	rna-XM_022608128.1	93
KB39_0A03010	rna-XM_022608129.1	83
KB39_0A03020	rna-XM_022608131.1	90
KB39_0A03050	rna-XM_022608124.1	544
KB39_0A03060	rna-XM_022608123.1	501
KB39_0A03070	rna-XM_022608122.1	1450
KB39_0A03090	rna-XM_022608142.1	345
KB39_0A03100	rna-XM_022608143.1	136
###
KB39_0A04520	rna-XM_022608164.1	2300	7285
KB39_0A04530	rna-XM_022608165.1	332
KB39_0A04540	rna-XM_022608166.1	688
KB39_0A04550	rna-XM_022608167.1	60
KB39_0A04570	rna-XM_022608169.1	275
KB39_0A04590	rna-XM_022608170.1	571
KB39_0A04600	rna-XM_022608171.1	150
KB39_0A04620	rna-XM_022608173.1	180
KB39_0A04630	rna-XM_022608175.1	198
KB39_0A04660	rna-XM_022608178.1	749
KB39_0A04670	rna-XM_022608179.1	1020
KB39_0A04680	rna-XM_022608180.1	492
KB39_0A04690	rna-XM_022608182.1	190
KB39_0A04700	rna-XM_022608183.1	80
###
KB39_0A10910	rna-XM_022608276.1	166	3713
KB39_0A10930	rna-XM_022608277.1	275
KB39_0A10940	rna-XM_022608278.1	429
KB39_0A10950	rna-XM_022608279.1	147
KB39_0A10960	rna-XM_022608280.1	50
KB39_0A10970	rna-XM_022608281.1	275
KB39_0A10980	rna-XM_022608282.1	69
KB39_0A10990	rna-XM_022608283.1	266
KB39_0A11000	rna-XM_022608284.1	588
KB39_0A11010	rna-XM_022608286.1	136
KB39_0A11040	rna-XM_022608289.1	761
KB39_0A11050	rna-XM_022608290.1	455
KB39_0A11090	rna-XM_022608312.1	96
###
KB39_0A06130	rna-XM_022608475.1	299	28891
KB39_0A06140	rna-XM_022608476.1	144
KB39_0A06150	rna-XM_022608477.1	2030
KB39_0A06160	rna-XM_022608478.1	169
KB39_0A06170	rna-XM_022608479.1	101
KB39_0A06180	rna-XM_022608480.1	199
KB39_0A06190	rna-XM_022608481.1	449
KB39_0A06200	rna-XM_022608482.1	215
KB39_0A06210	rna-XM_022608483.1	299
KB39_0A06240	rna-XM_022608487.1	185
KB39_0A06250	rna-XM_022608488.1	408
KB39_0A06260	rna-XM_022608489.1	650
KB39_0A06270	rna-XM_022608491.1	544
KB39_0A06280	rna-XM_022608492.1	934
KB39_0A06290	rna-XM_022608493.1	126
KB39_0A06300	rna-XM_022608494.1	68
KB39_0A06310	rna-XM_022608495.1	270
KB39_0A06320	rna-XM_022608497.1	300
KB39_0A06330	rna-XM_022608498.1	267
KB39_0A06340	rna-XM_022608499.1	683
KB39_0A06350	rna-XM_022608500.1	55
KB39_0A06360	rna-XM_022608501.1	370
KB39_0A06370	rna-XM_022608502.1	846
KB39_0A06380	rna-XM_022608503.1	402
KB39_0A06390	rna-XM_022608504.1	384
KB39_0A06400	rna-XM_022608505.1	80
KB39_0A06410	rna-XM_022608506.1	114
KB39_0A06420	rna-XM_022608508.1	296
KB39_0A06430	rna-XM_022608509.1	463
KB39_0A06450	rna-XM_022608511.1	479
KB39_0A06460	rna-XM_022608512.1	206
KB39_0A06480	rna-XM_022608514.1	281
KB39_0A06490	rna-XM_022608515.1	242
KB39_0A06500	rna-XM_022608516.1	327
KB39_0A06510	rna-XM_022608517.1	202
KB39_0A06520	rna-XM_022608519.1	460
KB39_0A06530	rna-XM_022608520.1	640
KB39_0A06550	rna-XM_022608522.1	278
KB39_0A06560	rna-XM_022608523.1	63
KB39_0A06580	rna-XM_022608525.1	79
KB39_0A06590	rna-XM_022608526.1	523
KB39_0A06600	rna-XM_022608527.1	87
KB39_0A06630	rna-XM_022608531.1	2070
KB39_0A06650	rna-XM_022608533.1	699
KB39_0A06660	rna-XM_022608534.1	237
KB39_0A06670	rna-XM_022608535.1	444
KB39_0A06680	rna-XM_022608536.1	391
KB39_0A06690	rna-XM_022608537.1	209
KB39_0A06700	rna-XM_022608538.1	60
KB39_0A06710	rna-XM_022608539.1	329
KB39_0A06740	rna-XM_022608543.1	56
KB39_0A06750	rna-XM_022608544.1	1400
KB39_0A06760	rna-XM_022608545.1	610
KB39_0A06770	rna-XM_022608546.1	258
KB39_0A06780	rna-XM_022608547.1	1080
KB39_0A06820	rna-XM_022608550.1	402
KB39_0A06830	rna-XM_022608552.1	302
KB39_0A06840	rna-XM_022608553.1	656
KB39_0A06850	rna-XM_022608554.1	177
KB39_0A06860	rna-XM_022608555.1	451
KB39_0A06870	rna-XM_022608556.1	99
KB39_0A06880	rna-XM_022608558.1	357
KB39_0A06890	rna-XM_022608559.1	215
KB39_0A06900	rna-XM_022608560.1	47
KB39_0A06910	rna-XM_022608561.1	414
KB39_0A06930	rna-XM_022608566.1	218
KB39_0A06940	rna-XM_022608567.1	264
KB39_0A06950	rna-XM_022608568.1	71
KB39_0A06960	rna-XM_022608569.1	53
KB39_0A06990	rna-XM_022608572.1	108
KB39_0A07000	rna-XM_022608573.1	822
KB39_0A07010	rna-XM_022608574.1	83
KB39_0A07020	rna-XM_022608576.1	397
KB39_0A07030	rna-XM_022608577.1	607
KB39_0A07040	rna-XM_022608578.1	88
###
KB39_0A07050	rna-XM_022608850.1	334	4226
KB39_0A07060	rna-XM_022608849.1	64
KB39_0A07070	rna-XM_022608848.1	131
KB39_0A07080	rna-XM_022608847.1	1240
KB39_0A07090	rna-XM_022608846.1	207
KB39_0A07100	rna-XM_022608845.1	255
KB39_0A07110	rna-XM_022608842.1	171
KB39_0A07120	rna-XM_022608843.1	387
KB39_0A07130	rna-XM_022608844.1	125
KB39_0A07150	rna-XM_022608839.1	574
KB39_0A07160	rna-XM_022608838.1	149
KB39_0A07180	rna-XM_022608835.1	45
KB39_0A07210	rna-XM_022608834.1	161
KB39_0A07230	rna-XM_022608833.1	190
KB39_0A07240	rna-XM_022608831.1	193
###
KB39_0A07400	rna-XM_022608460.1	533	5610
KB39_0A07410	rna-XM_022608461.1	261
KB39_0A07420	rna-XM_022608462.1	444
KB39_0A07430	rna-XM_022608464.1	348
KB39_0A07440	rna-XM_022608465.1	824
KB39_0A07450	rna-XM_022608466.1	180
KB39_0A07460	rna-XM_022608467.1	202
KB39_0A07470	rna-XM_022608468.1	112
KB39_0A07480	rna-XM_022608469.1	852
KB39_0A07500	rna-XM_022608470.1	955
KB39_0A07510	rna-XM_022608471.1	731
KB39_0A07520	rna-XM_022608472.1	168
###
KB39_0A09730	rna-XM_022608688.1	447	3147
KB39_0A09740	rna-XM_022608689.1	843
KB39_0A09750	rna-XM_022608690.1	160
KB39_0A09760	rna-XM_022608691.1	702
KB39_0A09780	rna-XM_022608693.1	58
KB39_0A09810	rna-XM_022608698.1	546
KB39_0A09820	rna-XM_022608699.1	391
###
KB39_0A09840	rna-XM_022608771.1	324	12217
KB39_0A09850	rna-XM_022608770.1	669
KB39_0A09860	rna-XM_022608769.1	226
KB39_0A09870	rna-XM_022608768.1	72
KB39_0A09880	rna-XM_022608766.1	168
KB39_0A09890	rna-XM_022608765.1	83
KB39_0A09900	rna-XM_022608762.1	579
KB39_0A09910	rna-XM_022608761.1	77
KB39_0A09920	rna-XM_022608760.1	481
KB39_0A09930	rna-XM_022608759.1	56
KB39_0A09940	rna-XM_022608758.1	1030
KB39_0A09950	rna-XM_022608757.1	64
KB39_0A09960	rna-XM_022608756.1	261
KB39_0A09970	rna-XM_022608755.1	134
KB39_0A09980	rna-XM_022608754.1	130
KB39_0A09990	rna-XM_022608753.1	457
KB39_0A10000	rna-XM_022608751.1	247
KB39_0A10010	rna-XM_022608750.1	61
KB39_0A10020	rna-XM_022608749.1	104
KB39_0A10040	rna-XM_022608747.1	772
KB39_0A10050	rna-XM_022608746.1	1150
KB39_0A10060	rna-XM_022608745.1	1150
KB39_0A10070	rna-XM_022608744.1	149
KB39_0A10080	rna-XM_022608743.1	1020
KB39_0A10090	rna-XM_022608740.1	82
KB39_0A10120	rna-XM_022608723.1	120
KB39_0A10130	rna-XM_022608725.1	332
KB39_0A10140	rna-XM_022608726.1	473
KB39_0A10150	rna-XM_022608727.1	128
KB39_0A10160	rna-XM_022608728.1	411
KB39_0A10170	rna-XM_022608729.1	394
KB39_0A10180	rna-XM_022608731.1	813
###
KB39_0A10200	rna-XM_022608459.1	56	356
KB39_0A10210	rna-XM_022608458.1	74
KB39_0A10220	rna-XM_022608457.1	139
KB39_0A10250	rna-XM_022608455.1	87
###
KB39_0A03430	rna-XM_022609253.1	534	30675
KB39_0A03440	rna-XM_022609251.1	164
KB39_0A03450	rna-XM_022609250.1	564
KB39_0A03460	rna-XM_022609249.1	232
KB39_0A03470	rna-XM_022609248.1	225
KB39_0A03480	rna-XM_022609245.1	94
KB39_0A03510	rna-XM_022609243.1	533
KB39_0A03520	rna-XM_022609242.1	436
KB39_0A03530	rna-XM_022609240.1	675
KB39_0A03540	rna-XM_022609239.1	557
KB39_0A03570	rna-XM_022609238.1	413
KB39_0A03580	rna-XM_022609237.1	693
KB39_0A03590	rna-XM_022609236.1	79
KB39_0A03610	rna-XM_022609234.1	68
KB39_0A03630	rna-XM_022609231.1	410
KB39_0A03640	rna-XM_022609228.1	830
KB39_0A03650	rna-XM_022609227.1	808
KB39_0A03670	rna-XM_022609225.1	66
KB39_0A03680	rna-XM_022609224.1	50
KB39_0A03700	rna-XM_022609223.1	424
KB39_0A03710	rna-XM_022609222.1	201
KB39_0A03720	rna-XM_022609221.1	115
KB39_0A03730	rna-XM_022609217.1	82
KB39_0A03740	rna-XM_022609219.1	342
KB39_0A03750	rna-XM_022609220.1	476
KB39_0A03760	rna-XM_022609216.1	262
KB39_0A03770	rna-XM_022609215.1	128
KB39_0A03780	rna-XM_022609214.1	75
KB39_0A03790	rna-XM_022609213.1	1010
KB39_0A03800	rna-XM_022609212.1	66
KB39_0A03830	rna-XM_022609208.1	780
KB39_0A03850	rna-XM_022609205.1	93
KB39_0A03870	rna-XM_022609203.1	492
KB39_0A03880	rna-XM_022609202.1	514
KB39_0A03890	rna-XM_022609201.1	1250
KB39_0A03900	rna-XM_022609200.1	99
KB39_0A03910	rna-XM_022609199.1	164
KB39_0A03920	rna-XM_022609198.1	547
KB39_0A03930	rna-XM_022609197.1	66
KB39_0A03950	rna-XM_022609194.1	1570
KB39_0A03960	rna-XM_022609193.1	631
KB39_0A04020	rna-XM_022609192.1	141
KB39_0A04030	rna-XM_022609191.1	408
KB39_0A04040	rna-XM_022609190.1	69
KB39_0A04050	rna-XM_022609189.1	53
KB39_0A04060	rna-XM_022609188.1	250
KB39_0A04070	rna-XM_022609187.1	361
KB39_0A04090	rna-XM_022609184.1	300
KB39_0A04100	rna-XM_022609183.1	232
KB39_0A04110	rna-XM_022609182.1	1710
KB39_0A04140	rna-XM_022609180.1	72
KB39_0A04150	rna-XM_022609179.1	64
KB39_0A04180	rna-XM_022609176.1	75
KB39_0A04190	rna-XM_022609175.1	80
KB39_0A04200	rna-XM_022609173.1	91
KB39_0A04210	rna-XM_022609172.1	74
KB39_0A04220	rna-XM_022609171.1	53
KB39_0A04230	rna-XM_022609170.1	49
KB39_0A04240	rna-XM_022609169.1	1230
KB39_0A04250	rna-XM_022609168.1	133
KB39_0A04260	rna-XM_022609167.1	66
KB39_0A04290	rna-XM_022609161.1	955
KB39_0A04300	rna-XM_022609160.1	557
KB39_0A04310	rna-XM_022609159.1	496
KB39_0A04320	rna-XM_022609158.1	890
KB39_0A04330	rna-XM_022609156.1	541
KB39_0A04340	rna-XM_022609155.1	49
KB39_0A04350	rna-XM_022609154.1	128
KB39_0A04360	rna-XM_022609153.1	49
KB39_0A04380	rna-XM_022609151.1	542
KB39_0A04390	rna-XM_022609150.1	126
KB39_0A04400	rna-XM_022609149.1	835
KB39_0A04410	rna-XM_022609147.1	161
KB39_0A04420	rna-XM_022609146.1	138
KB39_0A04450	rna-XM_022609142.1	75
KB39_0A04460	rna-XM_022609140.1	145
KB39_0A04480	rna-XM_022609137.1	50
KB39_0A04490	rna-XM_022609136.1	329
KB39_0A04500	rna-XM_022609135.1	2280
###
KB39_0A01610	rna-XM_022609406.1	541	22855
KB39_0A01650	rna-XM_022609403.1	139
KB39_0A01680	rna-XM_022609400.1	61
KB39_0A01690	rna-XM_022609399.1	94
KB39_0A01700	rna-XM_022609398.1	228
KB39_0A01710	rna-XM_022609397.1	147
KB39_0A01730	rna-XM_022609394.1	530
KB39_0A01750	rna-XM_022609392.1	1250
KB39_0A01760	rna-XM_022609390.1	471
KB39_0A01770	rna-XM_022609389.1	297
KB39_0A01780	rna-XM_022609388.1	207
KB39_0A01790	rna-XM_022609387.1	223
KB39_0A01800	rna-XM_022609386.1	63
KB39_0A01810	rna-XM_022609383.1	334
KB39_0A01820	rna-XM_022609382.1	599
KB39_0A01830	rna-XM_022609381.1	183
KB39_0A01840	rna-XM_022609380.1	980
KB39_0A01850	rna-XM_022609379.1	343
KB39_0A01860	rna-XM_022609378.1	427
KB39_0A01880	rna-XM_022609377.1	1540
KB39_0A01890	rna-XM_022609376.1	1170
KB39_0A01900	rna-XM_022609375.1	251
KB39_0A01920	rna-XM_022609373.1	98
KB39_0A01930	rna-XM_022609372.1	890
KB39_0A01940	rna-XM_022609371.1	281
KB39_0A01950	rna-XM_022609370.1	841
KB39_0A01980	rna-XM_022609369.1	593
KB39_0A01990	rna-XM_022609368.1	376
KB39_0A02000	rna-XM_022609367.1	239
KB39_0A02020	rna-XM_022609365.1	194
KB39_0A02030	rna-XM_022609364.1	606
KB39_0A02040	rna-XM_022609362.1	275
KB39_0A02060	rna-XM_022609360.1	134
KB39_0A02070	rna-XM_022609359.1	288
KB39_0A02080	rna-XM_022609358.1	359
KB39_0A02100	rna-XM_022609356.1	69
KB39_0A02120	rna-XM_022609355.1	161
KB39_0A02130	rna-XM_022609353.1	542
KB39_0A02140	rna-XM_022609351.1	123
KB39_0A02150	rna-XM_022609350.1	125
KB39_0A02160	rna-XM_022609349.1	126
KB39_0A02190	rna-XM_022609347.1	106
KB39_0A02210	rna-XM_022609346.1	520
KB39_0A02220	rna-XM_022609344.1	182
KB39_0A02230	rna-XM_022609343.1	555
KB39_0A02240	rna-XM_022609342.1	80
KB39_0A02250	rna-XM_022609339.1	805
KB39_0A02260	rna-XM_022609338.1	636
KB39_0A02270	rna-XM_022609337.1	342
KB39_0A02280	rna-XM_022609336.1	362
KB39_0A02290	rna-XM_022609335.1	47
KB39_0A02300	rna-XM_022609334.1	204
KB39_0A02310	rna-XM_022609332.1	302
KB39_0A02320	rna-XM_022609331.1	234
KB39_0A02330	rna-XM_022609330.1	471
KB39_0A02350	rna-XM_022609327.1	509
KB39_0A02360	rna-XM_022609326.1	332
KB39_0A02420	rna-XM_022609313.1	770
###
KB39_0A05090	rna-XM_022609492.1	957	10802
KB39_0A05090	rna-XM_022609504.1	1010
KB39_0A05100	rna-XM_022609503.1	1030
KB39_0A05110	rna-XM_022609502.1	625
KB39_0A05120	rna-XM_022609501.1	848
KB39_0A05130	rna-XM_022609500.1	149
KB39_0A05140	rna-XM_022609499.1	941
KB39_0A05150	rna-XM_022609498.1	190
KB39_0A05170	rna-XM_022609497.1	538
KB39_0A05180	rna-XM_022609495.1	45
KB39_0A05190	rna-XM_022609494.1	1360
KB39_0A05210	rna-XM_022609492.1	957
KB39_0A05210	rna-XM_022609504.1	1010
KB39_0A05230	rna-XM_022609505.1	111
KB39_0A05240	rna-XM_022609491.1	259
KB39_0A05250	rna-XM_022609490.1	242
KB39_0A05280	rna-XM_022609487.1	530
###
KB39_0A10710	rna-XM_022609664.1	77	651
KB39_0A10720	rna-XM_022609665.1	176
KB39_0A10730	rna-XM_022609666.1	326
KB39_0A10740	rna-XM_022609667.1	72
###
KB39_0A02520	rna-XM_022609979.1	1110	8901
KB39_0A02530	rna-XM_022609980.1	1100
KB39_0A02540	rna-XM_022609981.1	142
KB39_0A02550	rna-XM_022609982.1	383
KB39_0A02560	rna-XM_022609983.1	245
KB39_0A02570	rna-XM_022609986.1	917
KB39_0A02580	rna-XM_022609987.1	61
KB39_0A02590	rna-XM_022609988.1	356
KB39_0A02600	rna-XM_022609989.1	376
KB39_0A02630	rna-XM_022609991.1	158
KB39_0A02640	rna-XM_022609992.1	193
KB39_0A02650	rna-XM_022609993.1	1950
KB39_0A02660	rna-XM_022609994.1	226
KB39_0A02670	rna-XM_022609995.1	564
KB39_0A02680	rna-XM_022609997.1	1120
###
KB39_0A01480	rna-XM_022610114.1	251	5004
KB39_0A01490	rna-XM_022610115.1	319
KB39_0A01500	rna-XM_022610116.1	126
KB39_0A01510	rna-XM_022610117.1	321
KB39_0A01520	rna-XM_022610120.1	280
KB39_0A01530	rna-XM_022610121.1	574
KB39_0A01540	rna-XM_022610122.1	664
KB39_0A01550	rna-XM_022610124.1	120
KB39_0A01560	rna-XM_022610125.1	56
KB39_0A01570	rna-XM_022610126.1	111
KB39_0A01600	rna-XM_022610128.1	349
KB39_0A01640	rna-XM_022610100.1	503
KB39_0A01670	rna-XM_022610098.1	356
KB39_0A01760	rna-XM_022610089.1	408
KB39_0A01860	rna-XM_022610077.1	481
KB39_0A01920	rna-XM_022610082.1	85
###
KB39_0A01950	rna-XM_022610228.1	925	2149
KB39_0A02080	rna-XM_022610239.1	291
KB39_0A02110	rna-XM_022610244.1	356
KB39_0A02130	rna-XM_022610248.1	577
###
KB39_0A03140	rna-XM_022610287.1	1990	10982
KB39_0A03150	rna-XM_022610288.1	343
KB39_0A03170	rna-XM_022610290.1	58
KB39_0A03190	rna-XM_022610292.1	515
KB39_0A03200	rna-XM_022610293.1	1970
KB39_0A03210	rna-XM_022610294.1	199
KB39_0A03220	rna-XM_022610295.1	1010
KB39_0A03230	rna-XM_022610297.1	53
KB39_0A03250	rna-XM_022610299.1	147
KB39_0A03270	rna-XM_022610300.1	215
KB39_0A03280	rna-XM_022610301.1	91
KB39_0A03290	rna-XM_022610302.1	400
KB39_0A03300	rna-XM_022610303.1	768
KB39_0A03310	rna-XM_022610304.1	370
KB39_0A03320	rna-XM_022610305.1	329
KB39_0A03330	rna-XM_022610306.1	447
KB39_0A03340	rna-XM_022610308.1	784
KB39_0A03350	rna-XM_022610309.1	128
KB39_0A03380	rna-XM_022610311.1	75
KB39_0A03390	rna-XM_022610312.1	1090
###
KB39_0A10260	rna-XM_022610083.1	278	1982
KB39_0A10280	rna-XM_022610082.1	112
KB39_0A10290	rna-XM_022610081.1	50
KB39_0A10310	rna-XM_022610080.1	61
KB39_0A10320	rna-XM_022610079.1	485
KB39_0A10330	rna-XM_022610078.1	225
KB39_0A10340	rna-XM_022610077.1	375
KB39_0A10350	rna-XM_022610076.1	80
KB39_0A10360	rna-XM_022610075.1	316
###
KB39_0A00130	rna-XM_022610595.1	444	39742
KB39_0A00150	rna-XM_022610594.1	164
KB39_0A00160	rna-XM_022610593.1	283
KB39_0A00170	rna-XM_022610592.1	104
KB39_0A00190	rna-XM_022610590.1	631
KB39_0A00200	rna-XM_022610589.1	144
KB39_0A00210	rna-XM_022610588.1	391
KB39_0A00230	rna-XM_022610587.1	370
KB39_0A00240	rna-XM_022610586.1	71
KB39_0A00260	rna-XM_022610583.1	183
KB39_0A00270	rna-XM_022610582.1	1180
KB39_0A00280	rna-XM_022610581.1	82
KB39_0A00290	rna-XM_022610580.1	558
KB39_0A00300	rna-XM_022610579.1	455
KB39_0A00320	rna-XM_022610578.1	191
KB39_0A00330	rna-XM_022610577.1	80
KB39_0A00350	rna-XM_022610575.1	126
KB39_0A00360	rna-XM_022610572.1	149
KB39_0A00370	rna-XM_022610571.1	108
KB39_0A00380	rna-XM_022610570.1	64
KB39_0A00390	rna-XM_022610569.1	304
KB39_0A00400	rna-XM_022610568.1	218
KB39_0A00410	rna-XM_022610567.1	191
KB39_0A00420	rna-XM_022610566.1	149
KB39_0A00440	rna-XM_022610565.1	77
KB39_0A00460	rna-XM_022610564.1	321
KB39_0A00480	rna-XM_022610561.1	414
KB39_0A00490	rna-XM_022610560.1	614
KB39_0A00500	rna-XM_022610559.1	288
KB39_0A00510	rna-XM_022610558.1	45
KB39_0A00520	rna-XM_022610557.1	134
KB39_0A00530	rna-XM_022610556.1	190
KB39_0A00540	rna-XM_022610555.1	618
KB39_0A00550	rna-XM_022610554.1	231
KB39_0A00560	rna-XM_022610553.1	452
KB39_0A00580	rna-XM_022610552.1	473
KB39_0A00590	rna-XM_022610550.1	492
KB39_0A00600	rna-XM_022610548.1	307
KB39_0A00630	rna-XM_022610546.1	56
KB39_0A00640	rna-XM_022610545.1	323
KB39_0A00650	rna-XM_022610544.1	83
KB39_0A00660	rna-XM_022610543.1	776
KB39_0A00670	rna-XM_022610542.1	82
KB39_0A00700	rna-XM_022610537.1	74
KB39_0A00730	rna-XM_022610534.1	91
KB39_0A00740	rna-XM_022610381.1	338
KB39_0A00750	rna-XM_022610536.1	87
KB39_0A00760	rna-XM_022610533.1	139
KB39_0A00770	rna-XM_022610532.1	226
KB39_0A00780	rna-XM_022610531.1	134
KB39_0A00800	rna-XM_022610528.1	398
KB39_0A00830	rna-XM_022610526.1	187
KB39_0A00850	rna-XM_022610524.1	112
KB39_0A00860	rna-XM_022610523.1	459
KB39_0A00870	rna-XM_022610522.1	150
KB39_0A00880	rna-XM_022610521.1	934
KB39_0A00890	rna-XM_022610520.1	840
KB39_0A00900	rna-XM_022610519.1	572
KB39_0A00910	rna-XM_022610517.1	169
KB39_0A00920	rna-XM_022610516.1	444
KB39_0A00930	rna-XM_022610515.1	541
KB39_0A00940	rna-XM_022610403.1	696
KB39_0A00950	rna-XM_022610514.1	56
KB39_0A00980	rna-XM_022610511.1	49
KB39_0A01000	rna-XM_022610509.1	77
KB39_0A01010	rna-XM_022610508.1	632
KB39_0A01030	rna-XM_022610505.1	157
KB39_0A01040	rna-XM_022610504.1	98
KB39_0A01060	rna-XM_022610502.1	58
KB39_0A01070	rna-XM_022610501.1	88
KB39_0A01080	rna-XM_022610419.1	327
KB39_0A01090	rna-XM_022610499.1	106
KB39_0A01100	rna-XM_022610498.1	927
KB39_0A01110	rna-XM_022610497.1	519
KB39_0A01120	rna-XM_022610495.1	316
KB39_0A01130	rna-XM_022610494.1	294
KB39_0A01140	rna-XM_022610490.1	144
KB39_0A01150	rna-XM_022610491.1	53
KB39_0A01170	rna-XM_022610493.1	330
KB39_0A01180	rna-XM_022610430.1	492
KB39_0A01180	rna-XM_022610489.1	590
KB39_0A01190	rna-XM_022610488.1	69
KB39_0A01210	rna-XM_022610486.1	340
KB39_0A01220	rna-XM_022610484.1	248
KB39_0A01240	rna-XM_022610483.1	68
KB39_0A01250	rna-XM_022610482.1	337
KB39_0A01260	rna-XM_022610481.1	242
KB39_0A01270	rna-XM_022610480.1	957
KB39_0A01280	rna-XM_022610477.1	493
KB39_0A01290	rna-XM_022610445.1	158
KB39_0A01290	rna-XM_022610476.1	136
KB39_0A01300	rna-XM_022610475.1	996
KB39_0A01310	rna-XM_022610473.1	278
KB39_0A01320	rna-XM_022610472.1	1700
KB39_0A01330	rna-XM_022610471.1	75
KB39_0A01340	rna-XM_022610447.1	931
KB39_0A01340	rna-XM_022610470.1	1170
KB39_0A01350	rna-XM_022610469.1	1200
KB39_0A01360	rna-XM_022610468.1	1130
KB39_0A01370	rna-XM_022610467.1	696
KB39_0A01380	rna-XM_022610466.1	1070
KB39_0A01390	rna-XM_022610465.1	262
KB39_0A01400	rna-XM_022610464.1	68
KB39_0A01410	rna-XM_022610462.1	177
KB39_0A01420	rna-XM_022610455.1	427
KB39_0A01430	rna-XM_022610456.1	427
KB39_0A01440	rna-XM_022610461.1	651
KB39_0A01450	rna-XM_022610460.1	155
KB39_0A01460	rna-XM_022610459.1	631
KB39_0A01470	rna-XM_022610458.1	130
###
KB39_0A09460	rna-XM_022610371.1	49	6851
KB39_0A09470	rna-XM_022610362.1	286
KB39_0A09480	rna-XM_022610364.1	163
KB39_0A09490	rna-XM_022610365.1	82
KB39_0A09510	rna-XM_022610373.1	1050
KB39_0A09550	rna-XM_022610379.1	262
KB39_0A09560	rna-XM_022610380.1	587
KB39_0A09570	rna-XM_022610381.1	299
KB39_0A09580	rna-XM_022610382.1	982
KB39_0A09590	rna-XM_022610383.1	324
KB39_0A09600	rna-XM_022610384.1	104
KB39_0A09610	rna-XM_022610386.1	651
KB39_0A09620	rna-XM_022610387.1	272
KB39_0A09630	rna-XM_022610390.1	229
KB39_0A09650	rna-XM_022610391.1	863
KB39_0A09660	rna-XM_022610392.1	71
KB39_0A09680	rna-XM_022610395.1	191
KB39_0A09700	rna-XM_022610397.1	386
###
KB39_0A07960	rna-XM_022610776.1	1060	20085
KB39_0A07970	rna-XM_022610775.1	372
KB39_0A07980	rna-XM_022610774.1	511
KB39_0A07990	rna-XM_022610772.1	142
KB39_0A08010	rna-XM_022610769.1	99
KB39_0A08030	rna-XM_022610767.1	482
KB39_0A08040	rna-XM_022610766.1	993
KB39_0A08060	rna-XM_022610763.1	933
KB39_0A08070	rna-XM_022610761.1	2170
KB39_0A08080	rna-XM_022610759.1	157
KB39_0A08090	rna-XM_022610758.1	1630
KB39_0A08100	rna-XM_022610757.1	150
KB39_0A08110	rna-XM_022610756.1	607
KB39_0A08120	rna-XM_022610754.1	155
KB39_0A08160	rna-XM_022610753.1	990
KB39_0A08170	rna-XM_022610752.1	133
KB39_0A08200	rna-XM_022610748.1	166
KB39_0A08220	rna-XM_022610745.1	164
KB39_0A08230	rna-XM_022610744.1	66
KB39_0A08250	rna-XM_022610742.1	365
KB39_0A08260	rna-XM_022610741.1	506
KB39_0A08270	rna-XM_022610746.1	991
KB39_0A08280	rna-XM_022610738.1	487
KB39_0A08300	rna-XM_022610737.1	101
KB39_0A08310	rna-XM_022610736.1	319
KB39_0A08320	rna-XM_022610734.1	789
KB39_0A08330	rna-XM_022610733.1	79
KB39_0A08340	rna-XM_022610732.1	150
KB39_0A08350	rna-XM_022610731.1	74
KB39_0A08360	rna-XM_022610730.1	307
KB39_0A08370	rna-XM_022610728.1	356
KB39_0A08380	rna-XM_022610727.1	49
KB39_0A08400	rna-XM_022610724.1	278
KB39_0A08410	rna-XM_022610722.1	998
KB39_0A08420	rna-XM_022610721.1	297
KB39_0A08430	rna-XM_022610720.1	337
KB39_0A08440	rna-XM_022610719.1	58
KB39_0A08450	rna-XM_022610717.1	163
KB39_0A08460	rna-XM_022610716.1	71
KB39_0A08470	rna-XM_022610715.1	88
KB39_0A08490	rna-XM_022610712.1	194
KB39_0A08500	rna-XM_022610711.1	971
KB39_0A08510	rna-XM_022610710.1	729
KB39_0A08520	rna-XM_022610709.1	130
KB39_0A08530	rna-XM_022610708.1	49
KB39_0A08550	rna-XM_022610706.1	120
KB39_0A08560	rna-XM_022610705.1	49
###
KB39_0A10760	rna-XM_022610831.1	91	2986
KB39_0A10770	rna-XM_022610832.1	88
KB39_0A10790	rna-XM_022610833.1	1100
KB39_0A10800	rna-XM_022610834.1	122
KB39_0A10810	rna-XM_022610835.1	411
KB39_0A10830	rna-XM_022610837.1	82
KB39_0A10840	rna-XM_022610838.1	152
KB39_0A10870	rna-XM_022610843.1	229
KB39_0A10880	rna-XM_022610844.1	368
KB39_0A10890	rna-XM_022610845.1	79
KB39_0A10900	rna-XM_022610846.1	264
###
KB39_0B01390	rna-XM_022611269.1	72	3150
KB39_0B01400	rna-XM_022611266.1	125
KB39_0B01410	rna-XM_022611264.1	1450
KB39_0B01420	rna-XM_022611263.1	602
KB39_0B01430	rna-XM_022611262.1	901
###
KB39_0B01680	rna-XM_022611192.1	123	57629
KB39_0B01710	rna-XM_022611190.1	405
KB39_0B01720	rna-XM_022611189.1	153
KB39_0B01730	rna-XM_022611188.1	213
KB39_0B01740	rna-XM_022611187.1	614
KB39_0B01770	rna-XM_022611180.1	1410
KB39_0B01780	rna-XM_022611181.1	547
KB39_0B01790	rna-XM_022611183.1	920
KB39_0B01800	rna-XM_022611184.1	53
KB39_0B01820	rna-XM_022611186.1	123
KB39_0B01830	rna-XM_022611179.1	201
KB39_0B01850	rna-XM_022611177.1	215
KB39_0B01860	rna-XM_022611176.1	463
KB39_0B01870	rna-XM_022611175.1	191
KB39_0B01880	rna-XM_022611174.1	715
KB39_0B01890	rna-XM_022611173.1	370
KB39_0B01900	rna-XM_022611170.1	425
KB39_0B01910	rna-XM_022611167.1	1090
KB39_0B01920	rna-XM_022611166.1	473
KB39_0B01930	rna-XM_022611165.1	786
KB39_0B01940	rna-XM_022611164.1	617
KB39_0B01950	rna-XM_022611163.1	364
KB39_0B01960	rna-XM_022611162.1	424
KB39_0B01970	rna-XM_022611161.1	56
KB39_0B01980	rna-XM_022611159.1	849
KB39_0B01990	rna-XM_022611158.1	53
KB39_0B02000	rna-XM_022611153.1	215
KB39_0B02010	rna-XM_022611152.1	61
KB39_0B02020	rna-XM_022611151.1	60
KB39_0B02030	rna-XM_022611150.1	45
KB39_0B02040	rna-XM_022611148.1	44
KB39_0B02050	rna-XM_022611146.1	639
KB39_0B02060	rna-XM_022611145.1	947
KB39_0B02070	rna-XM_022611143.1	386
KB39_0B02110	rna-XM_022611141.1	56
KB39_0B02130	rna-XM_022611119.1	166
KB39_0B02150	rna-XM_022611096.1	305
KB39_0B02160	rna-XM_022611085.1	705
KB39_0B02170	rna-XM_022611074.1	161
KB39_0B02180	rna-XM_022611063.1	237
KB39_0B02190	rna-XM_022611052.1	53
KB39_0B02220	rna-XM_022610963.1	264
KB39_0B02230	rna-XM_022610996.1	87
KB39_0B02240	rna-XM_022611008.1	644
KB39_0B02250	rna-XM_022611030.1	166
KB39_0B02260	rna-XM_022611041.1	286
KB39_0B02290	rna-XM_022610952.1	234
KB39_0B02310	rna-XM_022610930.1	302
KB39_0B02340	rna-XM_022610919.1	63
KB39_0B02350	rna-XM_022610908.1	340
KB39_0B02360	rna-XM_022610897.1	454
KB39_0B02370	rna-XM_022610874.1	721
KB39_0B02380	rna-XM_022610863.1	1160
KB39_0B02400	rna-XM_022610830.1	395
KB39_0B02410	rna-XM_022610797.1	53
KB39_0B02430	rna-XM_022610773.1	128
KB39_0B02440	rna-XM_022610762.1	248
KB39_0B02450	rna-XM_022610751.1	108
KB39_0B02460	rna-XM_022610740.1	237
KB39_0B02470	rna-XM_022610729.1	106
KB39_0B02480	rna-XM_022610718.1	571
KB39_0B02490	rna-XM_022610707.1	185
KB39_0B02500	rna-XM_022610696.1	49
KB39_0B02510	rna-XM_022610685.1	387
KB39_0B02520	rna-XM_022610674.1	496
KB39_0B02530	rna-XM_022610662.1	1270
KB39_0B02540	rna-XM_022610651.1	1140
KB39_0B02550	rna-XM_022610629.1	171
KB39_0B02580	rna-XM_022610607.1	2230
KB39_0B02590	rna-XM_022610596.1	139
KB39_0B02600	rna-XM_022610585.1	206
KB39_0B02610	rna-XM_022610574.1	87
KB39_0B02620	rna-XM_022610563.1	732
KB39_0B02630	rna-XM_022610551.1	579
KB39_0B02640	rna-XM_022610540.1	64
KB39_0B02650	rna-XM_022610529.1	128
KB39_0B02660	rna-XM_022610518.1	72
KB39_0B02670	rna-XM_022610507.1	285
KB39_0B02680	rna-XM_022610496.1	541
KB39_0B02690	rna-XM_022610485.1	61
KB39_0B02700	rna-XM_022610474.1	142
KB39_0B02710	rna-XM_022610463.1	206
KB39_0B02720	rna-XM_022610452.1	419
KB39_0B02740	rna-XM_022610429.1	1290
KB39_0B02750	rna-XM_022610418.1	770
KB39_0B02780	rna-XM_022610385.1	429
KB39_0B02790	rna-XM_022610374.1	1510
KB39_0B02800	rna-XM_022610363.1	304
KB39_0B02810	rna-XM_022610352.1	825
KB39_0B02830	rna-XM_022610341.1	145
KB39_0B02850	rna-XM_022610329.1	187
KB39_0B02860	rna-XM_022610318.1	202
KB39_0B02870	rna-XM_022610307.1	91
KB39_0B02880	rna-XM_022610274.1	155
KB39_0B02900	rna-XM_022610263.1	604
KB39_0B02910	rna-XM_022610252.1	293
KB39_0B02920	rna-XM_022610241.1	286
KB39_0B02930	rna-XM_022610230.1	296
KB39_0B02940	rna-XM_022610218.1	490
KB39_0B02950	rna-XM_022610207.1	79
KB39_0B02960	rna-XM_022610196.1	1230
KB39_0B02970	rna-XM_022610174.1	283
KB39_0B02980	rna-XM_022610163.1	462
KB39_0B02990	rna-XM_022610152.1	122
KB39_0B03010	rna-XM_022610130.1	307
KB39_0B03030	rna-XM_022610107.1	346
KB39_0B03040	rna-XM_022610096.1	157
KB39_0B03050	rna-XM_022610085.1	142
KB39_0B03070	rna-XM_022610074.1	519
KB39_0B03080	rna-XM_022610052.1	583
KB39_0B03090	rna-XM_022610041.1	64
KB39_0B03100	rna-XM_022610030.1	83
KB39_0B03110	rna-XM_022610019.1	727
KB39_0B03120	rna-XM_022610008.1	675
KB39_0B03130	rna-XM_022609996.1	2170
KB39_0B03140	rna-XM_022609974.1	553
KB39_0B03150	rna-XM_022609963.1	68
KB39_0B03160	rna-XM_022609952.1	125
KB39_0B03170	rna-XM_022609941.1	160
KB39_0B03180	rna-XM_022609930.1	104
KB39_0B03190	rna-XM_022609919.1	182
KB39_0B03200	rna-XM_022609908.1	614
KB39_0B03210	rna-XM_022609897.1	112
KB39_0B03230	rna-XM_022609874.1	416
KB39_0B03240	rna-XM_022609863.1	199
KB39_0B03250	rna-XM_022609852.1	56
KB39_0B03260	rna-XM_022609841.1	166
KB39_0B03270	rna-XM_022609830.1	727
KB39_0B03280	rna-XM_022609819.1	631
KB39_0B03290	rna-XM_022609808.1	139
KB39_0B03300	rna-XM_022609797.1	176
KB39_0B03320	rna-XM_022609774.1	421
KB39_0B03330	rna-XM_022609763.1	449
KB39_0B03340	rna-XM_022609640.1	188
KB39_0B03350	rna-XM_022609651.1	225
KB39_0B03360	rna-XM_022609662.1	367
KB39_0B03370	rna-XM_022609675.1	492
KB39_0B03380	rna-XM_022609686.1	112
KB39_0B03390	rna-XM_022609697.1	386
KB39_0B03400	rna-XM_022609708.1	272
KB39_0B03410	rna-XM_022609719.1	887
KB39_0B03420	rna-XM_022609730.1	202
KB39_0B03430	rna-XM_022609741.1	811
KB39_0B03440	rna-XM_022609752.1	474
###
KB39_0B09480	rna-XM_022611244.1	187	13767
KB39_0B09490	rna-XM_022611243.1	130
KB39_0B09500	rna-XM_022611242.1	2490
KB39_0B09510	rna-XM_022611241.1	588
KB39_0B09520	rna-XM_022611240.1	308
KB39_0B09530	rna-XM_022611239.1	805
KB39_0B09540	rna-XM_022611237.1	337
KB39_0B09550	rna-XM_022611236.1	634
KB39_0B09580	rna-XM_022611234.1	168
KB39_0B09590	rna-XM_022611233.1	310
KB39_0B09600	rna-XM_022611232.1	2610
KB39_0B09610	rna-XM_022611231.1	527
KB39_0B09620	rna-XM_022611230.1	789
KB39_0B09630	rna-XM_022611229.1	47
KB39_0B09640	rna-XM_022611228.1	555
KB39_0B09650	rna-XM_022611226.1	218
KB39_0B09670	rna-XM_022611223.1	99
KB39_0B09680	rna-XM_022611222.1	278
KB39_0B09690	rna-XM_022611221.1	501
KB39_0B09700	rna-XM_022611220.1	501
KB39_0B09720	rna-XM_022611218.1	82
KB39_0B09730	rna-XM_022611217.1	82
KB39_0B09740	rna-XM_022611214.1	85
KB39_0B09750	rna-XM_022611213.1	182
KB39_0B09760	rna-XM_022611212.1	191
KB39_0B09770	rna-XM_022611211.1	72
KB39_0B09780	rna-XM_022611210.1	50
KB39_0B09790	rna-XM_022611209.1	307
KB39_0B09800	rna-XM_022611208.1	357
KB39_0B09810	rna-XM_022611207.1	94
KB39_0B09830	rna-XM_022611205.1	183
###
KB39_0B10780	rna-XM_022606852.1	425	4395
KB39_0B10790	rna-XM_022606874.1	120
KB39_0B10800	rna-XM_022606885.1	267
KB39_0B10810	rna-XM_022606897.1	713
KB39_0B10820	rna-XM_022606908.1	1050
KB39_0B10830	rna-XM_022606919.1	144
KB39_0B10840	rna-XM_022606930.1	308
KB39_0B10850	rna-XM_022606941.1	887
KB39_0B10860	rna-XM_022606952.1	481
###
KB39_0B00630	rna-XM_022611595.1	400	22896
KB39_0B00640	rna-XM_022611596.1	821
KB39_0B00650	rna-XM_022611597.1	125
KB39_0B00660	rna-XM_022611598.1	64
KB39_0B00680	rna-XM_022611599.1	225
KB39_0B00690	rna-XM_022611600.1	99
KB39_0B00700	rna-XM_022611601.1	357
KB39_0B00710	rna-XM_022611602.1	410
KB39_0B00720	rna-XM_022611603.1	571
KB39_0B00730	rna-XM_022611605.1	88
KB39_0B00740	rna-XM_022611606.1	187
KB39_0B00750	rna-XM_022611607.1	376
KB39_0B00760	rna-XM_022611608.1	274
KB39_0B00770	rna-XM_022611609.1	82
KB39_0B00780	rna-XM_022611610.1	484
KB39_0B00790	rna-XM_022611611.1	87
KB39_0B00800	rna-XM_022611612.1	47
KB39_0B00810	rna-XM_022611613.1	531
KB39_0B00820	rna-XM_022611614.1	115
KB39_0B00830	rna-XM_022611616.1	743
KB39_0B00840	rna-XM_022611617.1	176
KB39_0B00850	rna-XM_022611618.1	392
KB39_0B00860	rna-XM_022611619.1	492
KB39_0B00870	rna-XM_022611620.1	49
KB39_0B00880	rna-XM_022611621.1	50
KB39_0B00890	rna-XM_022611622.1	299
KB39_0B00900	rna-XM_022611623.1	123
KB39_0B00910	rna-XM_022611624.1	44
KB39_0B00920	rna-XM_022611625.1	297
KB39_0B00930	rna-XM_022611627.1	157
KB39_0B00940	rna-XM_022611628.1	307
KB39_0B00950	rna-XM_022611629.1	481
KB39_0B00960	rna-XM_022611630.1	134
KB39_0B00970	rna-XM_022611631.1	232
KB39_0B00980	rna-XM_022611632.1	963
KB39_0B00990	rna-XM_022611633.1	253
KB39_0B01000	rna-XM_022611634.1	196
KB39_0B01020	rna-XM_022611636.1	101
KB39_0B01030	rna-XM_022611638.1	1300
KB39_0B01040	rna-XM_022611639.1	144
KB39_0B01050	rna-XM_022611640.1	293
KB39_0B01060	rna-XM_022611641.1	166
KB39_0B01070	rna-XM_022611642.1	171
KB39_0B01090	rna-XM_022611644.1	435
KB39_0B01100	rna-XM_022611645.1	213
KB39_0B01110	rna-XM_022611646.1	251
KB39_0B01130	rna-XM_022611649.1	454
KB39_0B01140	rna-XM_022611650.1	329
KB39_0B01160	rna-XM_022606361.1	387
KB39_0B01170	rna-XM_022606360.1	563
KB39_0B01180	rna-XM_022606359.1	501
KB39_0B01190	rna-XM_022606358.1	514
KB39_0B01200	rna-XM_022606357.1	228
KB39_0B01210	rna-XM_022606356.1	525
KB39_0B01220	rna-XM_022606355.1	119
KB39_0B01230	rna-XM_022606352.1	128
KB39_0B01240	rna-XM_022606351.1	764
KB39_0B01250	rna-XM_022606350.1	161
KB39_0B01260	rna-XM_022606349.1	228
KB39_0B01280	rna-XM_022606347.1	1220
KB39_0B01290	rna-XM_022606346.1	79
KB39_0B01300	rna-XM_022606344.1	115
KB39_0B01310	rna-XM_022606343.1	259
KB39_0B01320	rna-XM_022611658.1	666
KB39_0B01330	rna-XM_022611657.1	237
KB39_0B01340	rna-XM_022611656.1	234
KB39_0B01350	rna-XM_022611655.1	122
KB39_0B01360	rna-XM_022611654.1	607
KB39_0B01370	rna-XM_022611653.1	278
KB39_0B01380	rna-XM_022611652.1	373
###
KB39_0B04520	rna-XM_022606503.1	201	2337
KB39_0B04530	rna-XM_022606504.1	919
KB39_0B04540	rna-XM_022606505.1	114
KB39_0B04570	rna-XM_022606507.1	305
KB39_0B04580	rna-XM_022606509.1	542
KB39_0B04600	rna-XM_022606510.1	256
###
KB39_0B06350	rna-XM_022606493.1	326	18954
KB39_0B06360	rna-XM_022606492.1	79
KB39_0B06380	rna-XM_022606490.1	75
KB39_0B06420	rna-XM_022606485.1	688
KB39_0B06440	rna-XM_022606484.1	209
KB39_0B06450	rna-XM_022606483.1	157
KB39_0B06460	rna-XM_022606482.1	207
KB39_0B06470	rna-XM_022606481.1	674
KB39_0B06480	rna-XM_022606480.1	326
KB39_0B06490	rna-XM_022606479.1	539
KB39_0B06500	rna-XM_022606478.1	697
KB39_0B06520	rna-XM_022606477.1	550
KB39_0B06530	rna-XM_022606476.1	141
KB39_0B06540	rna-XM_022606474.1	359
KB39_0B06550	rna-XM_022606472.1	163
KB39_0B06570	rna-XM_022606470.1	106
KB39_0B06580	rna-XM_022606469.1	808
KB39_0B06590	rna-XM_022606468.1	120
KB39_0B06600	rna-XM_022606467.1	727
KB39_0B06620	rna-XM_022606465.1	327
KB39_0B06630	rna-XM_022606463.1	60
KB39_0B06640	rna-XM_022606462.1	277
KB39_0B06660	rna-XM_022606460.1	326
KB39_0B06670	rna-XM_022606459.1	142
KB39_0B06680	rna-XM_022606458.1	123
KB39_0B06690	rna-XM_022606444.1	98
KB39_0B06700	rna-XM_022606445.1	79
KB39_0B06710	rna-XM_022606446.1	340
KB39_0B06730	rna-XM_022606449.1	405
KB39_0B06740	rna-XM_022606450.1	1050
KB39_0B06750	rna-XM_022606451.1	595
KB39_0B06760	rna-XM_022606454.1	1060
KB39_0B06820	rna-XM_022606455.1	125
KB39_0B06830	rna-XM_022606456.1	90
KB39_0B06850	rna-XM_022606457.1	621
KB39_0B06860	rna-XM_022606443.1	1210
KB39_0B06870	rna-XM_022606442.1	498
KB39_0B06880	rna-XM_022606440.1	1650
KB39_0B06890	rna-XM_022606439.1	315
KB39_0B06900	rna-XM_022606438.1	50
KB39_0B06910	rna-XM_022606437.1	436
KB39_0B06920	rna-XM_022606436.1	700
KB39_0B06930	rna-XM_022606435.1	267
KB39_0B06940	rna-XM_022606434.1	334
KB39_0B06960	rna-XM_022606432.1	245
KB39_0B06980	rna-XM_022606429.1	580
###
KB39_0B07000	rna-XM_022606368.1	120	6409
KB39_0B07010	rna-XM_022606369.1	775
KB39_0B07020	rna-XM_022606370.1	629
KB39_0B07030	rna-XM_022606371.1	311
KB39_0B07050	rna-XM_022606377.1	3710
KB39_0B07060	rna-XM_022606378.1	267
KB39_0B07070	rna-XM_022606379.1	281
KB39_0B07090	rna-XM_022606381.1	316
###
KB39_0B07700	rna-XM_022606382.1	166	1958
KB39_0B07710	rna-XM_022606383.1	96
KB39_0B07720	rna-XM_022606385.1	558
KB39_0B07730	rna-XM_022606387.1	251
KB39_0B07740	rna-XM_022606388.1	114
KB39_0B07750	rna-XM_022606389.1	74
KB39_0B07760	rna-XM_022606390.1	699
###
KB39_0B08160	rna-XM_022611587.1	83	2833
KB39_0B08190	rna-XM_022611581.1	971
KB39_0B08250	rna-XM_022611577.1	293
KB39_0B08260	rna-XM_022611576.1	531
KB39_0B08270	rna-XM_022611574.1	650
KB39_0B08400	rna-XM_022611562.1	305
###
KB39_0B08590	rna-XM_022611535.1	131	5742
KB39_0B08680	rna-XM_022611524.1	183
KB39_0B08710	rna-XM_022611521.1	139
KB39_0B08720	rna-XM_022611520.1	661
KB39_0B08760	rna-XM_022611518.1	253
KB39_0B08810	rna-XM_022611511.1	210
KB39_0B08870	rna-XM_022611507.1	433
KB39_0B08990	rna-XM_022611502.1	183
KB39_0B09000	rna-XM_022611501.1	311
KB39_0B09010	rna-XM_022611499.1	237
KB39_0B09020	rna-XM_022611497.1	923
KB39_0B09030	rna-XM_022611496.1	106
KB39_0B09040	rna-XM_022611495.1	895
KB39_0B09050	rna-XM_022611494.1	180
KB39_0B09080	rna-XM_022611490.1	87
KB39_0B09100	rna-XM_022611487.1	261
KB39_0B09110	rna-XM_022611486.1	444
KB39_0B09120	rna-XM_022611485.1	60
KB39_0B09130	rna-XM_022611484.1	45
###
KB39_0B10320	rna-XM_022606648.1	198	14466
KB39_0B10330	rna-XM_022606647.1	447
KB39_0B10340	rna-XM_022606646.1	133
KB39_0B10350	rna-XM_022606645.1	155
KB39_0B10360	rna-XM_022606644.1	960
KB39_0B10370	rna-XM_022606643.1	1420
KB39_0B10390	rna-XM_022606640.1	147
KB39_0B10400	rna-XM_022606639.1	77
KB39_0B10420	rna-XM_022606637.1	572
KB39_0B10430	rna-XM_022606636.1	55
KB39_0B10450	rna-XM_022606657.1	64
KB39_0B10460	rna-XM_022606658.1	797
KB39_0B10480	rna-XM_022606659.1	104
KB39_0B10490	rna-XM_022606660.1	64
KB39_0B10520	rna-XM_022606664.1	560
KB39_0B10530	rna-XM_022606665.1	433
KB39_0B10540	rna-XM_022606666.1	700
KB39_0B10550	rna-XM_022606667.1	346
KB39_0B10560	rna-XM_022606668.1	719
KB39_0B10570	rna-XM_022606683.1	326
KB39_0B10590	rna-XM_022606669.1	111
KB39_0B10610	rna-XM_022606671.1	389
KB39_0B10620	rna-XM_022606673.1	947
KB39_0B10630	rna-XM_022606676.1	114
KB39_0B10640	rna-XM_022606677.1	416
KB39_0B10650	rna-XM_022606678.1	80
KB39_0B10690	rna-XM_022606684.1	179
KB39_0B10700	rna-XM_022606685.1	1610
KB39_0B10710	rna-XM_022606687.1	688
KB39_0B10720	rna-XM_022606688.1	218
KB39_0B10730	rna-XM_022606689.1	45
KB39_0B10740	rna-XM_022606690.1	212
KB39_0B10750	rna-XM_022606691.1	1180
###
KB39_0B07980	rna-XM_022607151.1	1960	48254
KB39_0B07990	rna-XM_022607150.1	414
KB39_0B08010	rna-XM_022607149.1	482
KB39_0B08020	rna-XM_022607147.1	289
KB39_0B08030	rna-XM_022607146.1	58
KB39_0B08040	rna-XM_022607145.1	223
KB39_0B08070	rna-XM_022607142.1	386
KB39_0B08080	rna-XM_022607140.1	1290
KB39_0B08090	rna-XM_022607139.1	136
KB39_0B08100	rna-XM_022607138.1	61
KB39_0B08110	rna-XM_022607137.1	1730
KB39_0B08120	rna-XM_022607136.1	196
KB39_0B08130	rna-XM_022607135.1	93
KB39_0B08140	rna-XM_022607134.1	340
KB39_0B08150	rna-XM_022607133.1	229
KB39_0B08180	rna-XM_022607132.1	50
KB39_0B08190	rna-XM_022607131.1	900
KB39_0B08200	rna-XM_022607129.1	546
KB39_0B08210	rna-XM_022607128.1	157
KB39_0B08220	rna-XM_022607127.1	816
KB39_0B08230	rna-XM_022607126.1	647
KB39_0B08240	rna-XM_022607125.1	342
KB39_0B08260	rna-XM_022607123.1	534
KB39_0B08270	rna-XM_022607122.1	591
KB39_0B08280	rna-XM_022607121.1	60
KB39_0B08290	rna-XM_022607120.1	4770
KB39_0B08300	rna-XM_022607117.1	440
KB39_0B08310	rna-XM_022607116.1	1250
KB39_0B08320	rna-XM_022607115.1	319
KB39_0B08330	rna-XM_022607114.1	234
KB39_0B08340	rna-XM_022607113.1	542
KB39_0B08350	rna-XM_022607112.1	329
KB39_0B08360	rna-XM_022607111.1	840
KB39_0B08370	rna-XM_022607110.1	80
KB39_0B08380	rna-XM_022607109.1	466
KB39_0B08390	rna-XM_022607108.1	206
KB39_0B08400	rna-XM_022607106.1	368
KB39_0B08410	rna-XM_022607105.1	579
KB39_0B08420	rna-XM_022607104.1	80
KB39_0B08430	rna-XM_022607103.1	300
KB39_0B08440	rna-XM_022607102.1	1110
KB39_0B08460	rna-XM_022607100.1	217
KB39_0B08470	rna-XM_022607099.1	770
KB39_0B08480	rna-XM_022607098.1	275
KB39_0B08490	rna-XM_022607097.1	326
KB39_0B08500	rna-XM_022607095.1	389
KB39_0B08510	rna-XM_022607094.1	446
KB39_0B08520	rna-XM_022607093.1	1180
KB39_0B08530	rna-XM_022607092.1	52
KB39_0B08540	rna-XM_022607090.1	80
KB39_0B08550	rna-XM_022607089.1	566
KB39_0B08570	rna-XM_022607088.1	1350
KB39_0B08580	rna-XM_022607087.1	229
KB39_0B08590	rna-XM_022607086.1	164
KB39_0B08600	rna-XM_022607084.1	588
KB39_0B08610	rna-XM_022607083.1	1050
KB39_0B08620	rna-XM_022607082.1	2030
KB39_0B08630	rna-XM_022607081.1	52
KB39_0B08640	rna-XM_022607080.1	362
KB39_0B08650	rna-XM_022607079.1	52
KB39_0B08660	rna-XM_022607078.1	509
KB39_0B08670	rna-XM_022607077.1	686
KB39_0B08680	rna-XM_022607076.1	223
KB39_0B08690	rna-XM_022607075.1	702
KB39_0B08700	rna-XM_022607073.1	285
KB39_0B08720	rna-XM_022607072.1	650
KB39_0B08740	rna-XM_022607070.1	1690
KB39_0B08770	rna-XM_022607068.1	50
KB39_0B08780	rna-XM_022607067.1	770
KB39_0B08800	rna-XM_022607065.1	2520
KB39_0B08820	rna-XM_022607064.1	94
KB39_0B08830	rna-XM_022607062.1	400
KB39_0B08840	rna-XM_022607061.1	376
KB39_0B08860	rna-XM_022607060.1	91
KB39_0B08870	rna-XM_022607059.1	446
KB39_0B08880	rna-XM_022607058.1	204
KB39_0B08900	rna-XM_022607056.1	90
KB39_0B08910	rna-XM_022607055.1	632
KB39_0B08920	rna-XM_022607054.1	130
KB39_0B08930	rna-XM_022607048.1	452
KB39_0B08940	rna-XM_022607053.1	253
KB39_0B08950	rna-XM_022607051.1	1410
KB39_0B08960	rna-XM_022607050.1	379
KB39_0B08970	rna-XM_022607049.1	591
###
KB39_0B03950	rna-XM_022607898.1	481	16373
KB39_0B03960	rna-XM_022607895.1	495
KB39_0B03970	rna-XM_022607894.1	166
KB39_0B03980	rna-XM_022607893.1	60
KB39_0B03990	rna-XM_022607892.1	72
KB39_0B04000	rna-XM_022607891.1	384
KB39_0B04010	rna-XM_022607890.1	82
KB39_0B04020	rna-XM_022607889.1	991
KB39_0B04030	rna-XM_022607888.1	99
KB39_0B04040	rna-XM_022607887.1	75
KB39_0B04050	rna-XM_022607886.1	245
KB39_0B04060	rna-XM_022607884.1	308
KB39_0B04080	rna-XM_022607882.1	87
KB39_0B04100	rna-XM_022607881.1	80
KB39_0B04110	rna-XM_022607880.1	452
KB39_0B04120	rna-XM_022607879.1	99
KB39_0B04130	rna-XM_022607878.1	310
KB39_0B04140	rna-XM_022607877.1	142
KB39_0B04150	rna-XM_022607876.1	217
KB39_0B04160	rna-XM_022607875.1	71
KB39_0B04170	rna-XM_022607873.1	666
KB39_0B04180	rna-XM_022607872.1	50
KB39_0B04190	rna-XM_022607871.1	361
KB39_0B04200	rna-XM_022607870.1	1050
KB39_0B04210	rna-XM_022607866.1	443
KB39_0B04220	rna-XM_022607865.1	368
KB39_0B04260	rna-XM_022607861.1	1050
KB39_0B04270	rna-XM_022607860.1	223
KB39_0B04280	rna-XM_022607859.1	52
KB39_0B04290	rna-XM_022607857.1	131
KB39_0B04310	rna-XM_022607855.1	1110
KB39_0B04320	rna-XM_022607854.1	253
KB39_0B04330	rna-XM_022607853.1	237
KB39_0B04340	rna-XM_022607851.1	158
KB39_0B04350	rna-XM_022607850.1	2190
KB39_0B04360	rna-XM_022607849.1	653
KB39_0B04380	rna-XM_022607847.1	255
KB39_0B04410	rna-XM_022607846.1	163
KB39_0B04430	rna-XM_022607844.1	1120
KB39_0B04450	rna-XM_022607840.1	212
KB39_0B04460	rna-XM_022607839.1	50
KB39_0B04470	rna-XM_022607838.1	198
KB39_0B04490	rna-XM_022607836.1	69
KB39_0B04510	rna-XM_022607834.1	395
###
KB39_0B05880	rna-XM_022607649.1	141	3083
KB39_0B06060	rna-XM_022607631.1	430
KB39_0B06130	rna-XM_022607629.1	161
KB39_0B06290	rna-XM_022607623.1	63
KB39_0B06300	rna-XM_022607622.1	187
KB39_0B06310	rna-XM_022607621.1	274
KB39_0B06320	rna-XM_022607620.1	1140
KB39_0B06330	rna-XM_022607618.1	198
KB39_0B06340	rna-XM_022607617.1	489
###
KB39_0B07780	rna-XM_022607587.1	52	6808
KB39_0B07790	rna-XM_022607585.1	422
KB39_0B07800	rna-XM_022607584.1	781
KB39_0B07810	rna-XM_022607583.1	2110
KB39_0B07820	rna-XM_022607582.1	138
KB39_0B07830	rna-XM_022607581.1	934
KB39_0B07860	rna-XM_022607579.1	338
KB39_0B07870	rna-XM_022607578.1	364
KB39_0B07880	rna-XM_022607577.1	669
KB39_0B07890	rna-XM_022607576.1	122
KB39_0B07900	rna-XM_022607574.1	138
KB39_0B07940	rna-XM_022607573.1	131
KB39_0B07950	rna-XM_022607572.1	145
KB39_0B07960	rna-XM_022607571.1	315
KB39_0B07970	rna-XM_022607570.1	149
###
KB39_0B09950	rna-XM_022607749.1	353	806
KB39_0B09960	rna-XM_022607750.1	63
KB39_0B09980	rna-XM_022607753.1	79
KB39_0B09990	rna-XM_022607754.1	311
###
KB39_0B10950	rna-XM_022607743.1	392	3957
KB39_0B10960	rna-XM_022607742.1	999
KB39_0B10980	rna-XM_022607739.1	1040
KB39_0B10990	rna-XM_022607738.1	85
KB39_0B11000	rna-XM_022607737.1	1190
KB39_0B11010	rna-XM_022607736.1	251
###
KB39_0B02490	rna-XM_022608231.1	196	3620
KB39_0B02540	rna-XM_022608228.1	859
KB39_0B02570	rna-XM_022608225.1	585
KB39_0B02740	rna-XM_022608215.1	1200
KB39_0B02930	rna-XM_022608194.1	296
KB39_0B02940	rna-XM_022608193.1	484
###
KB39_0B03460	rna-XM_022608387.1	340	16155
KB39_0B03500	rna-XM_022608422.1	1040
KB39_0B03530	rna-XM_022608420.1	44
KB39_0B03550	rna-XM_022608419.1	63
KB39_0B03560	rna-XM_022608417.1	1490
KB39_0B03570	rna-XM_022608416.1	659
KB39_0B03580	rna-XM_022608415.1	275
KB39_0B03590	rna-XM_022608414.1	519
KB39_0B03600	rna-XM_022608413.1	55
KB39_0B03610	rna-XM_022608412.1	79
KB39_0B03620	rna-XM_022608411.1	112
KB39_0B03630	rna-XM_022608410.1	275
KB39_0B03640	rna-XM_022608409.1	1100
KB39_0B03650	rna-XM_022608406.1	648
KB39_0B03660	rna-XM_022608405.1	77
KB39_0B03670	rna-XM_022608404.1	773
KB39_0B03680	rna-XM_022608403.1	721
KB39_0B03690	rna-XM_022608402.1	225
KB39_0B03700	rna-XM_022608401.1	596
KB39_0B03710	rna-XM_022608399.1	550
KB39_0B03720	rna-XM_022608398.1	334
KB39_0B03730	rna-XM_022608397.1	904
KB39_0B03740	rna-XM_022608395.1	52
KB39_0B03750	rna-XM_022608394.1	566
KB39_0B03760	rna-XM_022608393.1	179
KB39_0B03770	rna-XM_022608392.1	947
KB39_0B03780	rna-XM_022608391.1	47
KB39_0B03800	rna-XM_022608389.1	321
KB39_0B03810	rna-XM_022608388.1	963
KB39_0B03830	rna-XM_022608386.1	125
KB39_0B03840	rna-XM_022608384.1	368
KB39_0B03850	rna-XM_022608382.1	315
KB39_0B03870	rna-XM_022608380.1	599
KB39_0B03880	rna-XM_022608379.1	411
KB39_0B03900	rna-XM_022608378.1	383
###
KB39_0B05350	rna-XM_022608292.1	83	16295
KB39_0B05360	rna-XM_022608293.1	87
KB39_0B05370	rna-XM_022608294.1	410
KB39_0B05380	rna-XM_022608295.1	316
KB39_0B05390	rna-XM_022608297.1	658
KB39_0B05400	rna-XM_022608298.1	71
KB39_0B05410	rna-XM_022608299.1	172
KB39_0B05420	rna-XM_022608300.1	471
KB39_0B05430	rna-XM_022608301.1	125
KB39_0B05450	rna-XM_022608305.1	353
KB39_0B05460	rna-XM_022608306.1	974
KB39_0B05470	rna-XM_022608308.1	1380
KB39_0B05480	rna-XM_022608309.1	447
KB39_0B05490	rna-XM_022608314.1	1010
KB39_0B05500	rna-XM_022608315.1	1290
KB39_0B05510	rna-XM_022608316.1	421
KB39_0B05520	rna-XM_022608320.1	47
KB39_0B05530	rna-XM_022608321.1	75
KB39_0B05540	rna-XM_022608322.1	1180
KB39_0B05550	rna-XM_022608323.1	72
KB39_0B05560	rna-XM_022608324.1	421
KB39_0B05570	rna-XM_022608325.1	50
KB39_0B05580	rna-XM_022608326.1	250
KB39_0B05590	rna-XM_022608327.1	414
KB39_0B05600	rna-XM_022608328.1	351
KB39_0B05610	rna-XM_022608330.1	52
KB39_0B05620	rna-XM_022608331.1	149
KB39_0B05630	rna-XM_022608332.1	1020
KB39_0B05640	rna-XM_022608333.1	66
KB39_0B05650	rna-XM_022608334.1	119
KB39_0B05660	rna-XM_022608335.1	88
KB39_0B05670	rna-XM_022608336.1	126
KB39_0B05690	rna-XM_022608337.1	1350
KB39_0B05700	rna-XM_022608338.1	471
KB39_0B05710	rna-XM_022608339.1	47
KB39_0B05720	rna-XM_022608342.1	74
KB39_0B05730	rna-XM_022608344.1	1260
KB39_0B05740	rna-XM_022608345.1	262
KB39_0B05750	rna-XM_022608346.1	83
###
KB39_0B05770	rna-XM_022608957.1	289	20528
KB39_0B05800	rna-XM_022608953.1	209
KB39_0B05810	rna-XM_022608951.1	323
KB39_0B05820	rna-XM_022608950.1	299
KB39_0B05830	rna-XM_022608949.1	378
KB39_0B05840	rna-XM_022608948.1	566
KB39_0B05850	rna-XM_022608969.1	696
KB39_0B05860	rna-XM_022608972.1	155
KB39_0B05870	rna-XM_022608975.1	251
KB39_0B05880	rna-XM_022608976.1	161
KB39_0B05900	rna-XM_022608977.1	185
KB39_0B05910	rna-XM_022608978.1	1760
KB39_0B05920	rna-XM_022608979.1	72
KB39_0B05930	rna-XM_022608980.1	176
KB39_0B05940	rna-XM_022608981.1	1010
KB39_0B05950	rna-XM_022608982.1	94
KB39_0B05960	rna-XM_022608983.1	91
KB39_0B05980	rna-XM_022608986.1	664
KB39_0B05990	rna-XM_022608987.1	104
KB39_0B06000	rna-XM_022608988.1	387
KB39_0B06010	rna-XM_022608989.1	99
KB39_0B06030	rna-XM_022608992.1	64
KB39_0B06040	rna-XM_022608993.1	531
KB39_0B06050	rna-XM_022608994.1	130
KB39_0B06070	rna-XM_022608995.1	359
KB39_0B06080	rna-XM_022608997.1	134
KB39_0B06090	rna-XM_022608998.1	345
KB39_0B06100	rna-XM_022608999.1	686
KB39_0B06110	rna-XM_022609001.1	3360
KB39_0B06120	rna-XM_022609002.1	465
KB39_0B06130	rna-XM_022609003.1	138
KB39_0B06140	rna-XM_022609004.1	144
KB39_0B06150	rna-XM_022609005.1	198
KB39_0B06160	rna-XM_022609006.1	882
KB39_0B06170	rna-XM_022609009.1	198
KB39_0B06180	rna-XM_022609010.1	870
KB39_0B06190	rna-XM_022609011.1	112
KB39_0B06200	rna-XM_022609012.1	130
KB39_0B06210	rna-XM_022609013.1	248
KB39_0B06220	rna-XM_022609014.1	231
KB39_0B06230	rna-XM_022609015.1	1150
KB39_0B06240	rna-XM_022609016.1	1760
KB39_0B06250	rna-XM_022609017.1	424
###
KB39_0B09300	rna-XM_022608911.1	365	7970
KB39_0B09310	rna-XM_022608910.1	392
KB39_0B09320	rna-XM_022608909.1	2400
KB39_0B09330	rna-XM_022608907.1	789
KB39_0B09340	rna-XM_022608906.1	307
KB39_0B09360	rna-XM_022608905.1	123
KB39_0B09370	rna-XM_022608904.1	52
KB39_0B09380	rna-XM_022608903.1	164
KB39_0B09390	rna-XM_022608902.1	533
KB39_0B09400	rna-XM_022608901.1	440
KB39_0B09410	rna-XM_022608900.1	500
KB39_0B09420	rna-XM_022608899.1	171
KB39_0B09430	rna-XM_022608898.1	115
KB39_0B09440	rna-XM_022608893.1	749
KB39_0B09450	rna-XM_022608892.1	870
###
KB39_0B01450	rna-XM_022609287.1	1100	6048
KB39_0B01460	rna-XM_022609288.1	80
KB39_0B01470	rna-XM_022609289.1	530
KB39_0B01480	rna-XM_022609290.1	392
KB39_0B01500	rna-XM_022609292.1	94
KB39_0B01510	rna-XM_022609293.1	259
KB39_0B01530	rna-XM_022609294.1	266
KB39_0B01540	rna-XM_022609295.1	1550
KB39_0B01550	rna-XM_022609297.1	56
KB39_0B01560	rna-XM_022609298.1	82
KB39_0B01570	rna-XM_022609299.1	207
KB39_0B01580	rna-XM_022609300.1	234
KB39_0B01590	rna-XM_022609302.1	55
KB39_0B01600	rna-XM_022609303.1	417
KB39_0B01620	rna-XM_022609306.1	131
KB39_0B01630	rna-XM_022609308.1	80
KB39_0B01640	rna-XM_022609309.1	94
KB39_0B01650	rna-XM_022609310.1	177
KB39_0B01660	rna-XM_022609312.1	244
###
KB39_0B03350	rna-XM_022609456.1	177	1429
KB39_0B03360	rna-XM_022609455.1	370
KB39_0B03370	rna-XM_022609454.1	444
KB39_0B03440	rna-XM_022609468.1	438
###
KB39_0B09140	rna-XM_022609506.1	557	4919
KB39_0B09150	rna-XM_022609508.1	71
KB39_0B09160	rna-XM_022609509.1	98
KB39_0B09170	rna-XM_022609510.1	742
KB39_0B09180	rna-XM_022609511.1	974
KB39_0B09190	rna-XM_022609512.1	63
KB39_0B09200	rna-XM_022609513.1	199
KB39_0B09210	rna-XM_022609514.1	478
KB39_0B09230	rna-XM_022609516.1	485
KB39_0B09250	rna-XM_022609519.1	134
KB39_0B09260	rna-XM_022609520.1	457
KB39_0B09270	rna-XM_022609521.1	82
KB39_0B09280	rna-XM_022609522.1	285
KB39_0B09290	rna-XM_022609523.1	294
###
KB39_0B09850	rna-XM_022609322.1	187	851
KB39_0B09860	rna-XM_022609323.1	83
KB39_0B09870	rna-XM_022609324.1	142
KB39_0B09880	rna-XM_022609321.1	64
KB39_0B09890	rna-XM_022609320.1	75
KB39_0B09910	rna-XM_022609317.1	55
KB39_0B09930	rna-XM_022609315.1	125
KB39_0B09940	rna-XM_022609314.1	120
###
KB39_0B04770	rna-XM_022609868.1	732	5742
KB39_0B04780	rna-XM_022609867.1	691
KB39_0B04790	rna-XM_022609866.1	52
KB39_0B04800	rna-XM_022609865.1	370
KB39_0B04810	rna-XM_022609864.1	1260
KB39_0B04820	rna-XM_022609862.1	1020
KB39_0B04840	rna-XM_022609861.1	45
KB39_0B04850	rna-XM_022609860.1	231
KB39_0B04860	rna-XM_022609859.1	256
KB39_0B04880	rna-XM_022609858.1	122
KB39_0B04890	rna-XM_022609856.1	182
KB39_0B04900	rna-XM_022609855.1	166
KB39_0B04910	rna-XM_022609854.1	264
KB39_0B04920	rna-XM_022609853.1	253
KB39_0B04930	rna-XM_022609851.1	98
###
KB39_0B05150	rna-XM_022609869.1	106	4906
KB39_0B05160	rna-XM_022609871.1	71
KB39_0B05170	rna-XM_022609872.1	277
KB39_0B05190	rna-XM_022609875.1	395
KB39_0B05200	rna-XM_022609876.1	719
KB39_0B05210	rna-XM_022609877.1	79
KB39_0B05220	rna-XM_022609879.1	1010
KB39_0B05230	rna-XM_022609880.1	122
KB39_0B05240	rna-XM_022609881.1	180
KB39_0B05260	rna-XM_022609882.1	96
KB39_0B05270	rna-XM_022609883.1	930
KB39_0B05280	rna-XM_022609884.1	139
KB39_0B05290	rna-XM_022609886.1	348
KB39_0B05300	rna-XM_022609887.1	384
KB39_0B05310	rna-XM_022609888.1	50
###
KB39_0B07120	rna-XM_022609948.1	166	3181
KB39_0B07130	rna-XM_022609949.1	508
KB39_0B07140	rna-XM_022609950.1	1130
KB39_0B07150	rna-XM_022609951.1	478
KB39_0B07160	rna-XM_022609953.1	582
KB39_0B07170	rna-XM_022609954.1	75
KB39_0B07190	rna-XM_022609956.1	242
###
KB39_0B07200	rna-XM_022609890.1	508	21895
KB39_0B07210	rna-XM_022609891.1	240
KB39_0B07220	rna-XM_022609892.1	91
KB39_0B07230	rna-XM_022609893.1	1880
KB39_0B07240	rna-XM_022609894.1	172
KB39_0B07250	rna-XM_022609899.1	640
KB39_0B07260	rna-XM_022609900.1	191
KB39_0B07270	rna-XM_022609901.1	255
KB39_0B07290	rna-XM_022609904.1	111
KB39_0B07300	rna-XM_022609905.1	141
KB39_0B07310	rna-XM_022609906.1	153
KB39_0B07320	rna-XM_022609907.1	1710
KB39_0B07340	rna-XM_022609910.1	337
KB39_0B07350	rna-XM_022609911.1	293
KB39_0B07360	rna-XM_022609912.1	87
KB39_0B07370	rna-XM_022609913.1	334
KB39_0B07380	rna-XM_022609914.1	300
KB39_0B07400	rna-XM_022609916.1	220
KB39_0B07410	rna-XM_022609917.1	176
KB39_0B07430	rna-XM_022609918.1	58
KB39_0B07450	rna-XM_022609921.1	72
KB39_0B07480	rna-XM_022609923.1	217
KB39_0B07490	rna-XM_022609924.1	87
KB39_0B07500	rna-XM_022609925.1	349
KB39_0B07510	rna-XM_022609926.1	300
KB39_0B07530	rna-XM_022609928.1	1680
KB39_0B07550	rna-XM_022609931.1	4740
KB39_0B07560	rna-XM_022609932.1	277
KB39_0B07570	rna-XM_022609933.1	122
KB39_0B07580	rna-XM_022609934.1	229
KB39_0B07590	rna-XM_022609946.1	604
KB39_0B07600	rna-XM_022609945.1	389
KB39_0B07610	rna-XM_022609944.1	239
KB39_0B07620	rna-XM_022609943.1	283
KB39_0B07630	rna-XM_022609942.1	164
KB39_0B07640	rna-XM_022609940.1	1220
KB39_0B07650	rna-XM_022609939.1	285
KB39_0B07660	rna-XM_022609938.1	1820
KB39_0B07670	rna-XM_022609937.1	332
KB39_0B07690	rna-XM_022609935.1	293
KB39_0B07690	rna-XM_022609947.1	296
###
KB39_0B10010	rna-XM_022609789.1	130	12308
KB39_0B10030	rna-XM_022609791.1	44
KB39_0B10040	rna-XM_022609792.1	133
KB39_0B10060	rna-XM_022609794.1	77
KB39_0B10070	rna-XM_022609795.1	52
KB39_0B10080	rna-XM_022609798.1	278
KB39_0B10100	rna-XM_022609799.1	68
KB39_0B10110	rna-XM_022609800.1	155
KB39_0B10120	rna-XM_022609802.1	585
KB39_0B10130	rna-XM_022609803.1	198
KB39_0B10140	rna-XM_022609804.1	977
KB39_0B10150	rna-XM_022609805.1	895
KB39_0B10160	rna-XM_022609806.1	376
KB39_0B10170	rna-XM_022609807.1	251
KB39_0B10180	rna-XM_022609809.1	1190
KB39_0B10190	rna-XM_022609810.1	770
KB39_0B10200	rna-XM_022609811.1	319
KB39_0B10210	rna-XM_022609812.1	3100
KB39_0B10220	rna-XM_022609813.1	413
KB39_0B10230	rna-XM_022609814.1	319
KB39_0B10240	rna-XM_022609815.1	259
KB39_0B10250	rna-XM_022609816.1	577
KB39_0B10260	rna-XM_022609817.1	109
KB39_0B10270	rna-XM_022609818.1	737
KB39_0B10280	rna-XM_022609822.1	296
###
KB39_0B00150	rna-XM_022610828.1	223	10996
KB39_0B00170	rna-XM_022610826.1	94
KB39_0B00190	rna-XM_022610824.1	296
KB39_0B00200	rna-XM_022610823.1	283
KB39_0B00210	rna-XM_022610822.1	101
KB39_0B00220	rna-XM_022610821.1	93
KB39_0B00240	rna-XM_022610818.1	142
KB39_0B00250	rna-XM_022610817.1	145
KB39_0B00270	rna-XM_022610815.1	503
KB39_0B00290	rna-XM_022610813.1	196
KB39_0B00300	rna-XM_022610812.1	56
KB39_0B00310	rna-XM_022610811.1	1510
KB39_0B00320	rna-XM_022610810.1	144
KB39_0B00330	rna-XM_022610809.1	85
KB39_0B00350	rna-XM_022610806.1	648
KB39_0B00380	rna-XM_022610804.1	177
KB39_0B00400	rna-XM_022610802.1	172
KB39_0B00410	rna-XM_022610801.1	79
KB39_0B00420	rna-XM_022610800.1	63
KB39_0B00430	rna-XM_022610799.1	85
KB39_0B00440	rna-XM_022610798.1	402
KB39_0B00450	rna-XM_022610796.1	365
KB39_0B00460	rna-XM_022610795.1	704
KB39_0B00480	rna-XM_022610793.1	463
KB39_0B00500	rna-XM_022610791.1	1260
KB39_0B00520	rna-XM_022610790.1	111
KB39_0B00530	rna-XM_022610789.1	623
KB39_0B00550	rna-XM_022610787.1	133
KB39_0B00560	rna-XM_022610783.1	213
KB39_0B00570	rna-XM_022610782.1	87
KB39_0B00580	rna-XM_022610781.1	381
KB39_0B00590	rna-XM_022610780.1	64
KB39_0B00610	rna-XM_022610778.1	194
KB39_0B00620	rna-XM_022610777.1	901
###
KB39_0B07830	rna-XM_022610746.1	813	4805
KB39_0B07870	rna-XM_022610742.1	364
KB39_0B07880	rna-XM_022610749.1	634
KB39_0B07900	rna-XM_022610752.1	123
KB39_0B07940	rna-XM_022610754.1	141
KB39_0B07980	rna-XM_022610761.1	1930
KB39_0B08000	rna-XM_022610765.1	318
KB39_0B08010	rna-XM_022610767.1	482
###
KB39_0B04610	rna-XM_022611069.1	187	2399
KB39_0B04620	rna-XM_022611068.1	128
KB39_0B04660	rna-XM_022611064.1	80
KB39_0B04670	rna-XM_022611062.1	474
KB39_0B04690	rna-XM_022611060.1	120
KB39_0B04700	rna-XM_022611059.1	199
KB39_0B04710	rna-XM_022611058.1	337
KB39_0B04720	rna-XM_022611057.1	99
KB39_0B04740	rna-XM_022611055.1	316
KB39_0B04750	rna-XM_022611054.1	288
KB39_0B04760	rna-XM_022611053.1	171
###
KB39_0B04950	rna-XM_022611029.1	237	11185
KB39_0B04960	rna-XM_022611031.1	308
KB39_0B04970	rna-XM_022611032.1	2420
KB39_0B04980	rna-XM_022611033.1	351
KB39_0B05000	rna-XM_022611035.1	435
KB39_0B05010	rna-XM_022611036.1	965
KB39_0B05020	rna-XM_022611037.1	476
KB39_0B05030	rna-XM_022611038.1	55
KB39_0B05040	rna-XM_022611039.1	324
KB39_0B05050	rna-XM_022611040.1	794
KB39_0B05060	rna-XM_022611042.1	844
KB39_0B05070	rna-XM_022611043.1	79
KB39_0B05080	rna-XM_022611044.1	2530
KB39_0B05090	rna-XM_022611045.1	256
KB39_0B05100	rna-XM_022611046.1	362
KB39_0B05110	rna-XM_022611048.1	215
KB39_0B05140	rna-XM_022611050.1	534
###
KB39_0B10760	rna-XM_022610865.1	699	2316
KB39_0B10870	rna-XM_022610861.1	251
KB39_0B10880	rna-XM_022610860.1	69
KB39_0B10890	rna-XM_022610859.1	125
KB39_0B10900	rna-XM_022610858.1	80
KB39_0B10910	rna-XM_022610857.1	773
KB39_0B10920	rna-XM_022610856.1	134
KB39_0B10940	rna-XM_022610855.1	185
###
KB39_0C02300	rna-XM_022610707.1	176	4223
KB39_0C02310	rna-XM_022610651.1	947
KB39_0C02350	rna-XM_022610618.1	1220
KB39_0C02450	rna-XM_022610429.1	1140
KB39_0C02630	rna-XM_022610241.1	266
KB39_0C02650	rna-XM_022610218.1	474
###
KB39_0C02730	rna-XM_022609563.1	45	891
KB39_0C02740	rna-XM_022609551.1	104
KB39_0C02750	rna-XM_022609540.1	77
KB39_0C02760	rna-XM_022609529.1	163
KB39_0C02770	rna-XM_022609518.1	101
KB39_0C02780	rna-XM_022609507.1	75
KB39_0C02790	rna-XM_022609496.1	326
###
KB39_0C00130	rna-XM_022611453.1	187	8487
KB39_0C00140	rna-XM_022611454.1	90
KB39_0C00150	rna-XM_022611455.1	799
KB39_0C00190	rna-XM_022611456.1	234
KB39_0C00200	rna-XM_022611457.1	496
KB39_0C00210	rna-XM_022611458.1	144
KB39_0C00220	rna-XM_022611459.1	166
KB39_0C00230	rna-XM_022611461.1	781
KB39_0C00240	rna-XM_022611462.1	968
KB39_0C00250	rna-XM_022611463.1	435
KB39_0C00260	rna-XM_022611464.1	560
KB39_0C00270	rna-XM_022611465.1	373
KB39_0C00280	rna-XM_022611466.1	145
KB39_0C00290	rna-XM_022611467.1	130
KB39_0C00300	rna-XM_022611468.1	402
KB39_0C00310	rna-XM_022611469.1	525
KB39_0C00320	rna-XM_022611470.1	474
KB39_0C00330	rna-XM_022611472.1	549
KB39_0C00350	rna-XM_022611474.1	139
KB39_0C00380	rna-XM_022611475.1	465
KB39_0C00390	rna-XM_022611476.1	88
KB39_0C00400	rna-XM_022611477.1	201
KB39_0C00420	rna-XM_022611478.1	136
###
KB39_0C00440	rna-XM_022606513.1	99	1699
KB39_0C00450	rna-XM_022606514.1	511
KB39_0C00460	rna-XM_022606515.1	152
KB39_0C00470	rna-XM_022606516.1	274
KB39_0C00480	rna-XM_022606517.1	288
KB39_0C00490	rna-XM_022606518.1	375
###
KB39_0C04270	rna-XM_022611285.1	120	7318
KB39_0C04280	rna-XM_022611294.1	82
KB39_0C04290	rna-XM_022611295.1	60
KB39_0C04300	rna-XM_022611286.1	58
KB39_0C04310	rna-XM_022611287.1	1650
KB39_0C04320	rna-XM_022611288.1	1140
KB39_0C04330	rna-XM_022611289.1	1090
KB39_0C04340	rna-XM_022611290.1	266
KB39_0C04360	rna-XM_022611292.1	198
KB39_0C04370	rna-XM_022611296.1	217
KB39_0C04380	rna-XM_022611297.1	149
KB39_0C04390	rna-XM_022611298.1	564
KB39_0C04410	rna-XM_022611299.1	161
KB39_0C04420	rna-XM_022611300.1	272
KB39_0C04430	rna-XM_022611301.1	87
KB39_0C04440	rna-XM_022611302.1	213
KB39_0C04450	rna-XM_022611303.1	60
KB39_0C04460	rna-XM_022611305.1	349
KB39_0C04470	rna-XM_022611306.1	582
###
KB39_0C03080	rna-XM_022606921.1	145	37456
KB39_0C03090	rna-XM_022606920.1	1490
KB39_0C03100	rna-XM_022606918.1	607
KB39_0C03110	rna-XM_022606917.1	247
KB39_0C03120	rna-XM_022606903.1	88
KB39_0C03130	rna-XM_022606904.1	498
KB39_0C03140	rna-XM_022606905.1	2050
KB39_0C03150	rna-XM_022606906.1	2020
KB39_0C03160	rna-XM_022606907.1	44
KB39_0C03170	rna-XM_022606909.1	77
KB39_0C03180	rna-XM_022606910.1	1140
KB39_0C03220	rna-XM_022606914.1	500
KB39_0C03230	rna-XM_022606915.1	98
KB39_0C03240	rna-XM_022606916.1	142
KB39_0C03280	rna-XM_022606899.1	549
KB39_0C03290	rna-XM_022606898.1	432
KB39_0C03300	rna-XM_022606895.1	77
KB39_0C03310	rna-XM_022606894.1	859
KB39_0C03320	rna-XM_022606893.1	104
KB39_0C03330	rna-XM_022606892.1	50
KB39_0C03340	rna-XM_022606891.1	277
KB39_0C03370	rna-XM_022606889.1	161
KB39_0C03380	rna-XM_022606888.1	239
KB39_0C03390	rna-XM_022606887.1	114
KB39_0C03410	rna-XM_022606884.1	153
KB39_0C03420	rna-XM_022606883.1	182
KB39_0C03430	rna-XM_022606882.1	82
KB39_0C03450	rna-XM_022606880.1	142
KB39_0C03470	rna-XM_022606878.1	152
KB39_0C03480	rna-XM_022606877.1	91
KB39_0C03490	rna-XM_022606876.1	481
KB39_0C03500	rna-XM_022606875.1	210
KB39_0C03510	rna-XM_022606873.1	595
KB39_0C03530	rna-XM_022606872.1	607
KB39_0C03540	rna-XM_022606871.1	345
KB39_0C03550	rna-XM_022606870.1	217
KB39_0C03570	rna-XM_022606867.1	239
KB39_0C03580	rna-XM_022606866.1	262
KB39_0C03590	rna-XM_022606865.1	157
KB39_0C03600	rna-XM_022606864.1	743
KB39_0C03610	rna-XM_022606862.1	539
KB39_0C03660	rna-XM_022606858.1	354
KB39_0C03670	rna-XM_022606856.1	707
KB39_0C03690	rna-XM_022606855.1	656
KB39_0C03700	rna-XM_022606854.1	332
KB39_0C03710	rna-XM_022606853.1	506
KB39_0C03720	rna-XM_022606851.1	383
KB39_0C03730	rna-XM_022606850.1	226
KB39_0C03740	rna-XM_022606849.1	1030
KB39_0C03760	rna-XM_022606848.1	98
KB39_0C03770	rna-XM_022606847.1	402
KB39_0C03780	rna-XM_022606846.1	1290
KB39_0C03790	rna-XM_022606845.1	96
KB39_0C03810	rna-XM_022606843.1	688
KB39_0C03840	rna-XM_022606842.1	495
KB39_0C03850	rna-XM_022606840.1	255
KB39_0C03860	rna-XM_022606839.1	61
KB39_0C03870	rna-XM_022606838.1	85
KB39_0C03890	rna-XM_022606836.1	145
KB39_0C03910	rna-XM_022606833.1	198
KB39_0C03920	rna-XM_022606832.1	410
KB39_0C03930	rna-XM_022606831.1	270
KB39_0C03950	rna-XM_022606827.1	1060
KB39_0C03970	rna-XM_022606825.1	185
KB39_0C03980	rna-XM_022606824.1	1320
KB39_0C03990	rna-XM_022606823.1	302
KB39_0C04000	rna-XM_022606822.1	440
KB39_0C04010	rna-XM_022606821.1	564
KB39_0C04020	rna-XM_022606820.1	63
KB39_0C04030	rna-XM_022606818.1	176
KB39_0C04040	rna-XM_022606817.1	244
KB39_0C04050	rna-XM_022606816.1	247
KB39_0C04060	rna-XM_022606815.1	334
KB39_0C04070	rna-XM_022606814.1	199
KB39_0C04090	rna-XM_022606812.1	264
[truncated: 2,388 more rows]
